# Supplementary material for: Single-Copy Nuclear Genes Place Haustorial Hydnoraceae within Piperales and Reveal a Cretaceous Origin of Multiple Parasitic Angiosperm Lineages
Source: PLoS One. 2013 Nov 12;8(11):e79204. doi: 10.1371/journal.pone.0079204 (PMC3827129; doi:10.1371/journal.pone.0079204)
Supplement: Table S1 — Species names and GenBank accession numbers of all sequences in the 19-gene-matrix, related to Figure 2–4. (XLS) [file pone.0079204.s004.xls]

## Sheet: Species
Taxa	Family	18S	species	Study	rbcL	species	Study	atpB	species	study/author	atpA	species	study/author	matR	species	study/author	At3g47810	At2g32520	At3g52300	At5g06360	At5g04600	At2g21870	At4g33250	At4g30010	At4g08230	At4g31720	At4g37830	At5g47570	At5g23290	At2g13360	species
Acorus	Acoraceae	L24078	A. calamus	Nickrent and Soltis 1995	NC_010093	A. americanus	Peery et al.	D89549	A. gramineus	Ueda and Nakano	AF197616	A. gramineus	Qiu et al. 1999	N/A			Duarte et al. 2010	Duarte et al. 2010	N/A	Duarte et al. 2010	Duarte et al. 2010	N/A	Duarte et al. 2010	N/A	Duarte et al. 2010	Duarte et al. 2010	Duarte et al. 2010	Duarte et al. 2010	Duarte et al. 2010	Duarte et al. 2010	A. americanus
Amborella	Amborellaceae	U42497	A. trichopoda	Soltis et al 1997	L12628	A. trichopoda	Qiu et al. 1993	AJ235389	A. trichopoda	Savolainen et al. 2000	AF197711	A. trichopoda	Qiu et al. 1999	AF197813	A. trichopoda	Qiu et al. 1999	Jiao et al. 2011	Duarte et al. 2010	Jiao et al. 2011	Jiao et al. 2011	Duarte et al. 2010	Duarte et al. 2010	Duarte et al. 2010	Jiao et al. 2011	Jiao et al. 2011	Duarte et al. 2010	Duarte et al. 2010	Jiao et al. 2011	Jiao et al. 2011	Jiao et al. 2011	A. trichopoda
Antirrhinum	Plantaginaceae	AJ236047	A. majus	Albach et al.	L11688	A. majus	Olmstead et al. 1992	GQ996968	A. majus	Moore et al. 2010	HQ385218	A. majus	Soltis et al. 2011	GU351152	A. majus	Qiu et al. 2010	Duarte et al. 2010	Duarte et al. 2010	Duarte et al. 2010	Duarte et al. 2010	Duarte et al. 2010	Duarte et al. 2010	Duarte et al. 2010	Duarte et al. 2010	Duarte et al. 2010	Duarte et al. 2010	Duarte et al. 2010	Duarte et al. 2010	Duarte et al. 2010	Duarte et al. 2010	A. majus
Aquilegia	Ranunculaceae	FJ748872	A. vulgaris	Li et al.	FJ449851	A. vulgaris	Cai et al. 2010	EU053875	A. vulgaris	Hoot et al. 2007	AY394727	A. canadensis	Duvall et al.	DQ110299	A. canadensis	Davis et al. 2005	N/A	Duarte et al. 2010	N/A	Duarte et al. 2010	Duarte et al. 2010	Duarte et al. 2010	N/A	N/A	N/A	N/A	Duarte et al. 2010	N/A	N/A	Duarte et al. 2010	A. formosa x A. pubescens
Arabidopsis	Brassicaceae	1009039377 AT2G01010.1	A. thaliana	TAIR	NC_000932	A. thaliana	Sato et al. 1999	NC_000932	A. thaliana	Sato et al. 1999	JF729202	A. thaliana	Davila et al.	NC_001284	A. thaliana	Giege and Brennicke 1999	Duarte et al. 2010	Duarte et al. 2010	Duarte et al. 2010	Duarte et al. 2010	Duarte et al. 2010	Duarte et al. 2010	Duarte et al. 2010	Duarte et al. 2010	Duarte et al. 2010	Duarte et al. 2010	Duarte et al. 2010	Duarte et al. 2010	Duarte et al. 2010	Duarte et al. 2010	A. thaliana
Aristolochia	Aristolochiaceae	AF206855	A. macrophylla	Soltis et al. 2000	L12630	A. macrophylla	Qiu et al. 1993	AJ235399	A. macrophylla	Savolainen et al. 2000	AF197669	A. macrophylla	Qiu et al. 1999	AF197732	A. macrophylla	Qiu et al. 1999	Jiao et al. 2011	Jiao et al. 2011	Jiao et al. 2011	Jiao et al. 2011	Jiao et al. 2011	Jiao et al. 2011	Jiao et al. 2011	N/A	Jiao et al. 2011	Jiao et al. 2011	Jiao et al. 2011	Jiao et al. 2011	Jiao et al. 2011	Jiao et al. 2011	A. fimbriata
Asarum	Aristolochiaceae	L24043	A. canadense	Nickrent and Starr 1994	L14290	A. canadense	Chase et al. 1993	U86383	A. canadense	Hoot et al. 1999	AF197671	A. canadense	Qiu et al. 1999	AF197751	A. canadense	Qiu et al. 1999	KC862155	N/A	KC862171	KC862212	N/A	KC862200	N/A	N/A	N/A	N/A	this study	KC862187	N/A	KC862228	A. caudatum
Asimina	Annonaceae	AF206856	A. triloba	Soltis et al 2000	L12631	A. triloba	Qiu et al. 1993	AF209532	A. triloba	Soltis et al. 2000	AF197696	A. triloba	Qiu et al. 1999	AF197765	A. triloba	Qiu et al. 1999	KC862156	KC862141	KC862172	KC862213	N/A	KC862201	N/A	N/A	KC862131	N/A	this study	KC862188	KC862153	KC862229	A. triloba
Beta	Amaranthaceae	FJ669720	B. vulgaris	Wurdack and Davis 2009	HM849814	B. vulgaris	Schaefer et al. 2011	DQ067451	B. vulgaris	Cui	NC_015099	B. vulgaris	Darracq et al.	N/A			N/A	Duarte et al. 2010	Duarte et al. 2010	N/A	N/A	N/A	Duarte et al. 2010	Duarte et al. 2010	Duarte et al. 2010	Duarte et al. 2010	Duarte et al. 2010	Duarte et al. 2010	N/A	Duarte et al. 2010	B. vulgaris
Brachypodium	Poaceae	N/A			NC_011032	B. distachyon	Bortiri et al. 2008	NC_011032	B. distachyon	Bortiri et al. 2008	N/A		GenBank	N/A			N/A	N/A	Duarte et al. 2010	Duarte et al. 2010	Duarte et al. 2010	N/A	Duarte et al. 2010	N/A	Duarte et al. 2010	N/A	N/A	Duarte et al. 2010	Duarte et al. 2010	Duarte et al. 2010	B. distachyon
Brassica	Brassicaceae	X17062	B. balearica	Rathgeber & Capesius 1990	M88342	B. oleracea	Rodman et al. 1993	AF209545	B. oleracea	Bayer et al. 1999	AP006444	B. napus	Handa 2003	NC_008285	B. napus	Handa 2003	Duarte et al. 2010	Duarte et al. 2010	Duarte et al. 2010	N/A	N/A	N/A	Duarte et al. 2010	Duarte et al. 2010	N/A	Duarte et al. 2010	Duarte et al. 2010	Duarte et al. 2010	Duarte et al. 2010	Duarte et al. 2010	B. napus
Bruguiera	Rhizophoraceae	AF206875	B. gymnorrhiza	Soltis et al. 1999	U26320	B. gymnorrhiza	Conti et al. 1996	AF209547	B. gymnorrhiza	Soltis et al.	GU350973	B. gymnorrhiza	Qiu et al. 2010	AY674483	B. gymnorrhiza	Davis and Wurdack 2004	N/A	N/A	N/A	N/A	N/A	N/A	N/A	Duarte et al. 2010	Duarte et al. 2010	N/A	Duarte et al. 2010	Duarte et al. 2010	Duarte et al. 2010	Duarte et al. 2010	B. gymnorrhiza
Calycanthus	Calycanthaceae	U38318	C. floridus	Soltis et al. 1997	L14291	C. floridus	Chase et al. 1993	AJ235422	C. floridus	Savolainen et al. 2000	AF197678	C. floridus	Qiu et al. 1999	AF197777	C. floridus	Qiu et al. 1999	KC862157	KC862142	N/A	KC862214	N/A	KC862202	N/A	N/A	N/A	KC862178	this study	KC862189	N/A	KC862230	C. occidentalis
Canella	Canellaceae	AF206879	C. winteriana	Soltis et al 2000	AJ131928	C. winteriana	Qiu et al. 1993	AJ235424	C. winteriana	Savolainen et al. 2000	AF197676	C. winteriana	Qiu et al. 1999	AF197757	C. winteriana	Qiu et al. 1999	KC862158	KC862143	N/A	KC862215	N/A	KC862203	N/A	N/A	KC862132	N/A	N/A	this study	N/A	N/A	C. winteriana
Capsicum	Solanaceae	EF564281	C. annuum	Gong et al. 2007	U08610	C. baccatum	Olmstead and Sweere 1994	AM233355	C. annuum	Hu and Saedler 2007	N/A			N/A			N/A	N/A	N/A	Duarte et al. 2010	Duarte et al. 2010	N/A	Duarte et al. 2010	Duarte et al. 2010	N/A	Duarte et al. 2010	Duarte et al. 2010	Duarte et al. 2010	N/A	Duarte et al. 2010	C. annuum
Chloranthus	Chloranthaceae	AF206885	C. japonicus	Soltis et al 2000	L12640	C. japonicus	Qiu et al. 1993	AJ235431	C. japonicus	Savolainen et al. 2000	AF197665	C. multistachys	Qiu et al. 1999	AF197753	C. multistachys	Qiu et al. 1999	KC862159	KC862144	N/A	KC862216	N/A	KC862204	KC862124	N/A	KC862133	Duarte et al. 2010	this study	KC862190	N/A	KC862231	C. fortunei
Citrus	Rutaceae	U38312	C. aurantium	Nickrent 1995	AJ238407	C. paradisi	Chase et al.	AJ238408	C. paradisi	Chase et al.	GQ422139	C. reticulata	Hao et al.	N/A			Duarte et al. 2010	Duarte et al. 2010	Duarte et al. 2010	Duarte et al. 2010	Duarte et al. 2010	Duarte et al. 2010	Duarte et al. 2010	Duarte et al. 2010	Duarte et al. 2010	N/A	Duarte et al. 2010	Duarte et al. 2010	Duarte et al. 2010	Duarte et al. 2010	C. sinensis
Coffea	Rubiaceae	EU650386	C. arabica	Cristancho et al. 2008	NC_008535	C. arabica	Nalapalli et al.	AJ235441	C. arabica	Savolainen et al. 2000	DQ401313	C. arabica	Qiu et al.	DQ401399	C. arabica	Qiu et al.	Duarte et al. 2010	N/A	Duarte et al. 2010	Duarte et al. 2010	Duarte et al. 2010	Duarte et al. 2010	Duarte et al. 2010	N/A	Duarte et al. 2010	N/A	N/A	Duarte et al. 2010	Duarte et al. 2010	Duarte et al. 2010	C. canephora
Cucumis	Cucurbitaceae	AF206894	C. sativus	Soltis et al.	L21937	C. sativus	Swensen et al. 1994	AF209572	C. sativus	Soltis et al.	JF412792	C. melo	Rodriguez-Moreno et al. 2011	JF412792	C. melo	Rodriguez-Moreno et al. 2011	N/A	N/A	Duarte et al. 2010	Duarte et al. 2010	Duarte et al. 2010	N/A	Duarte et al. 2010	Duarte et al. 2010	N/A	N/A	Duarte et al. 2010	N/A	Duarte et al. 2010	Duarte et al. 2010	C. sativus
Eschscholtzia	Papaveraceae	DQ912869	E. californica	Lee et al. 2006	U86625	E. californica	Hoot et al. 1997	U86390	E. californica	Hoot et al. 1997	GU351019	E. californica	Qiu et al. 2010	GU351208	E. californica	Qiu et al. 2010	Duarte et al. 2010	Duarte et al. 2010	Duarte et al. 2010	Duarte et al. 2010	N/A	N/A	Duarte et al. 2010	N/A	N/A	Duarte et al. 2010	N/A	N/A	N/A	Duarte et al. 2010	E. californica
Euphorbia	Euphorbiaceae	U42535	E. pulcherrima	Soltis et al. 1997	L13185	E. polychroma	Chase et al. 1993	AJ235472	E. polychroma	Savolainen et al. 2000	DQ401317	E. milii	Qiu et al.	AY674512	E. polychroma	Davis and Wurdack 2004	Duarte et al. 2010	Duarte et al. 2010	Duarte et al. 2010	Duarte et al. 2010	Duarte et al. 2010	Duarte et al. 2010	Duarte et al. 2010	Duarte et al. 2010	Duarte et al. 2010	Duarte et al. 2010	Duarte et al. 2010	N/A	N/A	Duarte et al. 2010	E. esula
Festuca	Poaceae	AF168844	F. rubra	Hahn	AJ746261	F. rubra	Salamin et al.	DQ780985	F. rubra	Soreng et al.	N/A			N/A			Duarte et al. 2010	Duarte et al. 2010	Duarte et al. 2010	Duarte et al. 2010	Duarte et al. 2010	N/A	Duarte et al. 2010	Duarte et al. 2010	Duarte et al. 2010	Duarte et al. 2010	Duarte et al. 2010	N/A	Duarte et al. 2010	N/A	F. arundinacea
Gerbera	Asteraceae	AF107576	G. jamesonii	Albach et al.	L13643	G. jamesonii	Kim et al. 1992	AJ236200	G. jamesonii	Albach et al.	N/A			N/A			N/A	Duarte et al. 2010	N/A	N/A	Duarte et al. 2010	Duarte et al. 2010	N/A	Duarte et al. 2010	Duarte et al. 2010	Duarte et al. 2010	Duarte et al. 2010	Duarte et al. 2010	Duarte et al. 2010	N/A	Gerbera hybrid
Glycine	Fabaceae	X02623	G. max	Eckenrode et al.	NC_007942	G. max	Saski et al. 2005	DQ317523	G. max	Saski et al. 2005	Z14031	G. max	Chanut et al. 1993	AF520177	G. soja	Chen et al.	Duarte et al. 2010	Duarte et al. 2010	Duarte et al. 2010	Duarte et al. 2010	Duarte et al. 2010	Duarte et al. 2010	Duarte et al. 2010	Duarte et al. 2010	Duarte et al. 2010	Duarte et al. 2010	Duarte et al. 2010	Duarte et al. 2010	Duarte et al. 2010	Duarte et al. 2010	G. max
Gossypium	Malvaceae	U42827	G. hirsutum	Soltis et al. 1997	X15886	G. hirsutum	Gulov et al. 1990	DQ345959	G. hirsutum	Lee et al. 2006	GU351029	G. arboreum	Qiu et al. 2010	GU351218	G. arboretum	Qiu et al. 2010	Duarte et al. 2010	Duarte et al. 2010	Duarte et al. 2010	Duarte et al. 2010	Duarte et al. 2010	Duarte et al. 2010	Duarte et al. 2010	Duarte et al. 2010	Duarte et al. 2010	Duarte et al. 2010	Duarte et al. 2010	Duarte et al. 2010	Duarte et al. 2010	Duarte et al. 2010	G. hirsutum
Helianthus	Asteraceae	AF107577	H. annuus	Albach et al. 1998	L13929	H. annuus	Michaels	DQ383815	H. annuus	Timme et al.	X52838	H. annuus	Siculella et al. 1990	GU351222	H. annuus	Qiu et al. 2010	Duarte et al. 2010	Duarte et al. 2010	Duarte et al. 2010	Duarte et al. 2010	Duarte et al. 2010	Duarte et al. 2010	Duarte et al. 2010	Duarte et al. 2010	Duarte et al. 2010	Duarte et al. 2010	Duarte et al. 2010	Duarte et al. 2010	Duarte et al. 2010	Duarte et al. 2010	H. annuus
Hernandia	Hernandiaceae	DQ007407	H. ovigera	Qiu et al. 2005	AF052614	H. moerenhoutiana	Renner 1998	DQ007419	H. ovigera	Qiu et al. 2005	DQ007413	H. ovigera	Qiu et al. 2005	DQ007424	H. ovigera	Qiu et al. 2005	KC862160	KC862145	KC862173	KC862217	N/A	KC862205	KC862125	N/A	this study	N/A	this study	KC862191	N/A	KC862232	H. nymphaeifolia
Hordeum	Poaceae	AF168852	H. jubatum	Hahn	AY836173	H. vulgare	Aagesen et al. 2005	X00408	H. vulgare	Zurawski and Clegg 1984	N/A			N/A			Duarte et al. 2010	Duarte et al. 2010	Duarte et al. 2010	Duarte et al. 2010	Duarte et al. 2010	Duarte et al. 2010	Duarte et al. 2010	Duarte et al. 2010	Duarte et al. 2010	Duarte et al. 2010	Duarte et al. 2010	Duarte et al. 2010	Duarte et al. 2010	Duarte et al. 2010	H. vulgare
Hydnora	Hydnoraceae	L25681	H. africana	Nickrent et al. 2002	N/A			N/A			AF503356	H. africana	Nickrent et al. 2002	AF503358	H. africana	Nickrent et al. 2002	KC862161	KC862146	KC862174	KC862218	KC862211	KC862206	KC862126	KC862130	KC862134	KC862179	KC862177	KC862192	KC862154	N/A	H. visseri
Ipomoea	Convolvilaceae	U38310	I. hederacea	Nickrent and Duff 1996	L14400	I. coccinea	Olmstead et al. 1993	AY100753	I. batatas	this studyovic et al. 2002	HQ385216	I. coccinea	Soltis et al. 2011	GU351235	I. batatas	Qiu et al. 2010	Duarte et al. 2010	Duarte et al. 2010	Duarte et al. 2010	Duarte et al. 2010	Duarte et al. 2010	Duarte et al. 2010	Duarte et al. 2010	Duarte et al. 2010	Duarte et al. 2010	Duarte et al. 2010	Duarte et al. 2010	Duarte et al. 2010	N/A	Duarte et al. 2010	I. batatas, I. nil
Lactoris	Lactoridaceae	U42783	L. fernandeziana	Soltis et al.	L08763	L. fernandeziana	Chase et al. 1993	AJ235515	L. fernandeziana	Savolainen et al. 2000	AF197710	L. fernandeziana	Qiu et al. 1999	AF197690	L. fernandeziana	Qiu et al. 1999	KC862162	N/A	N/A	N/A	N/A	N/A	N/A	N/A	N/A	N/A	N/A	N/A	N/A	N/A	L. fernandeziana
Lactuca	Asteraceae	M82528	L. sativa	Hamby et al. 1994	NC_007578	L. sativa	Kanamoto et al.	AP007232	L. sativa	Kanamoto et al.	N/A			N/A			Duarte et al. 2010	Duarte et al. 2010	Duarte et al. 2010	Duarte et al. 2010	Duarte et al. 2010	Duarte et al. 2010	Duarte et al. 2010	Duarte et al. 2010	Duarte et al. 2010	Duarte et al. 2010	Duarte et al. 2010	Duarte et al. 2010	Duarte et al. 2010	Duarte et al. 2010	L. sativa
Liriodendron	Magnoliaceae	AF206954	L. tulipifera	Soltis et al. 2000	X54346	L. tulipifera	Golenberg et al. 1990	AJ235522	L. tulipifera	Savolainen et al. 2000	AF197690	L. chinense	Qiu et al. 1999	AF197774	L. tulipifera	Qiu et al. 1999	Jiao et al. 2011	Duarte et al. 2010	Jiao et al. 2011	Duarte et al. 2010	Duarte et al. 2010	Jiao et al. 2011	Jiao et al. 2011	N/A	Jiao et al. 2011	Duarte et al. 2010	Jiao et al. 2011	Jiao et al. 2011	Duarte et al. 2010	Jiao et al. 2011	L. tulipifera
Lotus	Fabaceae	N/A			NC_002694	L. japonicus	Kato et al. 2000	AP002983	L. japonicus	Kato et al. 2000	N/A			N/A			Duarte et al. 2010	Duarte et al. 2010	Duarte et al. 2010	N/A	Duarte et al. 2010	Duarte et al. 2010	Duarte et al. 2010	Duarte et al. 2010	N/A	Duarte et al. 2010	Duarte et al. 2010	N/A	Duarte et al. 2010	Duarte et al. 2010	L. japonicus
Malus	Rosaceae	DQ341382	M. x domestica	Flachowsky et al. 2005	X69749	M. x domestica	Savolainen 1994	N/A			N/A			N/A			Duarte et al. 2010	Duarte et al. 2010	Duarte et al. 2010	Duarte et al. 2010	Duarte et al. 2010	Duarte et al. 2010	Duarte et al. 2010	Duarte et al. 2010	Duarte et al. 2010	Duarte et al. 2010	Duarte et al. 2010	Duarte et al. 2010	Duarte et al. 2010	Duarte et al. 2010	M. x domestica
Manekia	Piperaceae	AY572302	M. naranjoana	Jaramillo et al.	AY572256	M. naranjoana	Jaramillo et al.	AY572280	M. naranjoana	Jaramillo et al.	KC862241	M. incurva	this study	KC862245	M. incurva	this study	KC862163	N/A	N/A	KC862219	N/A	KC862207	N/A	N/A	N/A	this study	N/A	KC862193	N/A	KC862233	M. incurva
Medicago	Fabaceae	AF093506	M. truncatula	Maldonado-Mendoza et al. 1998	NC_003119	M. truncatula	Lin et al.	NC_003119	M. truncatula	Lin et al.	GU351057	M. sativa	Qiu et al. 2010	GU351246	M. sativa	Qiu et al. 2010	Duarte et al. 2010	Duarte et al. 2010	Duarte et al. 2010	N/A	Duarte et al. 2010	Duarte et al. 2010	Duarte et al. 2010	Duarte et al. 2010	Duarte et al. 2010	Duarte et al. 2010	Duarte et al. 2010	Duarte et al. 2010	Duarte et al. 2010	Duarte et al. 2010	M. truncatula
Nicotiana	Solanaceae	AJ236016	N. tabacum	Albach et al.	J01450	N. tabacum	Shinozaki and Sugiura 1982	K00507	N. tabacum	Shinozaki et al. 1983	BA000042	N. tabacum	Sugiyama et al. 2005	AY453113	N. sylvestris	Barkman et al. 2004	Duarte et al. 2010	Duarte et al. 2010	Duarte et al. 2010	Duarte et al. 2010	Duarte et al. 2010	Duarte et al. 2010	Duarte et al. 2010	Duarte et al. 2010	Duarte et al. 2010	Duarte et al. 2010	Duarte et al. 2010	Duarte et al. 2010	Duarte et al. 2010	Duarte et al. 2010	N. tabacum
Nuphar	Nymphaeaceae	AF206972	N. variegata	Soltis et al. 2000	DQ354691	N. advena	Raubeson et al.	DQ354691	N. advena	Raubeson et al.	AF197638	N. sp.	Qiu et al. 1999	FM242170	N. advena	Borsch et al. 2008	Duarte et al. 2010	Duarte et al. 2010	Jiao et al. 2011	Jiao et al. 2011	Jiao et al. 2011	Duarte et al. 2010	Duarte et al. 2010	N/A	Jiao et al. 2011	Jiao et al. 2011	Duarte et al. 2010	Duarte et al. 2010	Jiao et al. 2011	Jiao et al. 2011	N. advena
Nymphaea	Nymphaeaceae	AF096696	N. odorata	Soltis et al. 2000	M77031	N. odorata	Les et al. 1991	AJ235544	N. odorata	Savolainen et al. 2000	AF197639	N. sp.	Qiu et al. 1999	AF197727	N. sp.	Qiu et al. 1999	N/A	KC862147	N/A	N/A	N/A	N/A	N/A	N/A	KC862135	KC862180	N/A	N/A	N/A	N/A	N. sp.
Oryza	Poaceae	X00755	O. sativa	Takaiwa et al. 1984	X15901	O. sativa	Hiratsuka et al. 1989	X15901	O. sativa	Hiratsuka et al. 1989	BA000029	O. sativa	Notsu et al. 2002	DQ401382	O. sativa	Qiu et al.	Duarte et al. 2010	Duarte et al. 2010	Duarte et al. 2010	Duarte et al. 2010	Duarte et al. 2010	Duarte et al. 2010	Duarte et al. 2010	Duarte et al. 2010	Duarte et al. 2010	Duarte et al. 2010	Duarte et al. 2010	Duarte et al. 2010	Duarte et al. 2010	Duarte et al. 2010	O. sativa
Panicum	Poaceae	N/A			EF125135	P. virgatum	Bouchenak-Khelladi et al. 2009	N/A			N/A			N/A			Duarte et al. 2010	Duarte et al. 2010	Duarte et al. 2010	N/A	Duarte et al. 2010	N/A	Duarte et al. 2010	Duarte et al. 2010	Duarte et al. 2010	Duarte et al. 2010	N/A	N/A	Duarte et al. 2010	N/A	P. virgatum
Peperomia	Piperaceae	AF206985	P. obtusifolia	Soltis et al. 2000	L12661	P. obtusifolia	Qiu et al. 1993	AJ235556	P. obtusifolia	Savolainen et al. 2000	AF197629	P. obtusifolia	Qiu et al. 1999	AF197814	P. obtusifolia	Qiu et al. 1999	KC862164	N/A	N/A	KC862220	N/A	N/A	KC862127	N/A	N/A	N/A	this study	KC862194	N/A	KC862234	P. prostrata
Persea	Lauraceae	GU272025	P. americana	Dahan et al. 2010	L14620	P. americana	Golenberg et al. 1990	AJ621920	P. americana	Magallon and Sanderson	N/A			N/A			Duarte et al. 2010		Duarte et al. 2010		Duarte et al. 2010	Jiao et al. 2011	Duarte et al. 2010	Jiao et al. 2011	TIGR		N/A	Duarte et al. 2010	Duarte et al. 2010	Jiao et al. 2011	P. americana
Phaseolus	Fabaceae	N/A			NC_009259	P. vulgaris	Guo et al. 2007	NC_009259	P. vulgaris	Guo et al. 2007	N/A			N/A			Duarte et al. 2010	Duarte et al. 2010	Duarte et al. 2010	N/A	Duarte et al. 2010	N/A	Duarte et al. 2010	Duarte et al. 2010	N/A	N/A	Duarte et al. 2010	N/A	N/A	Duarte et al. 2010	P. occineus, P. vulgaris
Picea	Pinaceae	AB026939	P. morrisonicolia	Cheng and Chaw	NC_011152	P. sitchensis	Cronn et al. 2008	NC_011152	P. sitchensis	Cronn et al. 2008	N/A			DQ414430	P. chihuahuana	Jaramillo-Correa et al. 2006	Duarte et al. 2010	Duarte et al. 2010	Duarte et al. 2010	N/A	Duarte et al. 2010	Duarte et al. 2010	Duarte et al. 2010	Duarte et al. 2010	Duarte et al. 2010	Duarte et al. 2010	Duarte et al. 2010	Duarte et al. 2010	Duarte et al. 2010	Duarte et al. 2010	P. glauca, P. sitchensis
Pinus	Pinaceae	D38245	P. thunbergiana	Chaw et al. 1995	D38245	P. thunbergiana	Wagasugi et al. 1994	D17510	P. thunbergiana	Wagasugi et al. 1994	AF197626	P. sp.	Qiu et al. 1999	AF197723	P. sp.	Qiu et al. 1999	N/A	Duarte et al. 2010	Duarte et al. 2010	N/A	N/A	Duarte et al. 2010	Duarte et al. 2010	Duarte et al. 2010	Duarte et al. 2010	N/A	Duarte et al. 2010	Duarte et al. 2010	N/A	Duarte et al. 2010	P. taeda
Piper	Piperaceae	AF206985	P. betle	Soltis et al. 2000	L12660	P. betle	Qiu et al. 1993	AJ235560	P. betle	Savolainen et al. 2000	AF197630	P. betle	Qiu et al. 1999	AF197750	P. betle	Qiu et al. 1999	KC862165	N/A	N/A	KC862221	N/A	N/A	KC862128	N/A	N/A	KC862181	this study	KC862195	N/A	KC862235	P. nigrum
Populus	Salicaceae	AF206999	P. tremuloides	Soltis et al. 2000	AF206812	P. tremuloides	Soltis et al.	AF209658	P. tremuloides	Soltis et al.	N/A			AY674556	P. maximowiczii	Davis and Wurdack 2004	Duarte et al. 2010	Duarte et al. 2010	Duarte et al. 2010	Duarte et al. 2010	Duarte et al. 2010	Duarte et al. 2010	Duarte et al. 2010	Duarte et al. 2010	Duarte et al. 2010	Duarte et al. 2010	Duarte et al. 2010	Duarte et al. 2010	Duarte et al. 2010	Duarte et al. 2010	P. trichopoda
Prosopanche	Hydnoraceae	L24047	P. americana	Nickrent and Starr 1994	N/A			N/A			AF503357	P. americana	Nickrent et al. 2002	AF503359	P. americana	Nickrent et al. 2002	N/A	N/A	N/A	N/A	N/A	N/A	N/A	N/A	N/A	N/A	N/A	N/A	N/A	N/A	N/A
Prunus	Rosaceae	L28749	P. persica	Nickrent and Soltis 1995	HQ336405	P. persica	Jansen et al. 2011	AF209660	P. persica	Soltis et al.	N/A			FJ670404	P. caroliniana	Davis and Wurdack 2004	Duarte et al. 2010	Duarte et al. 2010	Duarte et al. 2010	N/A	Duarte et al. 2010	N/A	Duarte et al. 2010	Duarte et al. 2010	Duarte et al. 2010	Duarte et al. 2010	Duarte et al. 2010	N/A	Duarte et al. 2010	Duarte et al. 2010	P. persica
Ricinus	Euphorbiaceae	AB233559	R. communis	Tokuoka and Tobe 2006	AY788188	R. communis	Davis 2005	AY788253	R. communis	Davis 2005	NC_015141	R. communis	Rivarola et al. 2011	NC_015141	R. communis	Rivarola et al. 2011	N/A	Duarte et al. 2010	N/A	N/A	N/A	N/A	Duarte et al. 2010	Duarte et al. 2010	N/A	N/A	Duarte et al. 2010	Duarte et al. 2010	Duarte et al. 2010	Duarte et al. 2010	R. communis
Saccharum	Poaceae	N/A			NC_006084	S. sp.	Asano et al. 2004	NC_006084	S. sp.	Asano et al. 2004	N/A			N/A			Duarte et al. 2010	Duarte et al. 2010	Duarte et al. 2010	Duarte et al. 2010	Duarte et al. 2010	Duarte et al. 2010	Duarte et al. 2010	Duarte et al. 2010	Duarte et al. 2010	Duarte et al. 2010	N/A	Duarte et al. 2010	Duarte et al. 2010	N/A	S. officinarum
Saruma	Aristolochiaceae	L24417	S. henryi	Nickrent and Soltis 1995	L12664	S. henryi	Qiu et al. 1993	AJ235595	S. henryi	Savolainen et al. 2000	AF197672	S. henryi	Qiu et al. 1999	AF197752	S. henryi	Qiu et al. 1999	KC862166	N/A	KC862175	KC862222	Duarte et al. 2010	Duarte et al. 2010	Duarte et al. 2010	N/A	KC862136	KC862182	this study	this study	N/A	Duarte et al. 2010	S. henryi
Saururus	Saururaceae	U42805	S. chinensis	Soltis et al. 1997	L14924	S. cernuus	Chase et al. 1993	AJ235595	S. cernuus	Savolainen et al. 2000	AF197633	S. cernuus	Qiu et al. 1999	AF197748	S. cernuus	Qiu et al. 1999	KC862167	KC862148	N/A	KC862223	N/A	N/A	N/A	N/A	KC862137	KC862183	this study	this study	N/A	KC862236	S. cernuus
Solanum	Solanaceae	X51576	S. lycopersicon	Kiss et al. 1989	NC_007898	S. lycopersicum	Kahlau et al. 2006	NC_007898	S. lycopersicum	Kahlau et al. 2006	N/A			N/A			Duarte et al. 2010	Duarte et al. 2010	N/A	Duarte et al. 2010	Duarte et al. 2010	Duarte et al. 2010	Duarte et al. 2010	Duarte et al. 2010	Duarte et al. 2010	Duarte et al. 2010	Duarte et al. 2010	Duarte et al. 2010	Duarte et al. 2010	Duarte et al. 2010	S. lycopersicon
		X67238	S. tuberosum	Borisjuk	NC_008096	S. tuberosum	Gargano et al. 2005	DQ231562	S. tuberosum	Chung et al. 2006	N/A			N/A			Duarte et al. 2010	Duarte et al. 2010	Duarte et al. 2010	Duarte et al. 2010	Duarte et al. 2010	Duarte et al. 2010	Duarte et al. 2010	Duarte et al. 2010	Duarte et al. 2010	Duarte et al. 2010	Duarte et al. 2010	Duarte et al. 2010	Duarte et al. 2010	Duarte et al. 2010	S. tuberosum
Sorghum	Poaceae	XM_002488980	S. bicolor	Paterson et al. 2009	NC_008602	S. bicolor	Saski et al. 2007	NC_008602	S. bicolor	Saski et al. 2007	DQ984518	S. bicolor	Allen et al.	N/A			N/A	Duarte et al. 2010	Duarte et al. 2010	Duarte et al. 2010	Duarte et al. 2010	Duarte et al. 2010	Duarte et al. 2010	N/A	Duarte et al. 2010	N/A	Duarte et al. 2010	N/A	Duarte et al. 2010	N/A	S. bicolor
Taraxacum	Asteraceae	N/A			AY395562	T. officinale	Silvertown et al. 2006	N/A			N/A			N/A			Duarte et al. 2010	Duarte et al. 2010	Duarte et al. 2010	N/A	Duarte et al. 2010	Duarte et al. 2010	Duarte et al. 2010	Duarte et al. 2010	Duarte et al. 2010	Duarte et al. 2010	Duarte et al. 2010	Duarte et al. 2010	Duarte et al. 2010	N/A	T. officinale
Thottea	Aristolochiaceae	DQ007406	T. tomentosa	Qiu et al. 2005	AB205606	T. tomentosa	Ohi-Toma et al. 2006	AF197609	T. tomentosa	Qiu et al. 1999	AF197670	T. tomentosa	Qiu et al. 1999	AF197733	T. tomentosa	Qiu et al. 1999	KC862168	KC862149	N/A	KC862224	N/A	KC862208	N/A	N/A	KC862138	KC862184	N/A	KC862196	N/A	KC862237	T. sp.
Triticum	Poaceae	AY049040	T. aestivum	Alkemar et al.	NC_002762	T. aestivum	Ogihara et al. 2002	NC_002762	T. aestivum	Ogihara et al. 2002	NC_007579	T. aestivum	Ogihara et al. 2005	NC_007579	T. aestivum	Ogihara et al. 2005	Duarte et al. 2010	Duarte et al. 2010	Duarte et al. 2010	Duarte et al. 2010	Duarte et al. 2010	Duarte et al. 2010	Duarte et al. 2010	Duarte et al. 2010	Duarte et al. 2010	Duarte et al. 2010	Duarte et al. 2010	Duarte et al. 2010	Duarte et al. 2010	Duarte et al. 2010	T. aestivum
Verhuellia	Piperaceae	KC862240	V. lunaria	this study	KC862247	V. lunaria	this study	KC862244	V. lunaria	this study	KC862242	V. lunaria	this study	KC862246	V. lunaria	this study	KC862169	KC862150	N/A	KC862225	N/A	KC862209	N/A	N/A	KC862139	KC862185	N/A	KC862197	N/A	N/A	V. lunaria
Vitis	Vitaceae	AF207053	V. sp.	Soltis et al. 2000	L01960	V. aestivalis	Albert et al. 1992	AJ235643	V. aestivalis	Savolainen 1994	GQ220323	V. vinifera	Picardi et al. 2010	GQ220323	V. vinifera	Picardi et al. 2010	Duarte et al. 2010	Duarte et al. 2010	Duarte et al. 2010	Duarte et al. 2010	Duarte et al. 2010	Duarte et al. 2010	Duarte et al. 2010	Duarte et al. 2010	Duarte et al. 2010	Duarte et al. 2010	Duarte et al. 2010	Duarte et al. 2010	Duarte et al. 2010	Duarte et al. 2010	V. vinifera
Welwitschia	Welwitschiaceae	AF207059	W. mirabilis	Soltis et al. 1999	AJ235814	W. mirabilis	Chase et al. 1993	AJ235645	W. mirabilis	Savolainen et al. 2000	AF197618	W. mirabilis	Qiu et al. 1999	N/A			Duarte et al. 2010	Duarte et al. 2010	Duarte et al. 2010	Duarte et al. 2010	Duarte et al. 2010	Duarte et al. 2010	Duarte et al. 2010	Duarte et al. 2010	N/A	Duarte et al. 2010	Duarte et al. 2010	Duarte et al. 2010	N/A	Duarte et al. 2010	W. mirabilis
Xymalos	Monimiaceae	N/A			AF050220	X. monospora	Renner 1998	N/A			N/A			N/A			KC862170	KC862151	KC862176	KC862226	N/A	KC862210	KC862129	N/A	N/A	KC862186	this study	KC862198	N/A	KC862238	X. monospora
Zamia	Zamiaceae	N/A			AF531219	Z. lindenii	Hill and Chase	AF188845	Z. furfuracea	Graham and Olmstead 2000	EU280998	Z. furfuracea	Barkman et al. 2007	AF197721	Z. floridana	Qiu et al. 1999	Jiao et al. 2011	Jiao et al. 2011	Duarte et al. 2010	Jiao et al. 2011	Jiao et al. 2011	Jiao et al. 2011	Jiao et al. 2011	Jiao et al. 2011	Jiao et al. 2011	Jiao et al. 2011	Duarte et al. 2010	Duarte et al. 2010	Jiao et al. 2011	Jiao et al. 2011	Z. furfuracea, Z. fischeri
Zea	Poaceae	AF168884	Z. mays	Hahn	NC_001666	Z. mays	Maier et al. 1995	NC_001666	Z. mays		DQ490953	Z. mays	Allen et al. 2007	DQ490951	Z. mays	Allen et al. 2007	Duarte et al. 2010	Duarte et al. 2010	Duarte et al. 2010	Duarte et al. 2010	Duarte et al. 2010	Duarte et al. 2010	Duarte et al. 2010	Duarte et al. 2010	Duarte et al. 2010	Duarte et al. 2010	Duarte et al. 2010	Duarte et al. 2010	Duarte et al. 2010	Duarte et al. 2010	Z. mays
Zingiber	Zingiberaceae	AB047730	Z. officinale	Cao et al.	GU180526	Z. officinale	Shi et al.	AF168953	Z. gramineum	Hahn	N/A			N/A			Duarte et al. 2010	Duarte et al. 2010	Duarte et al. 2010	N/A	N/A	Duarte et al. 2010	Duarte et al. 2010	Duarte et al. 2010	Duarte et al. 2010	Duarte et al. 2010	Duarte et al. 2010	Duarte et al. 2010	N/A	Duarte et al. 2010	Z. officinale
Zippelia	Piperaceae	AY572300	Z. begoniifolia	Jaramillo et al.	AY572254	Z. begoniifolia	Jaramillo et al.	AY572278	Z. begoniifolia	Jaramillo et al.	KC862243	Z. begoniifolia	this study	AF332107	Z. begoniifolia	Meng et al. 2002	N/A	KC862152	N/A	KC862227	N/A	N/A	N/A	N/A	KC862140	N/A	N/A	KC862199	N/A	KC862239	Z. begoniifolia
																																		kein BA datensatz
