# Supplementary material for: Single-Copy Nuclear Genes Place Haustorial Hydnoraceae within Piperales and Reveal a Cretaceous Origin of Multiple Parasitic Angiosperm Lineages
Source: PLoS One. 2013 Nov 12;8(11):e79204. doi: 10.1371/journal.pone.0079204 (PMC3827129; doi:10.1371/journal.pone.0079204)
Supplement: Table S2 — Sequence statistics of the nuclear, plastid, and mitochondrial genes of the 19-gene-matrix obtained using SeqState [63]. Outgroup taxa have been removed for the calculations. (XLS) [file pone.0079204.s005.xls]

## Sheet: Statistics
charset	#chars	length range	mean	S.D.	%divergence	range	ti/tv	range	%variable	%informative	%GC	%A	%C	%G	%T
At2G13360	1214	0-1208	823.246	433.271	23.086	1.829-36.825	1.088	0.314-3.800	62.356	48.847	48.647	25.609	23.393	25.254	25.744
At3G47810	554	0-554	393.938	213.673	18.737	2.351-25.451	1.699	0.686-5.250	49.458	43.141	46.579	26.728	22.596	23.983	26.693
At2G32520	714	0-711	515.385	256.091	23.447	1.977-35.714	1.028	0.296-5.000	66.807	55.462	46.967	24.845	19.096	27.872	28.188
At3G52300	497	0-494	332.477	222.26	21.463	2.259-28.838	1.194	0.300-3.273	61.167	50.503	46.025	32.295	19.653	26.372	21.68
At5G06360	781	0-781	512.246	315.404	19.909	0.000-27.692	1.113	0.569-7.000	53.777	45.07	45.668	31.515	19.565	26.103	22.817
At5G04600	506	0-503	302.677	230.789	28.286	1.180-46.296	1.111	0.190-3.000	75.692	63.636	42.218	32.078	16.677	25.541	25.704
At2G21870	603	0-600	375.262	265.231	24.364	1.675-34.506	1.026	0.490-3.000	70.149	58.375	41.958	35.228	16.062	25.897	22.814
At4G33250	661	0-655	452.723	262.614	22.445	2.761-33.511	1.35	0.648-8.000	67.02	53.858	46.085	26.341	24.128	21.957	27.574
At4G30010	251	0-251	146.738	123.69	30.534	3.586-47.012	0.959	0.194-3.067	78.884	67.331	52.527	25.33	27.375	25.152	22.143
At4G08230	402	0-342	219.477	130.462	24.86	0.000-38.728	1.024	0.250-3.250	62.438	48.259	50.287	22.838	20.216	30.071	26.875
At4G31720	446	0-439	256.569	160.28	24.3	2.413-38.430	1.422	0.571-5.000	53.587	45.74	47.02	28.718	22.619	24.4	24.262
At4G37830	162	0-162	120.385	65.427	26.304	0.000-46.429	1.088	0.300-5.500	73.457	58.025	48.377	24.898	25.997	22.38	26.725
At5G47570	384	0-381	262.2	145.028	24.778	2.933-37.940	1.108	0.567-3.214	67.188	56.771	53.362	21.893	25.995	27.368	24.745
At5G23290	429	0-429	253.738	202.456	26.184	2.098-35.681	1.078	0.438-3.500	70.396	58.974	49.476	28.667	25.69	23.786	21.858
18S	1765	0-1,745	1451.89	576.596	4.071	0.231-10.532	1.777	0.000-6.500	26.062	15.297	49.686	24.88	22.226	27.46	25.434
rbcL	1405	0-1,402	1,310.831	294.666	9.785	0.071-14.765	2.028	0.818-7.500	43.345	31.673	44.193	27.081	19.329	24.864	28.725
atpB	1439	0-1,439	1,282.215	415.31	9.687	0.208-15.497	2.427	0.750-6.714	41.974	32.731	42.965	29.097	19.456	23.509	27.939
atp1	1289	0-1,265	841.677	565.587	4.845	0.160-13.854	1.075	0.143-4.000	28.549	17.067	46.211	27.846	20.831	25.38	25.943
matR	2065	0-1,902	1,130.415	818.644	5.619	0.118-12.578	0.869	0.143-3.000	36.513	20.678	52.486	26.292	26.847	25.639	21.222
nSCG	7604	0-7,403	4,967.062	2,030.134	23.041	2.618-33.166	1.133	0.667-2.417	63.756	52.512	47.083	27.835	21.598	25.485	25.082
dataset	15.567	4,566-15,055	10,984.092	2,679.921	13.931	1.595-29.172	1.302	0.605-2.448	49.097	37.425	47.091	27.344	21.641	25.449	25.565
