# Supplementary material for: Single-Copy Nuclear Genes Place Haustorial Hydnoraceae within Piperales and Reveal a Cretaceous Origin of Multiple Parasitic Angiosperm Lineages
Source: PLoS One. 2013 Nov 12;8(11):e79204. doi: 10.1371/journal.pone.0079204 (PMC3827129; doi:10.1371/journal.pone.0079204)
Supplement: Table S3 — Primer sequences designed for the present study. The region name is based on the Arabidopsis thaliana gene model [11]. Primers were used for both genomic DNA and cDNA amplification. (XLS) [file pone.0079204.s006.xls]

## Sheet: Tabelle1
Region	Primer Name	Primer Sequence	applied for
At3g47810	Pi-2907-70F	AGTTCAARTCTATGCTYGTCC	Verhuellia, Thottea, Canella, Manekia, Lactoris
	Pi-2907-1560R	TGCTTGTAKGCCTTGAATTGATG	Verhuellia, Thottea, Canella, Manekia
	Pi-2907-920R	AACCTGATGACCRTGRCATART	Lactoris
At2g32520	Pi-8257-30F	TTCMAGAAAGTTCARATTCAGAGAGA	Verhuellia, Thottea, Canella
	Pi-8257-1400R	ATTTCAGYTTYTCCTCCAGAGATT	Verhuellia, Thottea, Canella
	Pi-8257-20F	TTCMAGAAAGTCCAGATACAMAGAGA	Zippelia
	Pi-8257-1310R	ATCWGARAAGCCAACAAART	Zippelia
	Ny-8257-30F	TTCCAGAAAATCCAAATACAAAGAG	Nymphaea
	Ny-8257-1460R	GAGGAACTGCACTTGACTTGAG	Nymphaea
At5g06360	Pi-6909-340F	GCKGGTAAATGGGAGGTTCC	Verhuellia, Thottea, Canella, Manekia, Zippelia
	Pi-6909-1210R	ATACARCCATCRTTCTCTGGRT	Verhuellia, Thottea, Canella, Manekia, Zippelia
At2g21870	Pi-10528-650F	ATYACCATAGACCCAGARGAT	Verhuellia, Thottea, Canella, Manekia
	Pi-10528-1400R	AGCCATWSCCTTYTTGTCATTC	Verhuellia, Thottea, Canella, Manekia
AT4G08230	Pi-9095-1070F-P	TATGGAGGCTGAGCACGATTA	Verhuellia, Manekia, Zippelia
	Pi-9095-1070F	TMTGGMGGTTGAGCACWATTA	Thottea, Lactoris
	Pi-9095-10F	ATGGCGTAYGTCGAAAAAGGT	Canella, Nymphaea
	Pi-9095-1520R	TTTAGCCKCCACAGCAGGA	Verhuellia, Manekia, Zippelia, Thottea,
			Lactoris, Canella, Nymphaea
At4g31720	Pi-4952-150F	AAGAGCGGRTTYCAGTGYCC	Verhuellia, Manekia, Thottea, Zippelia
	Pi-4952-1360R-P	TCAGCAAAATACTCTTGACGGTTCA	Verhuellia, Manekia, Zippelia
	Pi-4952-1360R	TACTCYTGGTGTYTCARATTCAC	Thottea
	Pi-4952-1380R	TCCATTCCAGTTGARGGGCT	Nymphaea
	Ny-4952-20F	GAYTACAMCCCCACTATACCG	Nymphaea
At5g47570	Pi-10648-20F	GCAAACACATMGTWCYTGACAA	Verhuellia, Thottea, Canella, Manekia, Zippelia
	Pi-10648-1760R	TTGTCATAWGGATAGACTTTYGG	Verhuellia, Thottea, Canella, Manekia, Zippelia
At2g13360	Pi-2825-90F-A	ATGAACMGGAACAACGAAGATTAC	Thottea
	Pi-2825-3180R-A	TCTTCAATCCCCAAGCCTCAACA	Thottea
	Pi-2825-90F	ATGAACMGAAACAATGAGGACTAC	Manekia, Zippelia
	Pi-2825-3180R	TTTTCAGACCCCATGCTTCWACA	Manekia, Zippelia
18S	18S-NS1	GTAGTCATATGCTTGTCTC	Verhuellia
	18S-P1750R	AATGATAAGGTTYARTGGACTTCTC	Verhuellia
rbcL	rbcL-P32F	GTTGGATTCAARGCTGGTGTT	Verhuellia
	rbcL-P1425R	TYACAARGTATCCATTGCTT	Verhuellia
atpB	atpB-P-F	GTATTGTTCAAATYATTGGTCC	Verhuellia
	atpB-P-R	AAGTTCATAGCCTTCGCGGTAG	Verhuellia
atpA	atpA-P-F	TCGGTCGAGTGGTCTCAGTTG	Verhuellia, Manekia, Zippelia
	atpA-P-R	GAAGTGGTTCATATTGTGGTTG	Verhuellia, Manekia, Zippelia
matR	matR-P-F	ATGAAAGAGGCGATYAGAATGGTA	Verhuellia, Manekia, Zippelia
	matR-P-R	GGGTGAATATAGCAGACCAGC	Verhuellia, Manekia, Zippelia
