# Supplementary material for: Single-Copy Nuclear Genes Place Haustorial Hydnoraceae within Piperales and Reveal a Cretaceous Origin of Multiple Parasitic Angiosperm Lineages
Source: PLoS One. 2013 Nov 12;8(11):e79204. doi: 10.1371/journal.pone.0079204 (PMC3827129; doi:10.1371/journal.pone.0079204)
Supplement: Dataset S1 — The 19-gene-matrix. (NEX) [file pone.0079204.s007.nex]

#NEXUS

BEGIN DATA;
DIMENSIONS NTAX=69 NCHAR=16595;
FORMAT DATATYPE=DNA GAP=- MISSING=? ;

MATRIX
Acorus                ATG---GATTACACATATGCACCAGGGAGGAACCATCTCTTTGTTCCGGGACCTGTAAACATCCCAGAACAAGTGTTGCGTGCCATGAACAGAAACAATGAGGATTACCGCTCGCCTGCTATTCCTGCCCTGACAAAGAATCTCCTTGAGGATGTGAAGAAGATTTTCAAGACAACAAGCGGCACTCCATTTCTGATTCCCACCACAGGTACTGGTGCATGGGAAAGTGCCCTCACAAATACGTTATCCCCTGGGGATCGGATCATATCTTTCTTGATAGGTCAGTTCAGTCTGCTTTGGATTGATCAACAACAACGCCTCAACTTTGATGTTGATGTGGTTGAAAGCGAATGGGGAAGAGGCGCCAATCTTGATATACTGGCATCCAAATTAGCAGCAGATAGGAAT---CATTCAATCAAGGCTATTTGCATTGTTCATAACGAGACTGCCACAGGGGTCACCAATAATCTTTCTGCTGTAAGGAAATTGCTTGATGACTATAATCATCCGGCGCTGTTCCTAGTCGATGGAGTGTCATCCATATGCGCTCTTGATTTCCGAATGGATGAATGGGGTGTTGATGTAGCTTTAACCGGCTCACAAAAGGCACTTTCTCTGCCTACTGGGTTGGGCATTGTGTGCGCGAGCCCGAAAGCAATAGAAGCATCGAAGACAGCAAAGTCAGTGAGGGTGTTCTTCGACTGGAAGGATTACTTGAAGTTCTACAAAATGGGTACTTACTGGCCTTACACCCCATCCATCCAGCTGTT-GTATGGG-CTTCGAGCAGCTCTTGATCTCATATTC---GAGGAAGGACTCGATAATGTGATTGCGAGGCACAACCGTTTAGGTAAAGCAACTAGACT-TGCTGTC-GAAGCTTGGGGACTAAAGAACTGCACCCAAAGTGAGGAATGGGTCAGCGACACAGTCACTGCAGTGGTTGTTCCACCGTATATCGACAGTGCTGAAGTTGTCAGGAGGGCATGGAAGAGATACAATTTAAGCCTGGGTTTGGGTTTGAATAAGGTTGCTGGGAAGGTGTTCAGAATTGGGCATCTTGGCCACCTTAATGAGCTGCAATTGCTGGGTTGTCTGAGCGGCGTTGAAATGATATTAAAGGACATTGGCTATCCTGTGAAGCTGGGAAGTGGAGTGGCAGCTGCTGCTGCTTATCTTCAAAACAACATCCCTATGATCCCTTCTAGGATCATGGTGTTGGTATTAGCACTTGGAGATCTTCACATTCCTCACAGGGCGGCTGAGTTGCCCGCCAAATTCAAGTCCATGCTCGTCCCTGGCAAAATCCAGCACATCATATGCACCGGAAATCTCTGTATCAAGGAAGTTCATGATTACCTGAAGAGTCTTTGCCCTGACATGCATATTACTCGAGGAGAATATGATGAGGATCTGCGTTATCCAGAGACAAAGACTCTTACCATTGGGCAATTCAAGCTTGGACTGTGTCATGGCCATCAGGTTATACCGTGGGGGGACTTGGATTCACTAGCAATGCTACAGAGACAATTGGACGTGGACATCCTCGTAACAGGCCACACCCACCAATTCAAGGCTTACAAGCACGAGGGAGGGGTCGTCATAAACCCTGGATCTGCCACGGGGGCCTACAGCAGCATCACCTATGATGTGAACCCGAGCTTTGTCCTCATGGACATCGATGGCCTCCGTGTCGTGGTTTACGTCTACGAACTGATCGATGGTGAGGTGAAGGTAGACAAGATCGATTTCAAGAAGACTGCTACATGGCGGACGCCGCAGCTCAT---TCGGAATTCAAGAAAGTCCAGATACACCGAGAC---GACACCACGTTTGATGCTTATGTAGTTGGTAAAGACGATGCTCCTGGCATAGTAGTGTTGCAAGAGTGGTGGGGTGTCGATTTTGAAATAAAGAATCATGCCTTAAAAATTGCCAAAATGGGGCCTGGTTTTAGAGCTTTGATTCCAGACTTGTATCGTGGAAAAGTTGGTCTGGATGTCGCTGAAGCACAACATTTGATGGATGGTCTTGACTGGCAAGGTGCTATCAAGGATATAAATGCCTCAGTTAGCTGGCTGAAGGCAAATGGATCA---AAAGTGGGTGTGACAGGTTTTTGCATGGGAGGTGCCTTATCCATTGCAAGTGCTGTTCTTGTTCCTGAAGTTGATGCTGTTGTGGCTTTCTATGGAGTTCCATCATCAGAGCTTGCAGATCCCTCTCAGGTTAAAGCACCAGTTCAGGCTCATTTTGGAGAGCTTGACAACTTTGTTGGCTTCTCAGATGTTACGGCTGCAAAATCATTGGAGGAGAAACTGAAATCATCTGGAGTTCCTTATGAGGTGCGTATCTATGCCGGGAGTGCACATGCTTTTATGAACACATCACCTGATGGTGTGAAGAGAAGAAAGGGAATGGGCCTCACCGACGAGGATCAG-CA---GCGGTGGATTTGGCGTGGTCTCGCTTCAGCTCATGGATGGGCAAATATCTGTCATCT????????????????????????????????????????????????????????????????????????????????????????????????????????????????????????????????????????????????????????????????????????????????????????????????????????????????????????????????????????????????????????????????????????????????????????????????????????????????????????????????????????????????????????????????????????????????????????????????????????????????????????????????????????????????????????????????????????????????????????????????????????????????????????????????????ATGCCGCAAGGAGACTACATCGAGCTTCACCAGAAG-CGCCATGGCTACCGCCTCGACCACTTCGAGCGGAAGCGAAAGAAGGAGGCTCGAGAAGTCCACAAGCGGTCCGCCATGGCTCAGAAGGTGTTGGGTATCAAAGGGAAGATGTTGGCGAAGAAGAGATACTCGGAGAAGGTCCTCATGAAGAAAACGATTGCCATGCATGAGGAATCATCGACTAGGCGCAAGGTGGAAGATAAGGTTCACGATGGTGCCATTCCTGCATATCTTTTGGATCGTGATACCACTACTCGTGCAAAGGTACTTAGCAACACTATCAAACAAAAGAGGAAGGAAAAGGCTGGTAAATGGGAAGTTCCCTTACCCAAGGTGAGACCGGTGGCTGAAGAGGAGATGTTTCGTGTAATCAAGTCTGGTAAAAGGAAAACCAAACAATGGAAAAGGATGGTCACCAAGGTCACATTTGTCGGTCAAGGGTTTACCAGGAAACCTCCGAAATATGAACGATTCATTCGTCCCACAGGCTTGCGATTCACCAAAGCTCACGTAACCCACCCGGAGCTTAAATGCACATTCAACCTTGAAATTATCGGAGTTAAGAGGAACCCTAACGGTACAACCTACACTTCTCTGGGCGTTATAACCAAAGGAACAATTATCGAGGTGAATGTGAGTGAGCTCGGTCTGGTTACGCCAGCTGGGAAGGTGGTGTGGGGCAAATATGCACAAGTTACGAACAATCCAGAGAACGACGGTTGCATCAACGCGGTCCTTCTGGTTATGGGA---GCCAAGGCG------AAGAAGGCA---TTAATAAAGAAGCAAAAGAAG-------------------------------------------------------------------------------------------ACTTCC----TATTCAGGC---AAAAAGGAA---------------------------------------------------------TCTTATGACTTCTTGCCATTGGAAGGGGGTCCAGGAAAAGAAATTCGAGAAGAA------------------------------------------------------------------------------------GAAGTATATGTGAAAAACACTGACACAGTGGTGTACATTGGTCGAATCCCACATGGATTCTACGAGGATCAAATGGAAGCATTCTTTAAGCAGTTTGGTGCCATAAAGAGGTTGAAGATTGCACGGAACAAGAAGACTGGAAATTCAAAGCATTATGGATTCATTGAATTTGAGTCTCCAGAGGTCGCTAAAATTGTGGCTGATTGCATGCATAATTATCTACTTTTTGAGCACATGCTGCAAGTCCATCTTGTTCCATCAGACCGTGTGCATCCAAAACTATGGTTTGGAGCTAACCGC---CATTTCCAGCCAGTAAAGACGAGGGAAATTGAGCGAAAGAACCACAACAAGGAGAGAACAATTGAACAACATAGGCATTTGGTGGAAGGAATCTTGAAGCGCGACCAAAAGCGCAGAAAGAGGCTAGCGGATGCCGGTATTGATTATGAGTGTCCAGATTTTGTGGGAGGCATC---CCCTGTGCTCCAAAGAAAATCAAGTTCGACGAGGAT???????????????????????????????????????????????????????????????????????????????????????????????????????????????????????????????????????????????????????????????????????????????????????????????????????????????????????????????????????????????????????????????????????????????????????????????????????????????????????????????????????????????????????????????????????????????????????????????????????????????????????????????????????????????????????????????????????????????????????????????????????????????????????????????????????????????????????????????????????????????????????????????????????????????????????????????ATGGCGAGGGAGAGGGAGGTGGGT------------------------------------------------CAGAAGCAGCAG---------------------------------------------------------------------------------------------GTGTCGTATTCGGTGGAGGAGCTCGTCGCCGTCAATCCGTACAACCCCGACATCCTCTCCGATCTCGAGAACTACGTCCACGAGCAGGTGTCATCTCAGACATACAGTTTGGATGCAAACCTCTGCCTTCTCCGTCTCTATCAGTTTGAGCCGGAGAGGATGAGCCTCCAAATTATTTCTCAAATTTTGGTTAAGGCTCTGATGGCAATGCCTGCCCCGGATTTTAACTTGTGCCTCTTCTTAATCCCAGAACGAGTGCAAATGGAGGAGCAGTTCAAGACATTGATTGTCCTTTCACACTACCTAGAAACTGCGAGGTTTCGCCAATTCTGGGATGAGGCTGCCAAAAATCGCAGCATTGTT---GAGGTTGTGCCGGGATTTGAACAAGCAGTTCAGGCTTATGCAATTCATGTTCTTTCCTTGACTTACCAGAAAGTTCCGAGGTCTGTACTTGCAGAGGCGATCAACATTGAAGGTCTCTCATTGGA??????????????????????????????????????????????????????????????????????????????????????????????????????????????????????????????????????????????????????????????????????????????????????????????????????????????????????????????????????????????????????????????????????????????????????????????????????????????????????????????????????????????????????????????????????????????????????????????????????????????????????????????????????????ATGGCGTACATCGAGAAAGGTGAAGTGAAATCAAAGAAGTCATTGTGGCGATTGGGAACAATTACTGATTTTTTCTGGGCGATTATAAGCTTCATCAATGTGTTCTTCGTGACCATGTTCTCGATGGAAAAATCGGATGCTTACAAGAAAAGTTCGGGATCATCCAAGAAA---TGGGATGGTGGT---CCAGGAGGTGGC---------GGCCCTGGAAGT------GGTCCGTATGGTGGTGGTGGTGGC---------------------------------------CCCCCTCGTCCACGTGGACCT------CGAGGG---ATGTCTGACCTACGATCGAAT------------------GACCACAGCTCTCTTCCTGCATGTGGCTCCTGCTGTGGTCGAAGACGACTCCGCCCTCTCCGAGTTCCTCTCCTCTCTCATGGACTACAATCCCACCATCCCGGACGAGTTGGTCGAGCACTACCTAGGGAAGAGCGGGTTCCAATGCCCTGACGTTCGATTG----ACTAGATTGGTAGCGGTAGCTGCACAAAAATTCATTGCAGAAGTTGCAAGTGATGCTCTTCAGCATTGCAAAGCAAGGCAGTCATCAGTAGTTAAAGATAAG------AAGCAACAAAAG---GATAAGCGCCTCATATTGACCATGGAGGATTTATCAAAAGCTTTGCGT------------------------------------------------------------------GAGTATGGCGTGAACATGAAACACCCTGAGTATTTTGCAGACAGCCCTGCAGCTGGCGTGGAACCCGCCTCAAGAGATGAGATGGCGTCCGTGTCG---------AGATCTGGA---------------CTTCGATCAATG-CTT------CAGAGGGGA------------------CCCCTCTTTTCGAAATCCAAGAACGTCAAGAAGAAC---AGCTTC------TCCTCCGCCGCT---CATCACGACGACGCCTATGAGACT---------GCGAAATGGGAGAAGATAACGTACGCAGGAATCGTGTCGTGCACGACCTTGGCGATATACAACCTGTCCAAGGGTCATCCCCATTACGACGAGCCCCCGCCATACCCGTATCTGCATATCCGCAACAAAGAGTTCCCATGGGGTCCTGATGGCTTATTCGAGGTGAAG------------CACGCCGAG---CATTAGAGGGCGGCGAAACTGAGCAGGGCAGCGTCACGGGTCCTGGGCGGCGGCGGAGCCACCCTGGTCTCCCGATCCGTCACGTCCACC---CTCCGCCACCGGTCCGGCATGGGCCTCCCCGTCGGCAAGCACAATGTACCCGAAAAACCCCTTCCCATACACACCGAACTGATCTGGGACAACGGCACCGCATTCCCTGAACCGTGCGTCGACCGCCTCGCG---CCGATGATCGGAAAGTACGAGGCGTTGGCGTGGCTTTGTGGGGGGTTGAGCTTCTTCGCGGGGTTGGGGTTGCTCGCCGTGTGGAATGATAAGGCGTCGAAGATACCCTATACACCAAAAGTCTTTCCATATGACAACCTGCGCGTGGAGCTCGGCCGTGAACCA??????????????????????????????AAAGCACTGAAGGAACAGTCGGAGATGGAGGTTAACGTCCTCCAGGACAGCCTCTCCAAGATCAAGACCGCCGTCACCCGCCTCGACATCGCCTCCAATGCCCTCCTCGACCTCTCCCTCCGTCCACAAGGGAAGAAGATGTTGGTGCCTCTGACGGCGTCTCTTTATGTGTCTGGCACTCTCGAGGATGCCGATCGAGTGCTCGTTGATGTCGGCACCGGTTACTTCATCGAGAAAACTACGGCTGAAGGCAAGGATTACTGTGATAGGAAGATCAGCTTGTTGAAATCGAATTATGATGAACTCATGGAGGTTGCTTCCAAGAGGAAAATCACTTGGGATGAAGCTGGAGCAATCTTACAAGCAAAGCTGCGGCAATCGACAGCGACTACATGA???CATATGCTTGTCTCAAAGATTAAGCCATGCATGTGCAAGTAT-GAACTAATTCAGATTGTGAAACTGCGAATGGCTCATTAAATCAGTTATAGTTTGTTTGATGGTATCT-GCTACTCGGATAACCGTAGTAATTCTAGAGCTAATACGTGCACCAAACCCCGACTTCT-GGAAGGGATGCATTTATTAGAAAAAAGGTCAATCCGG-TTCTGCCCGTCGCTCTGGTGATTCATGATAACTCGACGGATCGCAC-GGCCCTTGTGCCTGCGACGCATCATTCAAATTTCTGCCCTATCAACTTTCGATGGTAGGATAGTGGCCTACCATGGTGTTGACGGGTGACGGAGAATTAGGGTTCGATTCCGGAGAGGGAGCCTGAGAAACGGCTACCACATCCAAGGAAGGCAGCAGGCGCGCAAATTACCCAATCCTGACACGGGG-AGGTAGTGACAATAAATAACAATACCGGGCTCTTT-GAGTCTGGTAATTGGAATGAGTACAATCTAAATCCCTTAACGA-GGATCCATTGGAGGGCAAGTCTGGTGCCAGCAGCCGCGGTAATTCCAGCTCCAATAGCGTATATTTAAGTTGTTGCAGTTAAAAAGCTCGTAGTTGGACTTTGGGACGGGCCGA-CCGGTCTAC-CTCTC-GGTGTGAACCGGCCGTCTCGTCCCTT-CTGCCGGCGATGCGTTCCTGGTCTTAATTGGCCGGGT-CGTGCCTCCGGCGCTGTTACTTTGAAGAAATTAGAGTGCTCAAAGCAAGCCCACGCTCTGAATACATTAGCATGGGATAACATCACAGGATTTCGATCCTATT-TTGTTGGCCTTCGGGATCGGAGTAATGATTAAGAGGG-ACAGTCGGGGGCATTCGTATTTCATAGTCAGAGGTGAAATTCTTGGATTTATGAAAGACGAACAACTGCGAAAGCATTTGCCAAGGATGTTTTCATTAATCAAGAAC-GAAAGTTGGGGACTCGAAGACGATCAGATACCGTCCTAGTCTCAACCATAAACGATGCCGACCAGGGATCRGTGGATGTTGCTTACAGGACTCCGCCGG-CACCTTATGAGAAATCAAAGTT-TTTGGGTTCCGGGGGGAGTATGGTCGCAAGGCTGAAACTTAAAGGAATTGACGGAAGGGCACCACCAGGAGTGGAGCCTGCG-CTTAATTTGACTCAACACGGGGAAACTTACCAGGTCCAGACATAGTAAGGATTGACAGACTGAGAGCTCTTTCTTGATTCTATGGGTGGTGGTGCATGGCCGTTCTTAGTTGGTGGAGCGATTTGTCTGGTTAATTCSGTTAACGAACGAGACCTCAGCCTGCTAAACNNNNNNGAGGATC-TCCTCCTCCACGGCCAGCTTCTTAGAGGGACTATGGCCGCTTAGGCCACGGAAGTTTGAGGCAATAACAGGTCTGTGATGCCCTTAGATGTTCTGGGCCGCACGCGCGCTACACTGATGTATTCAACGAGTCTATA-CCC-TTGG-CCGACAGGCCCGGGTAATCTTCGGAAATTTCATCGTGATGGGGATAGATCATTGCAATTGTTGGTCTTGAACGAGGAATTCCTAGTAAGCGCGAGTCATCAGCTCGCGTTGACTACGTCCCTGCCCTTTGTACACACCGCCCGTCGCTCCTACCGATTGAATGGTCCGGTGAAGTGTTCGGATCGCGGCGACGAGGGCGGTTC-GCCGCCGGCGACGTTGTGAGAAGTCCATTGAACCTTATCATTTNGAGGAAGGA????AGGTGTTGGATTCAAAGCTGGTGTTAAAGATTACAAATTGACTTATTATACTCCTGAATATGAAACCAAAGATACTGATATCTTGGCAGCATTTCGAGTAACTCCTCAACCCGGAGTTCCACCCGAGGAAGCAGGGGCTGCGGTAGCTGCCGAATCCTCTACTGGTACATGGACAACTGTGTGGACCGATGGACTTACCAGCCTTGATCGTTACAAAGGCCGATGCTACCACATCGAGCCCGTTGTTGGGGAGCAAAATCAATATATTGCTTATGTAGCTTATCCTTTAGACCTTTTTGAAGAAGGTTCTGTTACTAACATGTTTACTTCCATTGTGGGTAATGTATTTGGGTTCAAAGCCCTACGAGCTCTACGTTTGGAGGATCTTCGAATTCCCCCTGCTTATTCCAAAACTTTCCAAGGCCCGCCCCATGGAATCCAGGTTGAGAGAGATAAATTGAACAAGTATGGTCGTCCCCTATTGGGATGTACTATTAAACCAAAATTGGGGTTATCCGCGAAGAACTACGGTAGAGCAGTTTATGAATGTCTCCGTGGTGGACTTGATTTTACCAAGGATGATGAGAACGTGAACTCACAGCCATTTATGCGTTGGAGAGACCGTTTCTTATTTTGTGCTGAAGCAATTTATAAAGCGCAAGCGGAAACAGGTGAAATCAAAGGACATTATTTGAATGCTACTGCGGGTACATGTGAAGAAATGATGAGAAGGGCCCAATGTGCCAGAGAATTGGGAGTTCCTATCGTAATGCATGACTACTTAACAGGTGGATTCACTGCAAATACTAGCTTGGCTATTTATTGCCGAAACAACGGCCTACTTCTTCACATCCATCGTGCAATGCATGCAGTTATTGATAGACAGAAGAATCATGGTATGCACTTTCGTGTACTAGCTAAAGCGCTACGTATGTCTGGTGGAGATCACATTCACGCCGGTACAGTAGTAGGTAAACTGGAAGGGGAACGTGAAATGACTTTAGGTTTTGTTGATTTACTACGTGATGATTATATTGAAAAAGACCGAAGTCGTGGTATTTTTTTCACTCAAGATTGGGTCTCTATGCCAGGTGTTTTGCCCGTAGCTTCCGGTGGTATTCACGTTTGGCATATGCCTGCCTTGACCGAGATCTTTGGGGATGATTCTGTACTACAGTTCGGTGGAGGAACTTTAGGACACCCTTGGGGAAATGCACCTGGTGCAGTAGCCAATCGGGTAGCTTTAGAAGCGTGTGTACAAGCTCGTAATGAGGGACGTGATCTTGCTCGCGAAAGTACTCAAATTATCCGTGAAGCTTGTAAATGGAGCCCTGAGCTAGCCGCTGCTTGTGAAGTATGGAAGGAAATCAAATTTGA--GTTCGAA-CCAGTAGATAAGCTAGATGCGGTTCCCTCACTTGACGAGAAAAACTTAGGGCGTATCGTCCAAATCATTGGCCCAGTACTGGATGTCGCCTTTCCCCCGGGAAAGATGCCTAATATTTACAACGCTTTGGTGGTTAAGGGTCGAGATACTGCCGGTCAGCCAATTAATGTGACTTGTGAGGTACAGCAATTATTAGGAAATAATCGGGTTCGAGCTGTGGCTATGAGTGCTACAGATGGTTTGACGAGAGGAATGGAAGTGATTGACACGGGAGCTGCTCTGAGTGTTCCAGTCGGTGGAGCTACTCTCGGAAGAATTTTCAACGTTCTTGGGGAGCCCGTTGATAATTTAGGCCCTGTAGATACTCGCACAACATCTCCTATTCATAGATCTGCGCCTGCATTTATACAGTTAGATACGAAATTATCAATCTTTGAAACAGGCATTAAAGTGGTAGATCTTTTAGCTCC-TTATCGCCGGGGAGGAAAAATCGGACTATTTGGGGGAGCTGGAGTGGGTAAAACAGTACTCATCATGGAATTGATCAACAACATTGCCAAAGCGCATGGAGGTGTATCTGTATTTGGCGGAGTAGGCGAGCGTACTCGTGAAGGAAATGATCTTTACATGGAAATGAAAGAATCCGGAGTAATTAATGAAGAAAAGATTGAAGAATCTAAAGTAGCTCTAGTGTATGGTCAGATGAATGAACCGCCGGGCGCTCGTATGAGAGTTGGTTTGACTGCCCTAACCATGGCGGAATATTTCCGGGATGTTAATGAACAGGATGTACTTCTATTTATCGACAATATCTTCCGGTTCGTACAAGCGGGATCAGAAGTATCTGCCTTATTANGGCGGATGCCTTCCGCCGTGGGTTATCAACCTACCCTTAGTACAGAAATGGGTTCTTTGCAAGAAAGAATTACTTCTACAAAAGAGGGATCTATAACGTCTATTCAAGCGNTTTATGTACCTGCGGATGATTTGACTGACCCTGCTCCTGCCACCACATTTGCACATTTGGATGCTACTACTGTACTATCGAGAGGATTAGCTGCCAAAGGTATTTATCCGGCAGTAGATCCTTTAGATTCNACGTCAACTATGCTCCAACCTAGGATCGTTGGCGAGGAACATTATGAAACTGCGCAAAGAGTTAAGCAAACNTTACAACGTTACAAAGAACTTCAGGACATTATAGTCATCCCCGGGTTGGACGAATTATCCGAAGAGGATCGGTTNACCGTAGCAAGAGCACGNAAAATTGAGCGNTTCTTATCACAACCCTTCTTCGTAGCAGAAGGANTTACTGGTTCTCCAGGTAAATATGTTGGTCTCGCGGAAACGATTAGGGGGTTTCAACTGATCNTTTCAGGAGAATTAGATGGTCTTCCCGAGCAGGCCTTTTATTTGGTGGGTAACATCGATGNNNNNACCGCGAAGGCTATGAATTTATCGGTCGAGTGGTCTCAGTTGGGGATGGTATTGCCCGCGTAGACGGTTTGAATGAGATTCAAGCTGGAGAAATGGTTGAATTTTCCAATGGTGTACAGGGAATCGCTTTAAATCTGGAGAATGAAAATGTGGGTATAGTGATATTTGGTAGTGATACCGCAATTAAGGAGGGAGATCTTGTCAAGCGCACTGGATCTATTGTGGATGTTCCTGTAGGTAAGGCAATGTTAGGCCGTGTGGTTGATGCATTGGGAGTACCTATTGATGGAAAAGGAGCTTT---AAGTGATTACGAACGAAAACGTGTGGAAGTGAAAGCGCCTGGGATTATTGAACGTAAATCTGTACACGAACCTATGCAAACAGGGTTAAAAGCAGTAGATAGTCTAGTTCCCATAGGCCGTGGTCAACGAGAACTGATCATCGGAGACAGACAAACAGGAAAAACAGCTATTGCTATCGATACTATCTTAAATCAAAAACAATTGAAC--------------TCCAGGGGTAAT------------------------------------------------GAGCAAGAAAAATTATATTGTGTTTATGTAGCGATTGGACAGAAACGTTCGACTGTAGCACAATTAGTACAGATTCTTTCAGCGAATCAAGCCTTGGAATATTCAATTCTTGTAGCAGCCACCGCTTCAGATCCAGCTCCTCTTCAATTTCTTGCCCCATATTCTGGATGTGCCATGGGGGAATACTTCCGAGATAATGGAATGCACGCATTAATAATATATGATGATTTGAGTAAACAAGCAGTGGCATATCGACAAATGTCCTTATTGTTACGCCGACCACCAGGCCGTGAGGCTTTCCCAGGAGATGTATTCTATTTACATTCACGTCTATTAGAAAGAGCATCAAAACGATCGGATCAAACAGGGGCAGGTAGCTTGACCGCTTTACCAGTCATTGAAACACAAGCTGGAGACGTATCGGCGTATATACCTACCAATGTGATCTCCATTACGGATGGACAAATCTGTTTGGAAACAGAGCTCTTTTATCGCGGAATTAGACCAGCTATTAACGTTGGATTATCTGTCAGTCGAGTCGGGTCTGCCGCTCAGTTGAAAGCTATGAAACAAGTATGCGGGAGTTTAAAACTAGAATTAGCACAATATAGGGAAGTGGCCGCATTCGCTCAATTTGGTTCAGACCTAGATGCCGCGACTCAGTCATTACTAAATAGAGGTGCTAGGCTAACTGAAGTTCTAAAACAACCGCAATATGAACCATTAACAATTGAAAAACAAATTCTAGTAATTTA????????????????????????????????????????????????????????????????????????????????????????????????????????????????????????????????????????????????????????????????????????????????????????????????????????????????????????????????????????????????????????????????????????????????????????????????????????????????????????????????????????????????????????????????????????????????????????????????????????????????????????????????????????????????????????????????????????????????????????????????????????????????????????????????????????????????????????????????????????????????????????????????????????????????????????????????????????????????????????????????????????????????????????????????????????????????????????????????????????????????????????????????????????????????????????????????????????????????????????????????????????????????????????????????????????????????????????????????????????????????????????????????????????????????????????????????????????????????????????????????????????????????????????????????????????????????????????????????????????????????????????????????????????????????????????????????????????????????????????????????????????????????????????????????????????????????????????????????????????????????????????????????????????????????????????????????????????????????????????????????????????????????????????????????????????????????????????????????????????????????????????????????????????????????????????????????????????????????????????????????????????????????????????????????????????????????????????????????????????????????????????????????????????????????????????????????????????????????????????????????????????????????????????????????????????????????????????????????????????????????????????????????????????????????????????????????????????????????????????????????????????????????????????????????????????????????????????????????????????????????????????????????????????????????????????????????????????????????????????????????????????????????????????????????????????????????????????????????????????????????????????????????????????????????????????????????????????????????????????????????????????????????????????????????????????????????????????????????????????????????????????????????????????????????????????????
Amborella             ????????????????????????????????????????????????????????????????????????????????????????????????????????????????????????????????????????????????????????????????????????????????????????????????????????????????????????????????????????????????????????????????????????????????????????????????????????????????????????????????????????????????????????????????????????????????????????????????????????????????????????????????????????????????????????????????????????????????????????????????????????????????????????????????????????????????????????????????????????????????????????????????????????????????????????????????????????????????????????????????????????????????????????????????????????????????????????????????????????????????????????????????????????????????????????????????????????????????????????????????????????????????????????????????????????????????????????????????????????????????????????????????????????????????????????????????????????????????????????????????????????????????????????????????????????????????????????????????????????????????????????????????????????????????????????????????????????????????????????????????????????????????????????????????????????????????????????????????????????????????????????????????ATGGTTTTGGTCTTAGCGCTAGGTGATCTTCATATTCCTCATAGGGCACCTGATTTGCCTGCAAAATTCAAGTCTATGCTCGTTCCTGGGAAAATACAGCACATAATTAGCCCTGGAAACCTCTGCATCAAGGAAGTTCATGATTACTTAAAGAGCCTTTGCCCGGACCTGCACATCACTCGAGGTGAATATGATGAGGATGCTCGCTACCCAGAGACCAAGACACTGACAATCGGTCAGTTCAAACTTGGACTTTGCCATGGGCATCAGGTTATTCCATGGGGAGACCTAGACTCCTTAGCCATGCTCCAAAGACAGCTGGATGTTGATATCCTAGTTACTGGTCATACCCATCAATTCAAGGCTTACAAGCATGAGGGAGGAGTAGTTATAAATCCGGGTTCAGCTACTGGGGCTTATAGCTCAATTACATATGATGTGAACCCCAGCTTTGTTCTCATGGATATCGATGGCCTTAGGGTTGTGGTGTATGTTTATGAACTCATTGACGGAGAAGTTAAGGTTGACAAGATTGATTTCAAGAAGACAGCAACATGGCTGCTTCCGCTTCT------CCCCAATTCGAGAAAGTTCAGATTCAAAGGGAT---GACACTGCATTTGATGCTTATGTGGTCGGCCAAGGTGATGCACCTGGTATAGTGGTTTTGCAGGAATGGTGGGGAGTTGATTTTGAGATAAAAAACCATGCTGCAAAAATTGCTAAAATGGGTCCTGGTTATAAGGCTTTAATTCCAGATTTGTACCGTGGAAAGGTTGGTTTAGATGCTGCCGAAGCACAACATCTGATGGATGTTCTTGATTGGCAAGGTGCTGTCAAGGACATAAGTGCTTCTGTTAACTGGCTCAAGGCAAATGGCTCACAGAAGGTGGGAGTGACGGGGTATTGCATGGGCGGGGCTCTCTCTATTGCAAGTGCTGTTCTAGTACCTGACATCGATGCTGTTGTAGCATTCTACGGTGTTCCTTCTCCCCAGCTTGCAGATCCCTCCTCTGCTAAGGCACCAGTGCAGGCTCATTTTGGGGAACTGGATAATTTTGTTGGTTTTTCTGATGTCACAGCTGCCAAGTCTCTGGAGGAGAAACTGAAATCAAGTGGAGTTCCTTATGAGGTTCATATATATCCAGGCTGTGCCCATGCATTCATGACCACTTCTCCCGAGGGTGTCAAGAGGAGGCAAGGGATGGGGCTGACTGATCACAATGAGGAG---GCCGTACATACGGCTTGGTCTCGATTTGAAACATGGATGGGCAAATATTTGTCCCCAATGAGTGGGAGCGGT---AAAAAATTGGTGGATGCTGCTGCAAAGGCTTCA---AAAACC------ATAGATTGGGATGGCATGGCCAAGCTTCTGGTCACTGACGAAGCCAAGAAGGAATTCGTCAACCTTCGCCGTGCATTTGATGAGGTTAATACAGCTCTCCAGACCAAGTTCAGTCTAGAGCCTGAACCAATAGATTGGGAAAAATATAGGAAAGGGATCGGTTCTCACTTAGTGGACATGTACAAAGAAGCTTATGAAAGTGTTGAGATCCCCAAATTTGTAGACACGGTGACTCCACAATATAAACCTAAATTTGATGCATTGTTGGTGGAATTGAAAGAAGCAGAAGAGCAATCTGTCAAGGAGTCCAAGAGGTTGGAAAAGGAAATTGCAGAGGTCCAAGAGTTAAAGAAAAAGATCAGCACCATGACTGCAAATGAGTACTTTGAGAAGCACCCAGAACTCAAGAAGCAGTTTGATGACGAGATCCGCAATGATTACTGGGGTTATATGCCTCAAGGGGATTATATTGACCTTCATAGAAAGAAGGCATGGCTACCGCCTCGACCATTTTGAGAGGAAGAGGAAGAAGGAGGCACGTGAAGTGCATAAGCGAGCTAGTTTTGCTCAGACGGTACTTGGTATCAAGGGGAAAATGTTTGCCAAGAAGCGGTATGCAGAAAAAGCATTAATGAAGAGAACGATTGCTATGCATGAAGAGAAGTCAACTAGAAGAAAGGTGGATGATAATGTCCAGAAAGGAGCCATTCCTGCCTACCTGCTTGATCGTGAAACAACAACTCGTGCAAAGATTCTTAGCAACACCATCAAGCAGAAGAGGAAAGAGAGAGCAGGCAAATGGGAGGTTCCACTACCCAAGGTGAGACCTGTAGCTGAAGATGAAATGTTCAAGGTTATCCGCTCTGGTAAAAGGAAAACAAAGCAGTGGAAAAGAATGGTTACAAAAGTGACATTTGTTGGTCCTGGTTTCACAAGAAAACCCCCAAAATACGAAAGGTTCATCCGCCCGAGTGGTCTTCGGTTTACCAAAGCCCATGTGACCCACCCTGAGTTGAAATGCACATTCAATCTTGAAATGATAGGGGTTAAGAAAAATCCCAATGGTCCCATGTACACTTCACTGGGCGTAGTGACCAAAGGAACTATTATTGAGGTGAATGTGAGCGAACTTGGTCTAGTTACACCAGCAGGCAAAGTTGTATGGGGTAAATATGCCCAAGTAACAAATAACCCAGAGAACGACGGCTGCATAAATGCTGTTCTACTTGTCATGGGT---AAAAAGGTG------AAGAAA------GTGATGAAGAACGTAGGGAAT---GATTTGCCTGCT----------------------------------------------------------------------------GCTTCT----TCAATTCCT---GAAAACCAG---------------------------------------------------------AGCCTAGACTTTCTGCCTTTAGAAGGCGGTCCCGGGAAAAGGATTCCCAACGAA------------------------------------------------------------------------------------GAATATGTCAATGTAAGCAATTCTACTGTTCTATATATTGGTCGGATTCCACGTGGATTTTATGAAGATGAAATGAGAGGTTTCTTTGAGCAATTCGGGACTATCAAGAACTTGCGGATAGCACGTAACAGAAAGACAGGAAAGTCAAAGCATTATGGTTACATTGAATTCCAATCTCCGGAGGTTGCCAAAATTGTAGCAGATTGTATGCATAACTATTTACTTTATGAGCATATGCTGCAAGTTCATCTTGTTCCTCCAGAGAGAATTCTTCCAAAGCTATGGAAAGGGGCAAATTCA---AAATTCAGACCAGTAAACCTGCAAGCGATTGAGCTCAAGCGGCATAACAAGGAGAGGACAACTGGCGAGCACAAGCGATTAGTGCAGAGAATTCAAAGGAGAGAAAGAAAGCGGCAGAGGAAAATTAAGGCAGCCGGAATTGATTATGAGTGCCCAGATATCGTGGGTAACGTC---CAACCTGCGCCTAAGAAGATCAAGTTTGATGATGAAAAGGGTGACGAGATGTTGAAGAACATATTTTACGAGGTTAAGAACAAATTTGAGACGGCCATCGGTGTTCTTCGAAAGGAAAAGATCACCATAGATCCAGATGATCCTGCTGCAGTAGCTCATTATGCAAAGGTCATGAAAATTGTAAGAGAAAAGGCAGATCTATTTTCGGAGTCCCAAAGGATTAATTATACCATTCAAACAAGAACCCAAGGTATTCCAGATGCACGGACATATCTATTGACATTGCAGGAGATACGAATCAAGAGAGGCCTC---ACTGATGATCTTGGCGTTGAGGCAATGATGTTTGAAGCTCTGGAGAAAGTTGAGAAAGAGATTAAAAAGCCGCTCATGAGGAATGACAAGAAAGGCATGGCTCTTCTTCATGCTGAGTTTGACAAGATAAACAAGAAGCTTGGAATAAGGAAGGAGGATCTTCCCAAGTATGAAGAACAGTTGGAACTCAAAATCGCAAAAGCACAGCTTGAAGAGCTGAAGAAGGAAACTCTGGAAGCCATGAAAACACAGAAAAGAAGTGAGGAGTTCAAGAACGAC-------GAAATTGTGGACCCAAAACAA?????????????????????ATGGGGAGAGAAAGAGAGACG---------------------------------------------------CCGAGGCAACAG---------------------------------------------------------------------------------------------GTTCCTTACACAGTTGAGCAGCTCATTGCTGTGAATCCTTATAATCCAGATATACTTCCTGACCTTGAGGCCTATATTCATGAACAGGTTTCTTCTCAGACATACAACTTGGATGCAAATCTTTGCCTTCTCCGACTCTATCAGTTTGAGCCTGGGCGCATGAATATCCAAATTGTTGCACGGATTTTGGTCAAGGCTCTCATGGCTATGCCAGCTCCAGATTTCAGCCTCTGTCTTTTCTTAATCCCAGAAAGAGTGCAAATGGAGGAGCAATTTAAGACTCTTATTGTACTTTCCCACTACTTGGAGACTGCAAGGTTCCGCCAATTTTGGGATGAGGCTGCAAAGAACCGCAGCATAGTT---GAAGTAGTGCCTGGGTTCGAGCAAGCAATTCAGGAATACGCCATTCATGCTCTATCTCTCACTTATCAGAAGGTTCCCAGGCCTGTACTTGCAGAGGCCATCAACATTGAAGGACTATCTCTTGACAAATTTTTGGAGCACCAGGTCACACACTCTGGGTGGGTGTTGGAGAAGGGGCATGGCAGGGGTCAGCTCATTGTCCTCCCCCGCAACGAGTTCAACCACCCCGACCTCAAGAA---GAATGCAGCTGATACCATCCCCCTTGAACATGTCACGCGCATCTTCCCCATTCTCTCCATGGCTGTGAGGAAATTCTACAACGAGATCAAGGGCCTAAAGGTGAAGGAGCTTCCTGCCCATTTGAAGCCCATGCTCTCCATTGATTATGTGAAACAGGCCATAAGCCGAGGCATGGACAATTACCATAGGAAGTATATAATGACCAGCTCCATCGATCCTCTCTACCATGTCTGCTTTGGTGGAATGATATTTTCTTACCTTGTTGCCTTACCTGAAGAGCGTCGCCATCTCGAGCACCAGCAACAGCAATGGCGTATGTCGAGAAAGGTGTTGTCAAAGACAAGCGATCAATATGGAGACTGGGCATCATCAGTGAACTTTTCTGGGCAATTATCAGTTTCTTTGGAGCCTTTTTTACGACGTTGTTTTCGATGGAGAAATCTGATGCGTACAGGAAACTGTCTGGTTCTCGTAGTTCG---TGGGATGGTGGT---CCGGGTGGG------------GGTCCTGGAAGA------GGTCCTTATGGTGGTGGTGGG---------------------------------------------------CCTCGTGGTGCTCCA---CATGGG---ATGGGTAATGTCCGTGGAATT------------------GATCATAGTCCTCTTCCTGCTTGCGGCTCATGTTGTGGACGACGATGAGGCAGCTCTCATTGAATTCCTCTCCTCCCTCATGGATTACACCCCCACTATACCGGACGAATTGGCAGAGCATTATCTTGGAAAGAGTGGTTTCCAGTGCCCAGACATTCGAGTA----ACTAGATTGGTGGCACTCGCAACCCAAAAATTCATTGCAGAAATTGCGAATGATGCTCTTCAGCTGTGCAAAGCTAGGCAATCAGCAGTTGTTAAGGATAAGAGAGATAAACTGCAAAAG---GATAAGCGCCTCATTTTGACAAACGACGATCTCTCTAAGGCATTACGT------------------------------------------------------------------GAATATGGGGTGAATATGAAGCGCCAAGAATATTTTGCTGAGAGCCCATCAACTGGAATGGAATCTGCAGCTAGGGATGAT??????????????????????GGAGATCTGGC---------------TTTCGAGCTGCA-CTT------CGAAGAAGC---------------------------GGACAGGCGCAGGTTCCTCAAAAGAGG---AGCTTC------GCTTCGTCAGCC---CATCATGATGATACCCATGAAGCT---------GAGAAATGGGAAAAGATAACATATCTTGGCATCGTCACCTGCACCGTGCTCGCTGTATACAATCTATCCAAGGGTCATCCTCACTATCCTGACCCTCCTCCATACCCCTACCTGCATATTCGTAACAAGGAGTTTCCTTGGGGCCCAGATGGTCTCTTTGAGGGGAAAAAG---------CGCAGCAAG---CATTAAATGGCGGCGAAATTGAGCAGCGCTGCGGCCCGGATTCTGGGAGGGAATGGG-------TTGTTGTT-GAGAGGGCG-TTCCTCT---CTCCGCCACCGTTCCGGCATGGGCCTCCCTGTTGGAAAACACATAGTTCCTGACAAGCCTCTTCCGGTGAATGATGAGCTGATCTGGGACAATGGGACTGCTTATCCAGAGCCCTGCTTGGATAAGTTGGCT---ACAACGGTTGGGGAGTATGAGGCCTTAGCTTGGCTATGTGGAGGTTTGGGGTTTTTTGCATCTCTCGGACTCTTAGCTGTATGGAATGACAAAGCATCAAAAATTCCATTTACACCAAAAGTCTACCCATATGACAACCTCCGTGTGGAGCTCGGTGGTGAACCCGATCTGGCGGGGATGAGCGTTGAGCAATTGAAGCTTGTGAAAGAGCAGGCGGATATGGAGGTTGGCCTTCTCCAAGACTCTCTCTCTAAGATCAGGACAGCCGCCACTCGTCTCGAGATCGCCTCCACCGCCCTCCATGACCTCTCTCTTCGTCCTCAAGGGAAGAAAATGTTGGTACCCCTCACTGCATCCCTCTATGTTCCTGGAACTCTCGACGATGCTGATAAAGTCCTTGTTGATGTCGGCACTGGCTACTTCATTGAGAAAACAATGGCTGAAGGGAAGGATTATTGTGGTCGCAAAATCAATTTGTTGAAGTCTAATTATGACCAACTTGTTGAGGTTGCTTCCAAAAAGAAGAGCATGGCAGATGAAGCCGGTGTGTTACTACAAGCTAAGTTGAGGCAGGCAGCCTCTACTTCAGGAGCTCATATGCTTGTCTCAAAGATTAAGCCATGCATGTGTAAGTAT-GAACTAATTCAGACTGTGAAACTGCGAATGGCTCATTAAATCAGTTATAGTTTGTTTGATGGTACCT-GCTACTCGGATAACCGTAGTAATTCTAGAGCTAATACGTGCAAGAAATCCCGACCTCT-GGAAGGGATGCATTTATTAGATAAAAGGCCAGCGCGGGCTTTGCCCGATGCTTTGGTGAATCATGATAACTCGACGGATCGCAC-GGCCATTGTGCTGGCGACGCATCATTCAAATTTCTGCCCTATCAACTTTCGATGGTAGGATAGGGGCCTACCATGGTGGTGACGGGTGACGGAGAATTAGGGTTCGATTCCGGAGAGGGAGCCTGAGAAACGGCTACCACATCCAAGGAAGGCAGCAGGCGCGCAAATTACCCAATCCTGACACGGGG-AGGTAGTGACAATAAATAACAATACCGGGCTCCAA-GAGTCTGGTAATTGGAATGAGTACAATCTAAACCCCTTAACGA-GGATCCATTGGAGGGCAAGTCTGGTGCCAGCAGCCGCGGTAATTCCAGCTCCAATAGCGTATATTTAAGTTGTTGCAGTTAAAAAGCTCGTAGTTGGATCTTGGGCTGGGCCGA-CCGGTCCGC-CTTCACGGTGTGCACCGGCCGTCCCGTCCCTT-CACCCGGCGATGCGTTCCTGGCCTTAACTGGCCGGGT-CGTGCCTCCGGCACCGTTACTTTGAAGAAATTAGAGTGCTCAAAGCAAGCCTACGCTCTGAATACATTAGCATGGGATAACATCACAGGATTTCGGTCCTATT-GTGTTGGCCTTCGGGATCGGAGTAATGATTAAGAGGG-ACAGTCGGGGGCATTCGTATTTCATAGTCAGAGGTGAAATTCTTGGATTTATGAAAGACGAACCACTGCGAAAGCATTTGCCAAGGATGTTTTCATTAATCAAGAAC-GAAAGTTGGGGGCTCGAAGACGATCAGATACCGTCCTAGTCTCAACCATAAACGATGCCGACCAGGGATCGGCGGATGTTGCTCTTAGGACTCCGTCGG-CACCTTATGAGAAATCAAAGTC-TTTGGGTTCCGGGGGGAGTATGGTCGCAAGGCTGAAACTTAAAGGAATTGACGGAAGGGCACCACCAGGAGTGGAGCCTGCGGCTTAATTTGACTCAACACGGGGAAACTTACCAGGTCCAGACATAGTAAGGATTGACAGACTGAGAGCTCTTTCTTGATTCTATGGGTGGTGGTGCATGGCCGTTCTTAGTTGGTGGAGCGATTTGTCTGGTTAATTCCGTTAACGAACGAGACCTCAGCCTGCTAACTAGCTACGTGGAGG-TATCC-TCCACGGCCAGCTTCTTAGAGGGACTATGGCCGTTTAGGCCACGGAAGTTTGAGGCAATAACAGGTCTGTGATGCCCTTAGATGTTCTGGGCCGCACGCGCGCTACACTGATGTATTCAACGAGTATATA-GCC-TTGG-CCGACAGGCCCGGGTAATCTGTCGAAATTTCATCGTGATGGGGATAGATCATTGCAATTGTTGGTCTTCAACGAGGAATTCCTAGTAAGCGCGAGTCATCAGCTCGCGTTGACTACGTCCCTGCCCTTTGTACACACCGCCCGTCGCTCCTACCGATTGAATGGTCCGGTGAAGTGTTCGGATCGCGGCGACGGAGGCGGTCC-GCCGCTGGCGACGTCGCGAGAAGTCCACTGAACCTTATCATTTAGAGGAAGGNNNNN??GCGCTGGATTCAAAGCCGGTGTTAAAGATTACAGATTGACTTATTATACTCCTGACTATGAAACCCTAGCTACTGATATCTTGGCAGCATTCCGAGTAACTCCTCAACCTGGAGTTCCACCTGAGGAAGCAGGAGCTGCAGTAGCTGCCGAATCTTCCACTGGTACATGGACAACTGTGTGGACCGATGGACTTACCAGCCTTGATCGTTACAAAGGTCGATGCTACCACATCGAACCCGTTGCTGGGGAACAAAATCAATATATTGCTTATGTAGCTTATCCTTTGGACCTTTTTGAGGAAGGTTCTGTTACTAACATGTTTACTTCCATCGTAGGTAATGTATTTGGGTTCAAAGCCCTACGAGCTCTACGTCTAGAGGATCTGCGAATTCCTCCTGCTTATTCCAAAAGTTTCCAAGGCCCACCTCATGGCATCCAAGTCGAGAGAGATAAATTGAACAAGTATGGTCGTCCCCTATTAGGATGTACTATTAAACCAAAATTGGGGTTATCTGCCAAAAACTACGGTAGAGCGGTTTATGAATGTCTCCGTGGTGGGCTTGATTTTACCAAGGATGATGAGAATGTGAACTCCCAACCATTTATGCGTTGGAGGGACCGTTTCTTATTTTGTGCCGAAGCTCTTTATAAAGCACAGGCAGAAACAGGTGAAATCAAAGGACATTACTTGAATGCTACTGCAGGTACATGCGAAGAAATGATGAAAAGGGCCGTATTTGCCAGAGAATTGGGAGTTCCTATCGTAATGCATGACTACTTAACAGGAGGATTCACTGCAAATACTAGTTTGGCCCATTATTGCCGAGACAATGGCCTACTTCTTCACATTCATCGCGCAATGCATGCAGTTATTGATAGACAAAGGAATCATGGTATACACTTTCGTGTACTAGCTAAAGCATTGCGTATGTCTGGTGGGGATCATATTCACGCTGGTACCGTAGTAGGTAAACTGGAAGGGGAACGGGATGTCACTTTGGGTTTTGTTGATCTACTACGTGATGATTTTATTGAAAAAGACCGAAGTCGCGGTATTTATTTCACTCAAGATTGGGTATCTATGCCAGGTGTTCTGCCCGTGGCTTCAGGTGGTATTCACGTTTGGCATATGCCTGCCCTGACCGAGATCTTTGGGGATGATTCCGTATTACAGTTCGGCGGAGGAACTCTGGGACACCCTTGGGGAAATGCACCCGGTGCAGTAGCTAATCGGGTGGCTTTAGAAGCGTGCGTACAAGCTCGTAATGAGGGACGTGATCTTGCTCGTGAAGGTAATGAAGTTATCCGTGAAGCTAGCAGGTGGAGCCCAGAACTAGCTGCTGCTTGTGAGGTATGGAAGGAGATCAAATTCGA--ATTCGAA-GCAATGGATGTCTTGTAAGGGCTTTCTACACTTGCGAAAAAAAGCGTGGGACGTATCGCTCAAATCATTGGTCCGGTACTGGATGTAGCCTTTCCCCCGGGCAAGATGCCCAATATTTACAACTCT?TGGTAGTTAAAGGTCGAGATACTGCCGGTCAGCAAATTAATGTGACTTGTGAGGTACAACAATTATTAGGAAATAATCGAGTTAGAACGGTAGCTATGAGTGCTACAGATGGTCTAATGAGAGGAATGGAAGTGATTGACACGGGAGCTCCTCTAAGTGTTCCAGTTGGCGAAGCTACTCTCGGACGAATTTTCAACGTTCTTGGAGAACCAGTTGATAATTTAGGTCCTGTAGATACTCGCACAACATCTCCTATTCATAGATCTGCGCCTGCCTTTATACAGTTAGATACCAAATTATCAATCTTTGAAACAGGCATTAAAGTGGTGGATCTTTTAGCTCC-TTATCGTCGTGGAGGAAAAATCGGGCTATTCGGGGGAGCCGGAGTGGGTAAAACAGTACTCATCATGGAATTGATCAATAACATTGCCAAAGCTCACGGAGGTGTATCTGTATTTGGCGGAGTAGGAGAACGTACTCGTGAAGGAAATGATCTTTACATGGAAATGAAAGAATCCGGAGTGATTAATGAACAAAATATTGCAGAATCAAAAGTCGCTCTAGTCTATGGTCAGATGAATGAACCGCCGGGAGCTCGGATGAGAGTTGTTTTAACTGCCCTAACAATGGCGGAATATTTCCGTGATGTTAATGAGCAAGACGTACTTCTATTTATTGACAATATCTCTCGCTTCGTTCAAGCAGGATCAGAAGTCTCTGCCTTATTAGGCAGAATGCCTTCTGCCGTGGGTTATCAACCTACCCTTAGTACAGAAATGGGTTCTTTGCAAGAAAGAATTACTTCTACTAAAGAGGGATCCATAACTTCCATTCAAGCAGTTTATGTACCTGCAGACGATTTGACCGACCCTGCTCCTGCCACGACATTTGCACATTTAGATGCTACTACCGTACTATCAAGAGGATTAGCCGCCAAAGGTATCTATCCAGCAGTAGATCCTTTAGATTCAACGTCAACTATGCTCCAACCTCGGATCGTTGGCGAGGAACATTACGAAACTGCGCAAAGAGTTAAGCAAACTTTACAACGTTACAAAGAACTTCAAGACATTATAGCTATTCTTGGACCAGATGAATTATCCGAAGAGGATCGTTTAACCGTAGCAAGAGCACGAAAAATTGAGCGTTTCTTATCACAACCCTTCTTCGTAGCAGAGGTATTTACTGGTTCTCCAGGAAAATATGTTGGTCTCGCAGAAACAATTAGGGGGTTTCAACTGATCCTTTCCGGAGAATTAGATGGTCTTCCCGAACAGGCTTTTTATCTGGTAGGTAACATCGATGAAGCTACCGCGAAGGCTATTAACTTNTCGGTCGAGTGGTCTCAGTTGGAGATGGGATTGCACGTGTTTATGGATTGAACGAGATTCAAGCTGGGGAAATGGTCGAATTTGCCAGCGGTGTGAAAGGAATAGCCTTAAATCTTGAGAATGAGAATGTAGGAAAAAAAGTCTTTGGTAGTGATACTGCTATTAAAGAAGGAGATCTTGTCAAGCGCACTGGATCTATTGTGGATGTTCCTGCGGGAAAGGCTATGCTAGGGCGTGTGGTCGACGCGTTGGGAGTACCTATTGATGGAAGAGGGGCTCT---AAGCGATCACGAGCAAAGACGTGTCGAAGTGAAAGCCCCTGGGATTATAGAACGTAAATCTGTGCACGAGCCTATGCAAACAGGGTTAAAAGCGGTAGATAGCCTGGTTCCTATAGGTCGTGGTCAACGAGAACTGATAATCGGGGACCGACAAACTGGAAAAACAGCTATAGCTATCGATACCATATTAAACCAAAAGCAAATGAAC--------------TCAAAGGCCATCAAA---------------------------------------------GAGAGTGAGACATTGTATTGTGTCTATGTAGCGATTGGACAGAAACGCTCAACTGTGGCACAATTAGTTCAAATTCTTTCAGAAGCGAATGCTTTGGAATATTCCATTCTTGTAGCAGCCACCGCTTCGGATCCTGCTCCTCTGCAATTTATGGCCCCATATTCTGGGTGTGCCATGGGGGAATATTTCCGCGATAATGGAATGCACGCATTAATAATATATGATGATCTTAGTAAACAGGCGGTGGCATATCGACAAATGTCATTATTGTTACGCCGACCACCAGGCCGTGAGGCTTTCCCAGGAGATGTTTTCTATTTACATTCCCGTCTCTTAGAAAGAGCCGCTAAACGATCGGACCAGACAGGCGCGGGTAGCTTGACCGCCTTACCCGTCATTGAAACACAAGCTGGAGACGTATCGGCCTATATTCCCACCAATGTGATCCCCATTACGGATGGACAAATCTGTTCGGAAACAGAGCTCTTTTATCGCGGAATTAGACCCGCTATTAACGTCGGCTTATCTGTCAGTCGCGTCGGGTCTGCCGCTCAGTTGAGAGCTATGAAACAAGTCTGCGGTAGTTCAAAACTCGAATTGGCACAATATCGCGAAGTGGCCGCCTTTGCTCAATTTGGCTCAGACCTTGATGCTGCGACTCAGGCATTACTCAATAGAGGTGCAAGGCTGACAGAAGTATCGAAACAACCACAATATTCACCACTTCCAATTGAAAAACAAATTCTAGTCATTTA???????????????????????????????????????????????????????????????????????CGAGTTTCAGGACACATCGCACTTCCGCCCGGGTCGAGGCTGCCACTCGGCCCTAAGGCGGATCAAAGAAGAGTGGGGAACCTCTCCCT---GGTTTTTTGAATTCGACATCAGGAAGTCTTTTCACACCATCGACCGACATCGACTCATCCCAATCTTTAAGGAAGAGATCGACGATCCCAAGTTCTTTTACCCCACTCAGAAAGTCTTTTCCGCCGGACGACTCGTAGGAGGTGAGAAGGGCC------CTT-----ACT---------CCGTCCCACACAGTGTACTACTATTGGCCCTACCAGGCAACATCTACCCACACAAGCTCGATCAGGAGATAGGGAGGATCCGACAGAAGCACGAGATTCCGATTGTTCAGAGAATCAGATCGGTTCTATTAAGGACAGGTCGT---ATTGATGACCAAGAAAACTCTGGAGAAGAAGCAAGCTTCAACGCATTTTG------------------------------------------GGTAAAGAGCATCCAACGCAAAGCGGGCCTATCATTCCCTTGTTTCGTCGTGGCACACCCCCCCCACAAGCACCCCCCGGCGAAGGGGGGACCAGAAAACGCCTTTCGTTTTCCCCCCAAAGTCGG------CCCTTGCCGCCTTCCTTAACAAGCCCTCGAGCCTCCTTTGCGCCGCCTTCCTCACA---GAA---GCCGCG---------GGGTTGACCCCAAAG---------GCCGAATTCTATGGTAGAGAACGC------TGTAATAATTCAAAT------------GGGGCC---------ATGAGATACCTTCTTAAGTCTTGCAAAAGAAGGGGCCTGCTGATAGAGCTGGGCGGGGAGGCGATACTAGTTCTCAGGTCAGAGATACGCCTGGCCCGTAAGCAGG------CCCCCT------TCAATTACCCATACTT---AATTAGGATTTGTTACGCGCGATATGCCGACGACTCACTACTGGGAATCGTGGGTGCCGTAGAGCTTCTCATAGAAATACAAAAACGTATCACCCACTTCCTACAA----------------------------------------------------------------------------------------------TCCGGCCTGAACCTTGGGGTAGGCTCTGCAGGATCAACAACCATAGCTGCACGGAGTACGGTAGAATTCCCCGGTACGGTCATTCGGGAAGTCCCTCCGAGGACGACTCCCGTACAATTCTTGCGAGAGCTGGAGAAGCGTCTGCGGCTAAAGCACCGTATCCATATAAC-TGCTTGCAACCTACGCTCCGCCATCAATTCCAAGTTGAGGGACCTAGGGTTTAGTATCCCGATCCAACAGCTGACGAAGGGGATGAGCGGAACTGGGAGTCTACTGGACGCGGTTCAACTAGCGGAGACTCTTGGAACAGCTG-------------------------------------GAGTAAGAAGTCCCCAAGTTTGCG------TATTATGGGGG--------------ACCGTCAAGCACATCCGGCAAGG---TTCAAGGGGTATATCGTTGTTGCATAGCCCAGGTCGGAGCAACGTGCCATGGGACGTTCAAC-------------------------AGGCAGTCTCACGATCGGGCA------TGAGCGTCCGGAAGTTTTCATTGTATACTCCC------------GCGGGTCGGAAG-------------------------------------------------------------GCGGCGGGGGAAGGAGGGGGACACTGG------GCGGGATCTTTCAGCAGCGAATTCCCCATACAGATAGAGGCGCCTATCACAAAGATACTCCGAAGGCTTCGGGATCGAGGTCTCATTAGCCGAAGAAGACCCTGGCCAACCCACGTGGCCTGCTTTACGAACGTCAGCGACGGAGACATCGTAAATCGGTCCGCGGGCATCGCGATAAGTCCTCTGTCCTACTACAGGTGCCGCGACAACCTNNNNNNNNNNNNNNNNNNNNNNNNNNNNNNNNNNNNNNNNNNNNNNNNNNNNNNNNNNNNNNNNN
Antirrhinum           ATG---GATTATGTCACTGGACCAGGAAGGAACCACCTCTTTGTTCCGGGACCTGTCAACATTCCGGAACAAGTCCTTCGTGCAATGAACAGAAACAACGAGGATTACCGCTCTCCTGCGATCCCAGCTCTTACGAAAGTCTTACTGGAGGATGTCAAGAAAATCTTTAAGACCACCTCTGGAACTCCTTTTCTCTTTCCAACTACAGGAACTGGTGCGTGGGAAAGTGCACTTACAAACACGTTGTCTCCCGGTGATCGGATTGTCTCTTTCCTGATCGGACAATTCAGTTTGCTCTGGATTGATCAGCAACAGCGCCTGAAGTTCAATGTTGATGTTGTTGAAAGCGATTGGGGTCAAGGTGCTAATCTTGACATTTTGGCTTCAAAAATAGCGGAAGACAGTGCA---CATACCATTAAGGCCATTTGCATTGTGCACAATGAAACAGCTACTGGAGTCACGAATAACTTGGCTACCGTAAGAAAAATACTCGATCACTATCAGCACCCGGCGCTCTTTCTTGTTGATGGAGTATCCTCCATCTGTGCACTTGATTTCCGTATGGACGAGTGGGGTGTGGATGTGGCTCTTACTGGTTCACAGAAAGCTCTTTCTCTCCCAACTGGTCTGGGAATCGTATGTGCAAGCCCCAAGGCTNTTGA???????????????????????????????????????????????????????????????????????????????????????????????????????????????????????????????????????????????????????????????????????????????????????????????????????????????????????????????????????????????????????????????????????????????????????????????????????????????????????????????????????????????????????????????????????????????????????????????????????????????????????????????????????????????????????????????????????????????????????????????????????????????????????????????????????????????????????????????????????ATGGTGCTAGTACTAGCATTAGGTGATATGCACGTACCACACAGGGCACCCGATTTGCCACCCAAGTTCAAGTCCATGCTCGTTCCAGGAAAGATCCAACATATCATTTGTACTGGCAACTTATGCATCAAAGAGGTTCATGACTACTTGAAAACTCTTTGCCCAGACTTGCACATCACTCGTGGTGAATATGATGAGGATTCACGTTATCCAGAGACCAAAGTGTTGACCATTGGTCAGTTTAAGCTTGGTGTATGCCATGGTCATCAGGTTATTCCATGGGGAGACCTCGACTCATTGGCCATGCTTCAGAGGCAGCTAGATGTGGATATTCTCGTGACTGGACACACACACCAGTTTACAGCTTACAAACATGAAGCTGGGGTGGTTATAAATCCAGGGTCTGCCACTGGTGCCTTCAGCAGCATCACCTATGATGTAAATCCAAGCTTTGTGCTGATGGACATTGATGGTCTGCGTGTTGTGGTGTATGTTTATGAACTGATCGATGGAGAGGTGAAGGTTGACAAAATTGACTTTANGAAGACGACAACATGGCTACCTCC------------GCGCCATTCAAGAAAGTTCAGATTCAGAGAGAC---AACACTACATTCGATGCATATGTGATTGGCAAAGACGATGCTCCCGGGATCGTGGTGCTTCAAGAATGGTGGGGTGTTGATTTTGAGATCAAGAATCACGCTGAGAAAATCTCTCACTTTGATTCGGGATATAAGGCACTAATCCCAGACTTATACCGAGGAAAAGTTGGTCTTGACGTTGCAGAGGCACAACATCTGATGGACGGTCTTGACTGGCAAGGTGCTGTGAAGGATATTGAAGCTTCAGTGAGTTGGCTGAAGGCAAATGGTTCCCCAAAGGTTGGTGTAACTGGATACTGCATGGGTGGTGCTCTTGCTGTTGCTAGTTCTGTCTTGGTTCCTGGTGTTGATGCTGTTGTGGCTTTCTATGGAGTTCCTTCTCCACAGCTTGCGGATCCTGTCAATGCTAAAGCACCAGTGCAGGCACACTTTGGTGAACTTGACAGTTTTGTCGGGTTCTCAGATGTTAAGACGGGGAAGGCTTTAGAAGAAAAGCTCAAGGCATCAGGAGTTCCCCATGAGGTTCATTTCTATCCAGGAATTGCACATGCCTTTATGAACAGTTCTCCTGATGGCCTGCAGAGAAGAAAAAATATGGGAATGAACGATGAAGATGCTGCT---GCGGTTGAGCTTGCATGGACTCGTTTCCGTTCGTGGAT???????????????????ATGAGCGGAACGGTG---AAGAAGGTAGCTGACGTGGCATTCAAAGCCGGC---AAGAGC------ATCGATTGGGAAGGAATGGCGAAGCTTCTCGTCTCCGATGAAGCTCGCAAGGAGTTCGCCACTCTCCGCCGCGCGTTCGACGAGGTCAACACTCAGCTCCAGACGAAATTCAGTCAGGAACCAGAACCCGTTGACTGGGAGTACTACAGAAAAGGCATTGGCTCTCGCTTGGTTGATATGTACAAGCAAGCTTATGATGAGGTTAAAATTCCACAGTATGTTGACACAGTTACTCCTCAATACAAACCTAAGTTTGAGGCGCTGTTGGTAGAGCTGAAAGAAGCTGAGAAGACATCATTGAAGGAGTCTGAAAGATTAGAGAAAGAAATTGCAGACGTTCAAGAGTTGAAGATGAAATTCAGTACGATGACAGCTGATGAATACTTTGCTAAGCATCCAGAGCTGAAGAAGAAGTTTGATGATGAAATTCGGAATGATTACTGG??????ATGCCGCAAGGAGATTATATCGAGCTGCACAGGAAG-AGGAATGGTTATCGCCATGACCACTTCGAGCGCAAGAGGAAGAAGGAGGCGCTTGAGGTTCACAAGCGCTCTCAAATCGCTCAAAAGGCTTTGGGTATTAAGGGTAAGATGTTTGCTAAGAAGCGGTATGCAGAGAAGGCGCTGATGAAGAAAACACTGGCTATGCATGAGGAGTCATCAACCCGTCGCAAGGTTGAAGAT---GTCCAAGAAGGCGCACGCCCTGCATATCTTCTTGATCGTGATGAGACAACAAGAGCAAAGGTGCTTAGCAACACTATAAAGCAAAAGAGGAAAGAAAAAGCAGGGAAATGGGAGGTGCCTCTACCAAAGGTGAGACCTGTGGCTGAAGATGAGATGTTCAGGGTGATCAGATCTGGAAAACGAAAGACTAAGCAATGGAAGAGGATGATCACCAAGGCCACATTTGTTGGTCCAAGTTTTACCAGGAAACCGCCCAAATATGAGCGCTTCATCCGTCCAAGTGGGTTGCGTTTTACAAAAGCCCACGTGACTCACCCCGAACTTAAGTGCACCTTCAATTTAGAGATCATTGGTGTGAAGAAAAATCCAAATGGCCCCATGTATACTTCTCTTGGTGTTATGACCAAAGGAACTATAATTGAGGTGAATGTCAGTGAACTTGGTCTGGTCACTCCTGCTGGAAAAGTTGTTTGGGGTAAATATGCCCAGGTTACGAACAACCCGGAAAATGATGGTTGCATCAATGCTGTCTTGCTAGTTATGGGG---GCAAAAGCT---AAGAAGAAAGCT---GTGGTG---GATATGAAGAAA---GCCACATCCCAA----------------------------------------------------------------------TTTTCAGCTTCA----------------AAGGACAAA---------------------------------------------------------ACCACTGATTACTTGCCATTGGAGGGTGGTCCTGCGAGGAGTGTTCCGAAAACC---------------------------------------------------------------------------------------GAAGAACGAGGAAATAAAGCAACCGTTCTTTATATTGGGAGGATCCCTCATGGGTTTTATGAGAATGAAATGGAAGCTTTCTTTAAGCAGTTTGGTAACATCAGGAGGCTCAGAATTGCAAAGAATAGGAAGACTGGGAAATCAAAGCATTTTGGATTCATTGAATTTGAGTCACCTGAGGTTGCAAAAGTTGTCGAAGAATGCATGCATAATTATCTTATGTTTGAGCATCTTCTGCAAGTTCGTCTTGTTCCTCCTGAACGAGTTCACCCAAGACTATGGAAAGGTGTGAGCCGC---TGGTACAAACCCTTGGATTGGGTTCAAATTGAAAGGAAACGTCATGATAAGGAAAGAACTTTGGAACAGCAGAAGAAATTAGCTGCACGAATTGTGAGCCAAGATAAAAAAAGACGAAAGCGGATTGAAGCCGCGGGAATTGATTATGAGTGTCCAGAAATTGTGGGTTCTGTC---CAGGGCGCTCCAAAGAAGATTAGGTTTGAT---TAAAAAGGAGATGAGATGTTGAAGGGCATTTTTCTTGAGGTTAAGAATAAAGTGGAAACAGCTCTAGGGATTCTCCGTAAAGAGAAGATCACAATAGATCCTAATGATCCTGCAGCTGTGGCTGAATATGCAAAAGTCATGAAGACTGTGAGACAAAAGGCTGATCTATTCTCTGAGTCACAGAGGATCAAATACACTATTGAAACACGGACACAGGATATTCCTGATGCTCGATCCTATTTGCTGGCAATGAAGGATATAAGGGTCAAGAGAGGACTT---GTCGATGAACTGGGTGCTGAGGCTATGATGATGGATGCACTGGACAAAGTTGAGAAAGAACTGAAGAAGCCACTTCTAAGAAGTGATAAAAAGGGAATGGCTCTTCTTAAGGCAGAGTTTGATAAGGTCAACCAAAAGCTTGGCATCCGTAAGGAAGATCTTCCCAAGTATGAAGAACAGCTGGAACTCAAGATCGCAAAAGCCCAATTGGAGGAGCTGCAAAAGGATGCTCTTGAAGCAATGGAAACTCAGAAGAAACGGGAAGAGTTCAAGGACGAA-------GAGATGCCTGAAGTGAAGTCTTTAGACATCCGAAACTTCATC????????????????????????????????????????????????????????????????????????????????????????????????????????????????????????????????????????????????????????????????????????????????????????????????????????????????????????????????????????????????????????????????????????????????????????????????????????????????????????????????????????????????????????????????????????????????????????????????????????????????????????????????????????????????????????????????AGTTCAAGAATCTTATTGTTCTCTCTC-CTACTTGGAGACTGCTAGATTCCGCCAGTTCTGGGATGAGGCTGCTAAGAACCGCCACATATTA---GACGTTGTACCAGGTTGTGAACAAGCAATCCAAGCATATGCAATCCATCTTCTATCCTTAACTTATCGTAAAACCCCGAGGTCTGTTATTGCTGAGGCTATCAACATGGAAGGTCCGTCGTTGGACAAGTTCATTGAACACCATGTTGCTAACTCTGGTTGGGTGATAGAGAAGAATCAGAGTAAGGGCCAATTCATAATCCTTCCCCAGAACGAATTCAACCATCCCGAGCTTAAGAA---GAGTACTACAGATGGTGTTCCTTTGGAGAATATCACCAAAATATTGCCTATTCTTGGCATGGCGATGAGGAACTTTTTCAACGAAATCAGAGGCTTGAAGGTGAAGGAATTGCCGGCGCATTTGAAGCCGATGTTCTCGATCGGTTACGTGAAGAACAGCGTGAAGCGTGGACTCGACACTTATCACGCTAAATACATCGAAACGAGCTCCGTCGATCCTCTCTACCACATCTGCTTCGGCGGAATGGCGTTCTCCTACCTCGTCGCACTCCCCGAGGAGCGTCGACACCTCGAGCACGCGCAGCACGCATGGCTTACGTCGAGAGAGGTGTTGTTAAATCTAAGCGGTCAATCTGGCGATTGAAAACAATCACAGATTTCTTCAGGAGCATTATTAGCTTCATTGGGGTCTTCTTTGCCACCATGTTTTCGATGGAGAAATCTGACGCTTACCGAAAAGGATCTGGTGCCAGCAAGAAG---TGGGACGGTGGTGGCCCAGGA---------------GGTCCAGGAAGC------GGTCCATACGGCGGTGGT------------------------------------------------------CCACGTGGACCA------CGTGGA---ATGGATAATGTTCGAGGAATT------------------GATCACAGCTCGCTTCCTGTGTGTGGCTCTTGCTGTGGTCGATGACGACGCCGAGCTCAACGAATTTCTCGCTTCTTTAATGGACTACACTCCTACCATACCTGATGAATTGGTGGAGCATTACTTGGCTAAAAGCGGATTCCAATGTCCCGATGTTCGATTA----ACAAGGCTGGTAGCAGTTGCAACTCAGAAGTTCATTGCAGATGTGGCAACTGATGCTCTTCAGCAATGTAAGGCAAGGCAATCCACTATCATCAAGGACAAAAGAGATAAGCAACAAAAG---GATAAGCGTCTCATTTTGACAATGGAGGATCTTTCCAAGGCTCTTGGG------------------------------------------------------------------GAGTATGGTGTAAATGTCAAACATCAAGAATACTTTGCTGACAGCCCTTCTGCTGGACTAGATCCTACTTCAAAAGACGAGATGGCGACGGCGATT------GTGAGATCTACC---------------CTCCGCTCCGCC-TTC------CGCGGTGGCGCTTCTGCCCCACGC------------------GCCTCTCCGGCTCCCAGGCGC---TCCTTC------TCCTCTTCCGCTTCTTCTCACGAGGAAGCTGCTGAGGCT---------GCCAAATGGGAGAAGATAACATATTTAGGAATCGTATCCTGCTCTGCTCTCGCTATCTATTGTCTCTCCAAAGGTCATCCTCACAGCGAAGAGCCTCCCGCATACCCATACCTTCACATCCGCAACAAGGAATTTCCATGGGGTCCAGATGGTCTGTTTGAGGTAAAG------------CAT---------CATTGAATGGCAGGAAGATTGAGCCACGTGGCATCCCGCATCTTGGGCGGAAACGGC------GTCGTTTCTCGCTCC---------TCT---CTGCGGCAACGGTCCGGCATGGGTCTCCCCGTCGGCAAACACATCGTCCCCGACAAGCCGCTTCACGTGAACGACGAGCTCACGTGGGATAATGGGACTGCATTTCCAGAGCCTTGTATAGATCGGATTGCT---GATACTGTAGGAAAGTATGAAGCATTGGCTTGGTTGTGTGGAGGATTGGGGTTTTTCGCCTCGCTCGGGCTCTTAGCTGTATGGAATGACAAGGCTTCCACAATACCCTTTGCACCAAAGGTCTATCCTTACGACAACTTAAGAGTCGAGCTTGGTGGAGAACCTGAGATAGAGAAATTGAGCGTAGAACAGCTAAAGGGATTGAAAGAGCAAGCCGACCTGGAAGTGAATTTGTTCGGAGATAGCCTCAACAACATCCGCACCGCCACTGCACGACTTGACCTCGCATCCACCGCCCTCAACGATCTCTCCCTCCGACTTCAGAAGAAGAAGATGTTGGTTCCCTTGACGGCCTCGCTTTACGTCGCCGGCACACTCGACGATGCTCACAACGTTTTGCTCGATGTCGGCACTGGTTACTTCATCCAGAAAACAATGGCTGAAGGTAAAGATTACTGCCACCGTAAAATTAATCTGCTCAAGTCCAATTATGACCAACTTCTCGAGGTGGCCACTAAAAAGAAAAGCGTAGCGGATGAAGTTGGGGCTGTATTACAAGCGAAGCTGAAGCATTTGGCTCCGGCACAGTAA???CATATGCTTGTCTCAAAGATTAAGCCATGCATGTGTAAGTAT-GAACTAATTCAGACTGTGAAACTGCGAATGGCTCATTAAATCAGTTATAGTTTGTTTGATGGTACCT-GCTACTCGGATAACCGTAGTAATTCTAGAGCTAATACGTGCAACAAACCCCGACTTCT-GGAAGGGACGCATTTATTAGATAAAAGGTCGACACGGGCTCTGCCCGTTGCTGCGATGATTCATGATAACTTGACGGATCGCAC-GGCCTTCGTGCCGGCGACGCATCATTCAAATTTCTGCCCTATCAACTTTCGATGGTAGGATAGTGGCCTACTATGGTGGTGACGGGTGACGGAGAATTAGGGTTCGATTCCGGAGAGGGAGCCTGAGAAACGGCTACCACATCCAAGGAAGGCAGCAGGCGCGCAAATTACCCAATCCTGACACGGGG-AGGTAGTGACAATAAATAACAATACCGGGCTCTAC-GAGTCTGGTAATTGGAATGAGTACAATCTAAATCCCTCAACGA-GGATCCATTGGAGGGCAAGTCTGGTGCCAGCAGCCGCGGTAATTCCAGCTCCAATAGCGTATATTTAAGTTGTTGCAGTTAAAAAGCTCGTAGTTGGACTTTGGGTTGGGCCGG-CCGGTCCGC-CTCT--GGTGTGCACCGGTCGTCTCGTCCCTT-CTGCCGGCGATGCGCTCCTGGCCTYAATTGGCCGGGT-CGTGCCTCCGGCGCTGTTACTTTGAAGAAATTAGAGTGCTCAAAGCAAGCCTACGCTCTGTATACATTAGCATGGGATAACATTATAGGATTTCGGTCCTATT-ACGTTGGCCTTCGGGATYGGAGTAATGATTAACAGGG-ACAGTYGGGGGCATTCGTATTTCATAGTCAGAGGTGAAATTCTTGGATTTATGAAAGACGAACAACTGCGAAAGCATTTGCCAAGGATGTTTTCATTAATCAAGAAC-GAAAGTTGGGGGCTCGAAGACGATCAGATACCGTCCTAGTCTCAACCATAAACGATGCCGACCAGGGATCGGCGGATGTTGCTTTTAGGACTCCGCCGG-CACCTTATGAGAAATCAAAGTC-TTTGGGTTCCGGGGGGAGTATGGTCGCAAGGCTGAAACTTAAAGGAATTGACGGAAGGGCACCACCAGGAGTGGAGCCTGCGGCTTAATTTGACTCAACACGGGGAAACTTACCAGGTCCAGACATAGTAAGGATTGACAGACTGAGAGCTCTTTCTTGATTCTATGGGTGGTGGTGCATGGCCGTTCTTAGTTGGTGGAGCGATTTGTCTGGTTAATTCCGTTAACGAACGAGACCTCAGCCTGCTAACTAGCTATGCGGAGG-TATCCCTCCGCGGCCAGCTTCTTAGAGGGACTACGGCCTTTTAGGCCGCGGAAGTTTGAGGCAATAACAGGTCTGTGATGCCCTTAGATGTTCTGGGCCGCACGCGCGCTACACTGATGTATTCAACGAGTTTATA-GCC-TTGG-CCGACAGGCCCGGGTAATCTTTGAAA-TTTCATCGTGATGGGGATAGATCATTGCAATTGTTGGTCTTCAACGAGGAATTCCTAGTAAGCGCGAGTCATCAGCTCGCGTTGACTACGTCCCTGCCCTTTGTACACACCGCCCGTCGCTCCTACCGATTGAATGGTCCGGTGAAATGTTCGGATCGCGGCGACGTGGGCGGTTC-GCTGCCCGCGACGTCGCGAGAAGTCCATTGAACCTTATCATTGAGAGGAAGGANNNN????????????????????????????????????????????????????????????????????????????GATATCTTGGCAGCATTCCGAGTAACTCCTCAACCTGGAGTTCCGCCTGAAGAAGCAGGGGCCGCGGTA--TGCCGAATCTTCTACTGGTACATGGACAACTGTGTGGACCGATGGACTTACTAGCCTTGATCGTTACAAAGGGCGATGCTACCACATCGAGCCCGTTCCTGGAGAAGCAGATCAATATATCTGTTATGTAGCTTATCCTTTAGACCTTTTTGAAGAAGGTTCTGTTACTAACATGTTTACTTCCATTGTAGGAAATGTATTTGGATTCAAAGCCCTGCGTGCTCTACGTCTGGAAGATCTGCGAATCCCTG-TGCTTATGTTAAAACTTTCCAAGGTCCGCCTCACGGGATCCAAGTTGAGAGAGATAAATTGAACAAGTATGGTCGTCCCCTGTTGGGATGTACTATTAAACCAAAATTGGGGTTATCCGCTAAAAACTACGGTAGAGCATGTTATGAATGTCTTCGAGGTGGACTTGATTTTACCAAAGATGATGAGAACGTGAACTCCCAGCCATTTATGCGTTGGAGAGACCGTTTCTTATTTTGTGCCGAAGCAATTTATAAATCACAGGCAGAAACAGGTGAAATCAAAGGTCATTACTTGAATGCTACTGCGGGTACATGCGAAGAAATGATGAAAAGAGCTGTATTTGCTAGAGAATTGGGAGTTCCTATCATAATGCATGACTACTTAACAGGAGGATTCACTGCAAATACTAGCTTGGCTCATTATTGCCGAGATAATGGCCTACTTCTTCACATTCACCGTGCAATGCATGCAGTTATTGATAGACAGAAGAATCATGGTATACACTTCCGTGTACTAGCTAAAGCGTTACGTATGTCTGGTGGAGATCATATTCACTCTGGTACCGTAGTAGGTAAACTTGAAGGAGAAAGAGAGATCACTTTGGGCTTTGTTGATTTACTGCGTGATGATTTTATTGAAAAAGATCGAAGTCGCGGTATTTATTTCACTCA-GATTGGGTCTCTTTACCAGGTGTTATTCCCGTGGCTTCAGGGGGTATTCACGTTTGGCATATGCCTGCTCTGACCGAGATCTTTGGAGATGATTCCGTACTACAGTTTGGTGGAGGAACTTTAGGACACCCTTGGGGTAAT-CGCCAGGTGCCGTAGCTAACCGAGTAGCTCTAGAAGCATGTGTACAAGCTCGTAATGAAGGACGTGATCTTGCTGCTGAGGGTAATACCATTATCCGTGAAGCTAGCAAATGGAGTCCTGAACTAGCTGCTGCTTGTGAGGTATGGAAAGAGATCAAATTTGA--GTTTAAA-CCAGTGGATACTTTGGATGGGGTTTCCACGCTTGAAAAAAAAAACCTGGGGCGTATCGTTCAAATCATCGGTCCGGT?CTAGATGTAGCCTTTCCGCCGGGTAAGATGCCTAATATTTATAACGCTCTAGTAGTAAAAGGTCGAGATACTGCTGGTCAACCAATTAATGTGACTTGTGAAGTACAGCAATTATTAGGAAATAATCGAGTTAGAGCTGTAGCTATGAGTGCTACAGACGGTCTGACGAGAGGAATGGAAGTGATTGATACGGGAGCTCCTCTAAGTGTTCCGGTCGGTGGGGCTACTCTGGGACGAATTTTCAACGTGCTTGGAGAGCCTGTTGATAATTTAGGGCCTGTAGATACTGGTACAACATTTCCTATTCATCGATCTGCGCCGGCCTTTATACAGTTAGATACAAAATTATCGATTTTTGAAACAGGAATTAAAGTAGTAGATCTTTTAGCGCC-TTATCGGCGTGGGGGGAAAATTGGACTATTTGGGGGAGCTGGGGTTGGTAAAACGGTACTAATTATGGAATTGATTAACAATATTGCCAAAGCCCATGGGGGTGTATCAGTATTTGGCGGAGTGGGTGAACGTACTCGTGAAGGAAATGATCTTTACATGGAAATGAAAGAATCTGGAGTGATTAATGAAGAAAATATTGCAGAATCTAAAGTGGCTTTAGTTTACGGGCAAATGAATGAACCGCCGGGAGCTCGTATGAGAGTTGGTTTGACTGCCCTAACGATGGCGGAATATTTTCGAGATGTTAATGAACAAGACGTACTTCTATTTATCGACAATATCTTCCGTTTCGTCCAAGCAGGATCCGAAGTATCGGCCTTATTGGGTAGAATGCCTTCTGCTGTCGGTTATCAACCCACCCTGAGTACCGAAATGGGTACTTTACAAGAAAGAATTACTTCTACCAAAGAAGGGTCCATAACTTCTATTCAAGCAGTTTATGTACCTGCAGACGATTTGACCGATCCTGCTCCTGCTACCACATTTGCACATTTAGATGCTACTACCGTACTATCAAGAGGATTAGCTGCGAAAGGCATCTATCCAGCAGTAGATCCTTTAGATTCAACTTCAACCATGCTTCAACCTCGGATAGTTGGGGAGGAACATTATGAAACTGCGCAAAGAGTTAAGGAAACTTTACAACGTTATAAAGAACTTCAAGACATTATAGCTATCCTTGGGTTGGACGAATTATCCGAAGAGGATCGTTTAACTGTAGCAAGAGCGCGAAAAATTGAACGTTTCTTATCACAACCCTTTTTTGTAGCAGAAGTATTTACCGGTTCTCCAGGGAAATATGTTGGTCTAGCAGAAACCATTAGAGGGTTTCAATTGATCCTTTCCGGAGAATTAGATGGTCTTCCTGAACAAGCCTTTTATTTGGTAGGGAATATCGATGAAGCTACCGCGAAGGCTATGAACTTATCGGTCGAGTGGTCTCAGTTGGAGATGGTATTGCACGTGTTTATGGATTGAACGAGATTCAAGCTGGGGAAATGGTTGAATTTTCCAGCGGTGTGAAAGGAATAGCTTTAAATCTTGAGAATGAGAATGTAGGGATTGTTGTCTTTGGTAGTGATACTGCTATTAAAGAAGGAGATCTTGTCAAACGCACTGGATCTATTGTGGATGTTCCTGCGGGAAAGGCTATGCTAGGGCGTGTGGTCGACGCCTTGGGAGTACCTATTGATGGAAGAGGGGCTCT---AAGCGCTCACGAGCGAAGACGTGTCGAAGTGAAAGCCCCTGGAATTATTGAACGTAAATCTGTGCACGAGCCTATGCAAACAGGGTTAAAAGCGGTAGATAGCCTGGTTCCTATAGGTCGTGGTCAACGAGAACTTATAATCGGGGACCGACAAACTGGAAAAACAGCTATTGCTATCGATACCATATTAAACCAAAAGCAATTGAAC--------------TCAAAGGCCACCTCT---------------------------------------------GAGAGTGAGACATTGTATTGTGTCTATGTAGCGATTGGACAGAAACGTTCAACTGTGGCACAATTAGTTCAAATTCTTTCAGAAGCGAATGCTTTAGAATATTCCATTCTTGTAGCAGCCACCGCTTCGGATCCTGCTCCTCTTCAATTTTTGGCCCCATATTCTGGGTGTGCCATGGGGGAATATTTCCGCGATAATGGAATGCACGCATTAATAATATATGATGATCTTAGTAAACAGGCTGTGGCATATCGACAAATGTCATTATTGTTACGCCGACCACCAGGTCGTGAGGCTTTCCCAGGAGATGTTTTCTATTTACATTCCCGTCTCTTAGAAAGAGCGGCTAAACGATCGGACCAGACAGGCGCAGGTAGCTTGACCGCCTTACCCGTCATTGAAACACAAGCAGGAGATGTTTCGGCTTATATTCCTACTAATGTCATTTCCATTACTGATGGACAAATCTGTTTGGAAACAGAGCTCTTTTATCGCGGAATTAGACCTGCTATTAACGTCGGATTATCTGTCAGTCGCGTCGGGTCTGCCGCTCAGTTGAAAGCTATGAAACAAGTATGCGGGAGTTTAAAACTAGAATTGGCACAATATCGAGAAGTAGCCGCCTTTGCTCAATTTGGCTCAGACCTTGATGCTGCCACTCAGGCATTACTCAATAGAGGGGCAAGGCTGACAGAAATACTCAAACAACCACAATATACACCATTGCCAATTGAAAAACAAATTCTAGTCATTTA?????????????????????????????????????????????????????????????????????????????????????????????????????????????????????????????????????????????????GGGGAACCTCTCGCT---GGTTTTTGGAATTCGACATCAGGAAGTCTTTTCACACCATCAACCGACATCGACTCATTTCAATCTTTAAGGAAGAGATCGACGATCCCAAGTTCTTTTACTCCATTCAAAAAGTCTTTTCCGACGGACGACTCGTAGGAGGTGAGAAGGGCC------CTT-----ACT---------CCGTCCCACACAGTGTATTACTATCGGCCCTACCAGGCAACATCTACCTACACAAGCTCGATCAGGAGATAGGGAGGATCCGACAGAAGTACGAAATTCCGATTGTTCAGAGAATTAGATCGGTTCTATTAAGGACAGGTCGT---ATTGATGACCAAGAAAACTCTGGAGAAGAAGCAAGCTTCAACGCTCCCCA---------------AGACAACAGAGCCATCCTTGTGTGGAGGGTAAAGAGCATCCAACGCAAAGC-GGCCTTTCATTCCCTTGTTTCGTCGTGGCACACCCCCCCCACAAGCACCCCCCGGCTCAGGGGGGACCAGAAAAGGCCTTTCGTTTTCCCCCCCTCGTCGG------CCCTTGCCGCCTTCCTTAACAAACCCTCGAGCCCCCTTTGCGCCGCCTTCCTCATA---GAA---GCCGCC---------GGGTTGACCCCGAAG---------GCCGAATTCTATGGTAGAGAACGC------TGTAATAATAAT---------------TGGGCC---------ATGAGAGACTTTTTTAAGTCTTGCAAAAGAAAG------CTGATAGAGCTGGGCGGGGAGGCGATACTAGTTATCAGGTCAGAGAGAGGCCTGGCCCGTAAGCTGG------CCCCCT------TAAAAACCCATTACAA---CATAAGGATTTGTTACGCGCGATATGCCGACGACTTACTACTGGGAATCGTGGGTGCCGTAGAGCTTCTCATAGAAATACAAAAACGTATCAACCACTTCCTACAA----------------------------------------------------------------------------------------------TCCGGCCTGAACCTTTGGGTAGACTCTGGAGGATCAACAACAATAGCTGCACGGAGTACGGTAGAATTCCTCGGTACGGTCATTCGGGAAGTCCTTCCGAGGACGACTCCCATACAATTCTTGCGAGAGCTGGAGAAGCGTCTACGGGTAAAGCACCGTATCCATATAAC-TGCTTGCCACCTACGCTCGGCCATCCATTCCAAGTTTAGGAACCTAGGTAATAGTATCCCGATCAAAGAGCTGACGAAGGGGATGAGCGGAACAGGGAGTCTACTGGACGCGGTTCAACTAGCGGAGACTCTTGGAACAGCTG-------------------------------------GAGTAAGAAGTCCCCAAGTGAGCG------TATTATGGGGG--------------ACCGTCAAGCACATCCGGCAAGG---ATCAAGGGGGATCTCGTTGTTGCATAGCTCAGGTCGGAGCAAGGTGCCATCGGACGTTCAAC-------------------------AGGCAGTCTCACGATCGGGCA------CTCATGCCCGGAAGTTCTCATTGTATACTCCC------------GCGGGTCGGAAG-------------------------------------------------------------GCGGCGGGGGAAGGAGGAGGACACTGG------GCGAGATCTATCAGCAGCGAATTCCCCATACAAATGGAGGCGCCTATCAAAAAGATACTCCGAAGGCTTCGGGATCGAGGTCTCATTAGCCGAAGAAGACCCTGGCCAATCCACGTGGCCTGCTTGACGAACGTCAGCGACGAAGACATCGTAAATTGGTCCGCGGGCATCGCGATAAGTCCTCTGTCCTACTACAGGTGCCGCGACAACCTTTA??????????????????????????????????????????????????????????????
Aquilegia             ATG---GACAATGTCTATGCACCCGGAAAGAACCATCTTTTTGTTCCAGGGCCGGTCAATATCCCGGATCCTGTCATTCGCGCAATGAGCAGAAACAATGAAGATTATCGCTCCCCTGCAGTGCCAGCCTTGACAAAGACCCTTCTTGAGGATGTTAAGAAGATCTTTAAGACAACAACTGGGACACCATTTATGATCCCCACCACAGGTACTGGTGCATGGGAAAGTGCATTAACAAACACGTTGTCTCCTGGTGATCGGACTGTTTCATTTCTGATTGGGCAATTCAGTCTTCTCTGGATTGATCAACAACAGCGCCTCAAGTTCAATGTTGATGTTGTTGAAAGTGACTGGGGCCAAGGTGCCAATCTTGATATTCTGGCATCGAAATTAGCTGAAGACACAGCA---CATACCATTAAGGCTGTCTGCATTGTTCACAATGAAACAGCTACTGGTGTTACCAATAATTTGGCCGCTGTAAGGAAGATTCTGGATCACTACGGCCATCCTGCCCTGTTTTTGGTTGATGGAGTGTCCTCTATATGTGCTCTTGATTTCCGTATGGACGAGTGGGGAATAGATGTTGCTTTAACAGGCTCTCAAAAAGCTCTTTCCCTCCCTACTGGAATGGGTATTGTGTGTGCTAGCCCCAAAGCACTTGAAGCATCCAAGACTGCCAAATCAGTAAGAGTATTCTTTGACTGGAATGACTACTTAAAGTTCTACAAAATAGGAACATATTGGCCATACACTCCCTCCATCCAACTTTT-GTATGGC-CTGAGGGCAGCTCTAGATCTCATATTT---GAGGAAGGACTTGATAATGTGATTGCAAGGCACAATCGTTTAGGCACTGCGACTAGGCT-TGCTGTT-GATGCATGGGGTTTGAAAAATTGTACCCAGAAAGAGGAATGGTTTAGTGACACTGTCACTGCAGTGGTTGTTCCACCTTATCTTGACAGTGCAGAAATTGTTAGAAGGGCATGGCAGAGGTACAACTTAAGCTTGGGTCTGGGATTGAATAAAGTAGCTGGAAAGGTGTTCAGAATAGGGCATCTTGGTAACCTTAATGAGTTGCAATTGTTGGGTTGTCTGGCTGGCGTCGAAATGATACTCAAGGATGTAGGATACCCTGTAAAATTGGGAAGCGGAGTTGCAGCAGCTTGTGCATATCTGCAAAACAACATTCCTATGATCCCCTCGAGGATT??????????????????????????????????????????????????????????????????????????????????????????????????????????????????????????????????????????????????????????????????????????????????????????????????????????????????????????????????????????????????????????????????????????????????????????????????????????????????????????????????????????????????????????????????????????????????????????????????????????????????????????????????????????????????????????????????????????????????????????????????????????????????????????????????????????????????????????????????????????ATGGCAACCACAGCTTCA------CCTCAATTCAAGAAAGTTCAGATTCAAAGAGAA---GACACTACATTTGATGCTTATGTGGTTGGCAAGGAGGATGCTCCTGGTATAGTGGTGCTACAGGAATGGTGGGGAGTTGACTTTGAGATCAAGAACCATGCTTTGAAGATTTCTCAGCTGAGCCCCGGTTATAAAGCACTAATTCCAGACTTGTATCGTGGAAAGGTTGGTTTGGACGTTGCGGAAGCTGAGCATTTAATGAATGATCTCGATTGGCAAGGTGCCGTTAAGGATATCAGCGCTTCAGTCAGCTGGCTCAAGGCAAATGGTTCACAAAAGGTTGGTGTAACAGGATACTGCATGGGTGGGGCTCTGTCCATCGCCAGTGCTGTTTTGATTCCTGATATCGATGCAGCTGTTGCTTTCTATGGGGTTCCTTCATCGGAGCTTGCAGATCCTTCCCAAGCTAAAACACCAGTGCAGGCTCATTTTGGGGAGAAGGATAGCTTTGTTGGCTTTTCAGATGTCACGGCTGCCAAATCTTTAGAGCAAAAGCTGAAGTCATCAGGTGTTCCGCATGAGGTCCACATATATCCTGGCAGTGGACATTCTTTTATGAACACATCCCCTGATGGTATCAAGAGAAGGAAAGGCATGGGATTAGATGATGAGAATGAAGGT---GCAGTGGAGCTGGCGTGGTCTCGCTTCAGTTCGTGGATGAGTCAATATTTGTATCCA????????????????????????????????????????????????????????????????????????????????????????????????????????????????????????????????????????????????????????????????????????????????????????????????????????????????????????????????????????????????????????????????????????????????????????????????????????????????????????????????????????????????????????????????????????????????????????????????????????????????????????????????????????????????????????????????????????????????????????????????????????????????????????????????????ATGCCGCAGGGAGATTATATTGATCTTTTTCGTAAG-CGTCAGGGTTATCGCCCTGATTTCCATGAAAGAAAACGTAAGAGAGAAGCTCGTGAAGTTCATGAGAGATCCACTAAAGCTCAAAAGACTATTGGTTTGAAGGGTAAGATTTATGCAAAGAAACGTTATGCAGAGAAGGCCTTGATGAAGAAAACGCTGGCTATGCATGAGGAATCATCAAGTAGACGCAAGGTGGATGATGAAGTTCATGAAGGAGCTCTACCTGCTTATCTACTAGACCGTGAGCAGACAACTCGTGCAAAGGTTCTTAGCAATACCATTAAACAAAAGAGGAAAGAGAAAGCTGGCAGATGGGAGGTTCCTTTACCAAAGGTGAGGCCCGTGGCTGAGGACGAAATGTTTAAGGTTGTAAGAACCGGAAAAAGAAAAACTAAGCAATGGAAAAGGATGGTCACCAAAGTTACTTTTGTTGGACCAAGCTTTACAAGGAAACCCCCCAAGTATGAACGCTTCATTCGCCCTTCTGGTTTGCGGTTTTCCAAGGCCCATGTCACGCACCCTGAACTGAAGTGCACTTTTAATCTTGAAATTATTGGGATAAAGAAGAATCCTAATGGGGCTATGTACACATCCCTGGGTGTCATCACGAAGGGAACCATCATTGAGGTGAATGTTAGTGAACTTGGTCTGGTTACTCCCGCCGGGAAAGTTGTGTGGGGTAAGTATGCCCAAGTTACAAACAATCCAGAAAATGATGGTTGCATAAATGCAGTTCTACTCGTCATGGGT---GCTAAAGCG------AAGAAAGCTACGATGAGGAAGAATTTAAAGAAGAAAGCTTCTTCTCTCGCA-------------------------------------------------------------------CTCTCAGCTGTT----ACAGCTCGT---AAAAACGAA---------------------------------------------------------TCAGCTGATTTCTTGCCATTGGAAGGTGGACCTGCGAGAAAACTCCCAAATCAA------------------------------------------------------------------------------AAAGTACAAGAACCATTAGAGAACACTGCAACTGTTTTATATATTGGCAGAATACCTCATGGATTTTATGAAGATGAGATGCGAGAATTTTTTAAACAATTTGGTGCTATTAAACATCTAAGAATTGCGCGAAGTAGAAAGACTGGCAAATCTAAGCATTTTGGGTTCATTGAATTTGAGTCTCCCGAGGTGGCAAAGATTGTAGCTGATTGTATGCACAATTATCTGCTATTGGAACACATGCTGCAAGTCCATCTTATACCTCAAGAGCATGTTCATCCAAAACTATGGAAGGGAGTGGATCAT---AAATACACACCACCAAACTGGACTGAAATTGCAAGAAAGCGACATAATAAGGAAAGGACCTTGGAAGAACACAGGAAATTGGTGGAGGTTGTCTTAAAAAAAGACAAGAAGCGACGTAGGAAGATAGAGGCTGCTGGTATTGATTATGTGCCTCCAGAAATTGTGGGAAGCATT---CAACCTGCTCCAAAGAAGATCAGGTTTGAT---TAAAAGGGAGATGAGATGTTGAAGGGCATCTTTGTTGAGGTGAAGAACAAATTTGAGAGAGCTCTGGGTGTACTTCGGCAGGAGAAGATCACCATAGACCCAGAAGATCCAGCTGCAGTTACTCAGTATGCTAATGTCATGAAGACTGTTAGAGAAAAGGCAGAGTTATATTCAGAATCCCAACGAATTCAGTTTACCATTCAGTCGCGAACACAAAATATTCCAGATGCTCGAACATATCTAGAGACCTTAAAGGAGATACGGATCAAGAGAGGCCTG---AATGATGACCTTGGTGCAGAGACTATGATGATGGATGCATTAGAGAAAGTTGAAAAAGAGCTTAAGAAGCCGCTGATGAGAAATGACAAGAAGGGAATGGCTTTGCTTACAGCAGAATTTGATAAAATTAACAAAAAACTTGGCATTCGAAAAGAAGATCTTCCAAAGTATGAAGAACAGTTGGAGCTCAAAATTGCAAAGGCACAGTTGGAAGAGTTGAAGAAAGATGCTCTTGAAGCAATGGAAACTCAGAAGAAGCGGGAGGAGTTCAAGGGCGAG-------GAAATGCCTGATGTCAAATCACTGGATATCCGAAACTTCATC?????????????????????????????????????????????????????????????????????????????????????????????????????????????????????????????????????????????????????????????????????????????????????????????????????????????????????????????????????????????????????????????????????????????????????????????????????????????????????????????????????????????????????????????????????????????????????????????????????????????????????????????????????????????????????????????????????????????????????????????????????????????????????????????????????????????????????????????????????????????????????????????????????????????????????????????????????????????????????????????????????????????????????????????????????????????????????????????????????????????????????????????????????????????????????????????????????????????????????????????????????????????????????????????????????????????????????????????????????????????????????????????????????????????????????????????????????????????????????????????????????????????????????????????????????????????????????????????????????????????????????????????????????????????????????????????????????????????????????????????????????????????????????????????????????????????????????????????????????????????????????????????????????????????????????????????????????????????????????????????????????????????????????????????????????????????????????????????????????????????????????????????????????????????????????????????????????????????????????????????????????????????????????????????????????????????????????????????????????????????????????????????????????????????????????????????????????????????????????????????????????????????????????????????????????????????????????????????????????????????????????????????????????????????????????????????????????????????????????????????????????????????????????????????????????????????????????????????????????????????????????????????????????????????????????????????????????????????????????????????????????????????????????????ATGGCCTCTTCGAAGT-----GAAGGATCATGGCCATGGCCATTAGTTTTCACTTCGAAG----------AGGCGGACGT--------AACATTGCTCCA---------------ACCGCTCCATCGAAAAGG---GGTTTC---GCTTCATCTTCTTCTTCTCATCACGATGATGCTTATGAGACT---------GCGAAATGGGAAAAGATAACATACTTGGGAATCGCTACTTGTACTATTTTTGCTATTTATACCTTATCAAAAGGTCATCCTCACTTTGATGAGCCTCCTGCATACTCTTATATGCACATTCGCAACAAGGAATTCCCATGGGGTCCAGATGGCCTCTTCGAAGTGAAG------------------------------????????????????????????????????????????????????????????????????????????????????????????????????????????????????????????????????????????????????????????????????????????????????????????????????????????????????????????????????????????????????????????????????????????????????????????????????????????????????????????????????????????????????????????????????????????????????????????????????????????????????????????????????????????????????????????????????????????????????????????????????????????????????????????????????????????????????????????????????????????????????????????????????????????????????????????????????????????????????????????????????????????????????????????????????????????????????????????????????????????????????????????????????????????????????????????????????????????????????????????????????????????????????CATATGCTTGTCTCAAAGATTAAGCCATGCATGTGTAAGTAT-GAACTAATTCAGACTGTGAAACTGCGAATGGCTCATTAAATCAGTTATAGTTTGTTTGATGGTATAT-GCTACTCGGATAACCGTAGTAATTCTAGAGCTAATACGTGCAACAAACCCCAACTTCT-GGAAGGGATGCATTTATTAGATAAAAGGTCGACGCGGGCATCGCCCGTTGCTCTGATGATTCATGATAACTCGACGGATCGCAC-GGCCTTCGTGCCGGCGACGCATCATTCAAATTTCTGCCCTATCAACTTTCGATGGTAGGATAGTGGCCTACTATGGTGGTGACGGGTGACGGAGAATTAGGGTTCGATTCCGGAGAGGGAGCCTGAGAAACGGCTACCACATCCAAGGAAGGCAGCAGGCGCGCAAATTACCCAATCCTGACACGGGG-AGGTAGTGACAATAAATAACAATACCGGGCTCTTA-GAGTCTGGTAATTGGAATGAGTACAATCTAAATCCCTTAACGA-GGATCCATTGGAGGGCAAGTCTGGTGCCAGCAGCCGCGGTAATTCCAGCTCCAATAGCGTATATTTAAGTTGTTGCAGTTAAAAAGCTCGTAGTTGGACTTTGGGTTTGGCCGG-CCGGTCCGC-CTAT--GGTGTGCACCGGTCGTCCCGTCCCTT-CTACCGGCGATGCGCTCCTGTTCTTAATTGGACGGGT-CGTGCCTCCGGTGCTGTTACTTTGAAGAAATTAGAGTGCTCAAAGCAAGCCCAAGCTCTGTATACATTAGCATGGGATAACATCATAGGATTTCGGTCCTATT-GCGTTGGCCTTCGGGATCGGAGTAATGATTAACAGGG-ACAGTCGGGGGCATTCGTATTTCATAGTCAGAGGTGAAATTCTTGGATTTATGAAAGACGAACCACTGCGAAAGCATTTGCCAAGGATGTTTTCATTAATCAAGAAC-GAAAGTTGGGGGCTCGAAGACGATCAGATACCGTCCTAGTCTCAACCATAAACGATGCCGACCAGGGATCGGCGGATGTTGCTTTTAGGACTCCGCCGG-CACCTTATGAGAAATCAAAGTT-TTTGGGTTCCGGGGGGAGTATGGTCGCAAGGCTGAAACTTAAAGGAATTGACGGAAGGGCACCACCAGGAGTGGAGCCTGCGGCTTAATTTGACTCAACACGGGGAAACTTACCAGGTCCAGACATAGTAAGGATTGACAGACTGAGAGCTCTTTCTTGATTCTATGGGTGGTGGTGCATGGCCGTTCTTAGTTGGTGGAGCGATTTGTCTGGTTAATTCCGTTAACGAACGAGACCTCAGCCTGCTAACTAGCTATGTGGAGG-TA-CCCTCCACGGCCAGCTTCTTAGAGGGACTATGGCCGTTTAGGCCACGGAAGTTTGAGGCAATAACAGGTCTGTGATGCCCTTAGATGTTCTGGGCCGCACGCGCGCTACACTGATGTATTCAACGAGTCTATA-GCC-TTGG-CCGACAGGCCCGGGTAATCTTTGAAAATTTCATCGTGATGGGGATAGATCATTGCAATTGTTGGTCTTCAACGAGGAATTCCTAGTAAGCGCGAGTCATCAGCTCGCGTTGACTACGTCCCTGCCCTTTGTACACACCGCCCGTCGCTCCTACCGATTGAATGGTCCGGTGAAATGTTCGGATCGCGGCGACGTGGGCGGTTC-GCCGCCGGCGACGTCGCGAGAAGTCCATTGAACCTTATCATTTAGAGGAAGGAGAAG??????????TTCAAAGCGGGTGTTAAAGATTACAAACTGAATTATTATACTCCGGAATATGCACCCAAAGATACTGATACCTTGGCGGCATTCCGAGTAACTCCTCAACCGGGAGTTCCACCTGAAGAAGCAGGGGCTGCTGTAGCTGCTGAATCTTCTACAGGTACATGGACAACTGTGTGGACCGATGGACTTACCAGCCTTGATCGTTACAAAGGACGATGCTACCACATCGAGCCCGTTGCTGGAGAAGAAAATCAATATATTTGTTATGTAGCCTATCCTTTAGACCTTTTTGAAGAAGGTTCTGTTACTAACATGTTTACTTCCATTGTGGGTAATGTATTTGGGTTCAAAGCGCTGCGCGCTCTACGCCTGGAGGATCTGCGAATTCCTGTTGCTTATGTTAAAACTTTCCAAGGCCCGCCTCATGGGATCCAAGTTGAGAGAGATAAATTGAACAAGTATGGTCGTCCCCTATTGGGATGTACTATTAAACCCAAATTGGGATTATCTGCTAAGAACTACGGTAGAGCGGTTTATGAATGTCTCCGGGGTGGACTTGATTTTACCAAGGATGATGGGAACGTGAACTCCCAGCCCTTTATGCGTTGGAGAGACCGTTTCCTATTTTGTGCGGAAGCACTTTATAAAGCACAAGCCGAAACAGGTGAAATCAAAGGACATTATTTGAATGCTACTGCGGGTACGTGCGAAGAAATGATAAAAAGAGCTGTATTTGCCAGAGAATTGGGAGTACCCATCGTAATGCACGACTACCTCACGGGTGGATTCACCGCAAACACTAGCTTGGCTCATTATTGCCGAGATAATGGTCTACTTCTTCACATCCACCGCGCAATGCATGCCGTTATTGATAGACAGAAGAATCATGGTATACATTTCCGTGTACTAGCTAAAGCGTTACGTATGTCTGGTGGAGATCATATTCACTCAGGTACCGTAGTAGGTAAACTAGAAGGGGAAAGAGAGATCACCTTGGGCTTTGTTGATTTACTACGTGATGATTTTATTGAAAAAGACCGAAGTCGCGGTATTTACTTCACTCAAGATTGGGTCTCTCTACCAGGTGTTCTACCCGTTGCTTCAGGGGGTATTCACGTTTGGCATATGCCTGCTCTAACCGAGATCTTTGGGGATGATTCCGTACTACAGTTCGGTGGAGGAACTTTAGGACACCCTTGGGGAAATGCGCCGGGTGCCGTAGCTAATCGAGTAGCCCTAGAAGCCTGTGTACAAGCTCGTAATGAAGGACGCGATCTTGCTCGTGAAGGTAATGAAATTATCCGTGAGGCTTGCAAATGGAGCCTTGAACTAGCCGCTGCTTGTGAGGTATGGAAGGAGATCAAATTCGA--ATTTGAA-GCAATGGATACTTTGTAAGGGGTTTCCGCACTTAAANAAAGAAACCCGGGACGTATCGTTCAAATCATTGGTCCGGTACTGGATGTATCCTTTCCGGCCGGCAAGATGCCTAATATTTACAACGCTTTGGTAGTTAAAGGTCAAGATACAGTTGGCCAGCAAATTAATGTAACTTGCGAAGTACAGCAATTATTAGGAAATAATAGAGTTAGAGCTGTAGCTATGAGTGCTACAGATGGTTTGATGAGAGGAATGGAAGTGCTTGACACGGGAGCTCCTCTAAGTGTTCCAGTCGGTGGAGCGACTCTCGGGCGAATTTTCAACGTTCTTGGGGAACCNNNNNNNNNNNNNNNNNNNNNNNNNNNNNNNNNNNNNNNNNNNNNNNATAGATCTGCGCCTGCCTTTATACANNNAGAGACCAAATTATCCATTTTTGAAACGGGGATTAAAGTAGTGGATCTTTTAGCCCC-CTATCGTCGTGGGGGAAAAATCGGACTATTCGGGGGGGCTGGAGTGGGTAAAACAGTACTCATCATGGAATTGATCAACAACATTGCCAAAGCTCATGGGGGTGTATCCGTATTTGGCGGAGTGGGCGAACNCACTCGTGAAGGAAATGATCTTTACATGGAAATGAAAGAATCTGGAGTGATTAATGAACAAAATATTGCGGAATCAAAAGTCGCTCTAGTCTATGGTCAGATGAATGAACCCCCGGGAGCTCGTATGAGGGTTGGTTTGACTGCCCTAACCATGGCGGAATATTTCCGGGATGTTAATGAACAAGACGTACTTCTATTTATCGACAATATTTTTCGTTTCGTCCAAGCCGGATCGGAAGTATCCGCTTTATTAGGAAGAATGCCTTCTGCTGTAGGTTATCAACCTACTCTTAGTACCGAAATGGGTTCTTTGCAAGAAAGAATTACTTCGACCAAAAAGGGGTCCATAACTTCTATTCAAGCAGTTTATGTACCTGCAGACGATTTGACCGACCCCGCTCCTGCCACAACATTTGCGCATTTAGATGCTACTACGGTACTATCAAGAGGACTCGCCGCCAAAGGNATCTATCCAGCAGTAGATCCTTTAGATTCAACGTCAACTATGCTCCAACCTCGGATCGTTGGTAAGGAACATTATGAAACTGCACAAAGAGTTAAGCAAACTTCACAACGTTACAAAGAACTGCAGGACATTATAGCTATTCTTGGGTTGGATGAATTATCCGAAGAGGATCGTTTAACCGTAGCAAGAGCACGAAAAATTGAGCGTTTCTTATCACAACCCTTCTTCGTAGCAGAAGTTTTTACCGGTTCTCCAGGAAAATATGTTGGTCTAACCGAAACTATTAAGGGGTTTCAACTGATCCTTTCCGGAGAATTAGATGGTCTTCCGGAACAGGCCTTTTATTTGGTAGGTAATATTGATGAAGCTACCGCNNAGGCTATGAACTT?????????????????????????ATGGGATTGCACGTGTTTATGGATTGAACGAGATTCAAGCTGGGGAAATGGTGGAATTTGCCAGCGGTGTGAAAGGAATAGCGTTAAATCTTGAGAATGAGAATGTCGGTATTGTGGTCTTTGGAAGTGATACCGCTATTAAAGAAGGAGAGCTTGTCAAGCGCACTGGATCGATTGTGGATGTTCCTGCAGGAAAGGCAATGCTAGGCCGTGTGGTCGATGCGTTGGGAGTACCTATTGATGGAAGAGGGGCTCT---CGGCGATCACGAACGAAGACGTGTCGAAGTGAAAGCCCCTGGGATTATTGAACGGAAATCCGTGCACGAGCCTATGCAAACAGGGTTAAAAGCGGTAAATACCCTGGTTCCTATAGGCCGTGGTCAACGACAACTTATAATCGGGGACCGACAAACTGGAAAAACAGCTATTGCTATCGATACCATATTGAACCAAAAGCAAATGAAC--------------TCAAGGGGCACCTCT---------------------------------------------GAGAATGAGACATTGTATTGTGTCTATGTAGCGATTGGACAGAAACGCTCAACTGTGGCACAATTAGTTCAAATTCTTTCAGAAGCGAATGCTTTGGAATATTCCATTCTTGTAGCAGCCACCGCTTCGGATCCTGCTCCTCTGCAATTTCTGGCCCCATATTCTGGGTGTGCCATGGGGGAATATTTCCGCGATAATGGAATGCACGCATTAATAATCTATGATGATCTTAGTAAACAGGCGGTGGCATATCGACAAATGTCATTATTGTTACGCCGACCACCAGGCCGTGAGGCTTTCCCAGGGGATGTTTTCTATTTACATTCCCGTCTCTTAGAAAGAGCCGCTAAACGATCGGACCAGACAGGTGCAGGTAGCTCGACCGCCTTACCCGTCATTGAAACACAAGCTGGAGACGTATCGGCCTATATCCCCACCAATGTGATCCCCATTACAGATGGACAAATCTGTTTGGAAACAGAGCTCTTTTATCGTGGAATTAGACCTGCTATTAACGTCGGCTTATCTGTCAGTCGCGTCGGGTCTGCCGCTCAGTTGAAAGCTATGAAACAAGTCTGCGGTAGTTTAAAACTAGAATTGGCACAATATCGCGAAGTGGCCGCCTTTGCTCAATTTGGCTCAGACCTTGATGCTGCGACTCAGGCATTACTCAATAGAGGTGCAAGGCTTACAGAAGTACTGAAACAACCACAATATGCACCACTTCCAATTGAAAAACAAATTATAGTCATTTA?????????????TATAGAAAAGATCATGAAAAGAGGCGATCAGAATGGTACCCGAATCCATTTACGATCCCGAGTTTCCAGACACATCGCACTGGAGCTCGGGTCGAGGCTGCCGCTCGGCCCTAAGACGGATCAAAGAAGAGTGGGGAACCTCTCGCT---GGTTTTTGGAATTCGACATCAGGAAGTGTTTTCACACCATCGACCGACATCGACTCATCCCAATCTTTAAGGAAGAGATCGACGATCCCAAGTTCTTTTACCCCACTCATAAACTCTTTTCCGCCGGACGACTCATAGGAGGTGAGAAGGGCC------CTT-----ACT---------CCGTCCCACACAGTGTACTACTATCGGCCCTACCAGGCAACATCTACCTACACAAGCTCGATCAGGAGATAGGGAGGATCCGACAGAAGCACGAAATTCCGATTGTTCAGAGAATAAGATCGGTTCTATTAAGGACAGGTCGT---ATTGATGACCAAGAAAACTCTGGAGAAGAAGCAAGCTTCAACGCTCCCCA---------------AGACAACAGAGCCATCATTGTGGGGAGGGTAAAGAGCATCCAACGCAAAGC-GGCCTTTCATTCCCTTGTTTCGTCGTGGCACCCCCCCCACACAAGCACCCCCCGGCGAAGGGGGGACCAGAAAACGCCTTTCGTTTTCCCCCCTTCGTCGG------CCCTTGCCGCCTTCCTTAACAAGCCCTCGAGCCTCCTTTGCGCCGCCTTCCTCATA---GAA---GCCGCC---------GGGTTGACCCCGAAG---------GCCGAATTCTATGGTAGAGAACGC------TGTAATAATAAT---------------TGGGCC---------ATGAGAGACCTTCTTAAGTATTGCAAAAGAAGGGGCCTGCTGATAGAGCTGGGCGGGGAGGCTATACTAGTTATCAGGTCAGAGAGACACCTGGCCCGCTTACGGG------CCCCCT------TTCATTTCCATTACTT---AATAAGGATTTGTTACGCGCGATATGGCGACGACTTACTACTGGGAATCGTGGGTGCCGTAGAGCTTCTCATAGAAATAAAAAAACGTATCATCCACTTTCTACAA----------------------------------------------------------------------------------------------TCTGGCCTGAACCTTTGGGTAGGCTCTGCAGGATCAACAACAATAGCTGCACGGAGTACGGTAGAATTCCCCGGTACGGTCATTCGGGAAGTCCCTCCGAGGACGACTCCCATACAATTCTTGCGAGAGCTGGAGAAACGTCTACGGGTAAAGCACCGTATCCATATAAC-TGCTTGCCACCTACGCTCCGCCATCCATTCCAAGTTTAGGAACCTAGGTAATAGTATCCCGATCAAACAGCTGACGAAGGGGATGAGCGGAACAGGGAGTCTACTGGACGCGGTTCAACTAGCGGATACTCTTGGAACAGCTG-------------------------------------GAGTAAGAAGTGCCCAAGTGAGCG------TATTATGGGGG--------------ACCGTCAAGCACATCCGGCAAGG---ATCAAGGGAGATCTCGTTGTTGCATAGCTCAGGTCGGAGCAACGTGCCATCGGACGTTCAAC-------------------------AGGCAGTCTCACGATCGGGCA------TGAGTGTCCGGAAGTTGTCATTGTATACTCCC------------GCGGGTCGGAAG-------------------------------------------------------------GCGGCGGGAGAAGGAGGGGGAAACTGG------GCGGGATCTTTCAGCAGCAAATTCCCCATACAGATAGAGGCGCCTATAAAAAAGATACTCCGAAGGCTTCGGGATCGAGGTATCATTAGCCGAAGAAGACCCTGGCCAATCCACGTGGCCTGCTTGACGAACGTCAGCGACGGAGACATCGTAAATCGGTCCACGGGCATCGCGATAAGTCCTCTGTCCTACTACAGGTGCCGCGACAACCTTTACCAAGTCCGAACGATTGTCGACCACCAGA?????????????????????????????????
Arabidopsis           ATG---GACTATATGTATGGACCAGGGAGACACCATCTGTTTGTACCAGGACCAGTGAACATACCGGAACCGGTAATCCGGGCGATGAACCGGAACAACGAGGATTACCGGTCACCAGCCATTCCGGCGCTTACGAAAACATTGTTGGAGGATGTTAAGAAGATATTCAAGACCACATCAGGGACACCTTTTCTGTTTCCCACGACCGGGACTGGTGCTTGGGAGAGTGCCTTGACCAACACGTTATCTCCTGGAGACAGGATTGTTTCGTTTCTGATTGGACAATTTAGCTTGCTCTGGATTGACCAGCAGAAGAGGCTTAATTTCAATGTTGATGTGGTTGAGAGTGATTGGGGACAAGGTGCTAATCTCCAAGTCTTGGCCTCAAAGCTCTCACAAGACGAGAAT---CATACCATCAAAGCCATTTGCATTGTCCACAACGAGACCGCGACCGGAGTTACCAATGACATCTCTGCTGTCCGCACACTCCTCGATCACTACAAGCATCCGGCTTTGCTGCTAGTGGACGGTGTTTCGTCCATCTGCGCGCTTGATTTCCGAATGGATGAGTGGGGAGTGGACGTGGCCTTGACTGGGTCTCAGAAAGCCTTATCTCTTCCAACAGGACTTGGTATTGTCTGCGCCAGTCCTAAAGCTTTGGAAGCTACCAAAACTTCTAAATCTCTCAAAGTATTCTTTGACTGGAATGACTACCTTAAGTTTTACAAGCTAGGAACCTATTGGCCATACACACCTTCCATTCAACTTCT-CTACGGT-CTTAGAGCTGCTCTTGATCTTATCTTT---GAGGAAGGACTTGAGAACATCATCGCCCGCCATGCTCGTTTGGGAAAGGCCACCAGGCT-TGCGGTG-GAAGCATGGGGGCTGAAAAACTGCACACAGAAGGAGGAATGGATAAGTAACACAGTGACAGCAGTTATGGTGCCTCCGCATATAGACGGTTCGGAGATTGTGAGAAGGGCATGGCAGAGGTACAACTTAAGTCTTGGTCTTGGTCTCAACAAAGTGGCTGGAAAGGTTTTCAGAATTGGACACCTAGGAAATGTGAATGAGTTGCAACTTCTCGGGTGTCTTGCGGGAGTGGAGATGATACTGAAGGATGTTGGATACCCAGTTGTAATGGGAAGTGGAGTTGCAGCTGCCTCTACTTATCTTCAGCACCACATTCCTCTCATTCCCTCTAGAATCATGGTGCTGGTATTGGCATTGGGGGATCTCCATGTACCCCATAGAGCGGCTGATCTACCTCCTAAGTTCAAATCAATGCTTGTTCCTGGGAAGATTCAACACATCATCTGCACTGGAAATCTCTGCATCAAAGAAATCCATGACTACTTGAAGACTATCTGCCCTGATTTGCATATAGTTCGAGGGGAGTTTGACGAAGATGCGCGATACCCTGAGAATAAAACCTTGACTATTGGGCAATTCAAGCTGGGATTGTGTCATGGCCACCAGGTGATCCCATGGGGTGATCTAGACTCACTCGCCATGCTTCAGAGACAACTGGGCGTCGACATTCTCGTAACAGGCCATACCCACCAGTTCACAGCGTACAAACACGAGGGAGGAGTGGTGATAAACCCGGGCTCTGCAACCGGAGCTTACAGCAGCATAAACCAAGACGTTAACCCAAGCTTTGTCCTTATGGACATCGATGGTTTCCGAGCTGTAGTCTATGTCTATGAGCTAATCGATGGAGAAGTTAAAGTCGACAAGATCGAGTTCAAGAAGCCCCCTACATGGCGGAT---------------TCAGCTTTCAGGAAAATTCAGATCCAAAGAGAT---GACACTACATTTGATGCCTATGTGGTCGGTAAAGATGATGCGCCTGGGATTGTGGTGATTCAAGAATGGTGGGGTGTTGACTTTGAGATCAAGAACCATGCTATTAAAATCTCACAACTTGAGCCTGGATTCAAAGCCCTTATACCTGACTTGTATCGAGGAAAGGTTGGTTTGGATACTGCAGAGGCACAGCATCTAATGGATGGCCTTGATTGGCCAGGTGCTATCAAAGATATCCGCGCTTCTGTTAATTGGCTAAAATCCAATGGCTCAAAAAAGGTTGGTGTCACTGGAATGTGCATGGGAGGTGCATTAGCTATAGCTAGCTCTGTATTGGTTCCTGAGGTGGATGCTGTTGTTGGATTCTATGGAACCCCTTCCTCAGAGCTCGCAGATCCAGCACAAGCTAAGGCACCTATTCAGGCTCATTTTGGAGAGCTCGACAATTTTGTCGGTTTTTCTGATGTCACGGCAGCAAAGAATCTCGAAGAGAAGCTGAAAGCGTCTGGAGTAGCACATGAAGTTCACATCTATCCAGGTAATGGACACGCGTTCTTGAACAGGAGTCCAGAAGGAGTGAGCAGAAGGAAAAGCATGGGACTTTCTGATGAAGATGAAGCC---GCAGTGGAGCTTGCTTGGTCTCGCTTCACCTCCTGGATGAAACAGTACTTGGCT???ATGAGCGGAGCCGGT---AAGAAAATCGCGGATGTGGCTTTCAAAGCTTCA---AGGACT------ATCGATTGGGATGGTATGGCTAAGGTCCTTGTCACAGATGAGGCTCGTAGAGAGTTCTCTAACCTTCGTCGTGCTTTCGATGAGGTTAACACACAGCTCCAGACCAAATTTAGTCAGGAACCTGAACCTATAGATTGGGATTACTATAGGAAGGGTATTGGAGCTGGCATTGTTGACAAGTACAAGGAAGCTTATGACAGCATTGAGATTCCAAAGTACGTTGACAAAGTTACTCCTGAATACAAGCCAAAGTTTGATGCTTTGTTGGTGGAACTGAAAGAAGCAGAACAGAAATCGCTCAAGGAGTCTGAACGGTTGGAGAAAGAAATTGCTGATGTCCAAGAGATCAGCAAAAAGCTCAGCACCATGACTGCAGATGAGTACTTTGAGAAGCACCCGGAACTCAAAAAGAAGTTTGATGACGAAATCCGTAATGACAACTGGGGATACATGCCTCAGGGAGATTACATAGATTTGCACAGGAAG-AGGAATGGATATCGCCTCGACCACTTCGAGAGAAAGCGCAAGAAGGAGGCGCGTGAAGTTCACAAGCACTCCACCATGGCTCAAAAGTCTCTAGGTATCAAGGGTAAGATGATTGCTAAGAAAAACTATGCTGAGAAAGCTCTCATGAAGAAAACATTGAAAATGCATGAAGAGTCATCATCAAGGCGTAAGGCTGATGAGAATGTTCAGGAAGGAGCTGTTCCTGCTTATCTTCTTGATCGTGAAGACACCACTCGTGCCAAGGTTCTTAGCAACACCATTAAACAAAAGAGGAAAGAGAAAGCTGGCAAATGGGAGGTCCCTCTTCCAAAGGTCCGTCCAGTTGCTGAAGATGAAATGTTTAGAGTGATCCGATCTGGAAAAAGGAAAACTAAACAATGGAAGCGGATGGTTACAAAAGCTACATTTGTTGGACCTGCTTTCACAAGGAAGCCTCCAAAGTACGAGCGTTTCATCCGTCCATCTGGTCTTCGTTTCACCAAGGCCCACGTCACTCACCCTGAACTAAAATGCACTTTCTGTCTCGAGATCATCGGGATTAAGAAGAATCCTAACGGTCCCATGTATACATCACTCGGTGTGATGACCAGGGGAACAATCATCGAGGTCAATGTGAGTGAGCTTGGTCTTGTTACACCAGCTGGAAAGGTTGTCTGGGGAAAATACGCTCAAGTGACAAACAATCCAGAGAACGACGGATGTATAAATGCTGTTTTACTTGTGATGGGT---GCCAAGGCG------AAGAAAGCT---TTGAAGAAGAACATGAAGAAG---GTTGCTGCTTCG-----------GCT---------------------------------------------------TCTTCTTCTCAGCTACC----TCTTCCC-----CAGAACCCG---------AAACCT------------------------------------------TCAGCTGATTTTTTGCCACTAGAAGGAGGTCCAGCTCGAAAAGCTCCAGTTACC---------------------------------------------------------------------------ACC---------CCACCTCTTCAGAATAAAGCTACTGTGCTATACATCGGTAGAATCCCTCATGGCTTCTATGAGACTGAGATTGAAGCTTTCTTCTCGCAGTTTGGAACAGTTAAGAGAGTTAGAGTCGCCAGAAACAAAAAGACTGGGAAATCAAAGCATTTTGGGTTCATACAGTTTGAGGACCCTGAGGTGGCGGAAATTGCAGCGGGTGCAATGAATGATTATTTGTTGATGGAGCACATGCTTAAAGTCCATGTCATTGAACCAGAGAATGTTAAACCCAATCTGTGGAGAGGGTTTAAATGT---AACTTCAAACCAGTGGATTCGGTTCAGATTGAGCGAAGACAACTTAATAAGGAAAGGACATTGGAAGAGCATAGGAAAATGTTGCAGAAGATAGTTAAAAAGGATCAGAAAAGGAGGAAGAGAATCGAAGCCGCTGGAATAGAATACGAATGCCCTGAGCTTGTTGGAAACACA---CAGCCAGTCCCGAAGAGGATCAAGTTTAGTGAAGAAAAAGGAGATGAGATGTTGAAGGGTGTCTTTTTTGATATCAAGAACAAATTCCAGGCTGCTGTTGATATTCTCCGTAAGGAAAAGATCACCCTTGATCCAGAGGACCCAGCTGCCGTAAAACAGTATGCAAATGTAATGAAGACCATCAGGCAAAAGGCAGACATGTTCTCAGAATCTCAGCGCATTAAACATGACATTGATACTGAGACTCAAGACATTCCAGATGCTCGTGCATACTTGTTGAAGTTGCAGGAAATTCGCACCAGGAGGGGGCTT---ACTGATGAGCTTGGTGCTGAGGCCATGATGTTCGAGGCTTTGGAGAAAGTCGAGAAGGACATAAAGAAGCCTCTCCTGAGAAGTGACAAGAAAGGAATGGATCTTTTGGTTGCAGAGTTTGAGAAAGGCAACAAAAAGCTTGGGATTAGGAAAGAAGATCTTCCTAAGTACGAAGAAAATTTGGAGCTCAGCATGGCCAAAGCACAGTTGGATGAGCTGAAGAGTGATGCTGTTGAAGCTATGGAATCTCAGAAAAAGAAGGAGGAATTCCAGGATGAG-------GAAATGCCGGACGTGAAGTCTCTAGACATCCGTAACTTCATCATGGGAGTAGAG------ATC---------------------------------------------CAATCGCCGCAGGAACAG---------------------------------------------------------------------------------------------AGCTCTTACACCGTTGAGCAGCTCGTCGCCCTTAATCCTTTCAACCCTGAAATCCTGCCTGATCTCGAAAACTACGTTAACG------TTACATCGCAAACGTATAGTCTGGAAGTAAACCTATGCTTGCTTCGGCTCTATCAGTTTGAGCCTGAGCGCATGAACACTCATATCGTGGCTCGAATCTTGGTCAAGGCTCTTATGGCTATGCCAACTCCAGACTTCAGCCTTTGCCTCTTCTTGATTCCCGAAAGAGTGCAAATGGAGGAGCAGTTCAAGTCACTAATTGTTCTATCACACTACCTTGAGACTGGGAGGTTCCAACAGTTCTGGGATGAAGCTGCCAAGAACCGTCACATTCTC---GAGGCTGTTCCAGGTTTTGAGCAAGCTATTCAAGCATATGCAAGTCACCTTCTTAGCTTAAGCTACCAAAAGGTTCCAAGATCAGTGCTGGCTGAGGCTGTTAACATGGATGGTGCATCTCTAGACAAATTCATCGAGCAGCAAGTGACTAACAGTGGATGGATTGTTGAGAAAGAGGGTGGAAGTATT---------GTCTTACCACAAAATGAATTTAACCATCCGGAGCTCAAGAA---AAATACAGGTGAGAATGTTCCCTTGGAACACATTGCCCGCATCTTCCCCATCCTTGGTATGGCGTTGAGAAGGGTTTACAGTGAAATCAGAGGGAAGAAGGTGACGGAGCTTCCAGGCTATATCAAATCGACTTTTTCAATGGAGACCGTGAAGACCTCTGTGAAGAGAGGACTCGATAACTACAACGAAAAATACATTCAGACCAGCTCCGTTGATCCTATCCTTCATATCTGCTTCTACGGCATGGCTTTCTCTTACCTTGTCGCTCTCCCTAATGAGCGTCGCCATCTTGAGCATCAGCAGCATGCATGGCGTACGTCGAAGGAGGTGTGGTTAAAGCGAAGAGGCCAATATGGAGACTAAGGACGATCAAAGATTTCTTCTTGTCCATCATTAATCTAATACAAGTCTTCTTTGTAACCATGTTTTCGATGGAGAAATCAGATGCATACAGGAAAGGCTCTAAGCCTAATAAGAAG---TGGGGTGGTGGC---ATGGGTGGCGGTGGTGGTGGAGGCGGAGGCAGT------GGCGGTGGTGGTGGTGGTAGGGGT---------------------------------------------------GGTGGACCTCCT---CGTGGGGGCCTCGACAATGTTCGTGGTTTGAATGATATCCGTGGAGCTGACCACAATTCCCTACCTGCATGTGGCTCGTGCTGTGGCTGAAGATGATGCTGCTCTTACAGAGTTCCTTGCTTCTCTGATGGATTATACTCCTACTATTCCTGATGATTTAGTGGAGCACTACTTGGCTAAGAGTGGATTTCAGTGCCCCGACGTACGATTG----ATAAGGCTAGTTGCTGTGGCTACACAAAAGTTTGTTGCAGATGTTGCCAGTGACGCCCTTCAGCATTGCAAGGCTAGACCAGCACCAGTTGTGAAAGACAAA------AAACAGCAAAAG---GATAAGCGTTTGGTATTGACAATGGAAGATCTTTCAAAAGCTTTGCGT------------------------------------------------------------------GAGTATGGTGTGAACGTGAAGCATCCAGAATATTTTGCTGATAGCCCTTCGACTGGAATGGACCCTGCAACAAGGGACGAAATGGCAACGGCGATT------GTACGTTCAGCTCTT------------TCCCGAGCAGTG-AC-------TCGCGCAGCTCC--------------------------GAAGACATCCGTCGCTCCTAAGCGA---AACTTT------TCCTCTTCCGCC---GGCCATGACGATGCTTATGAAGCT---------GCGAAGTGGGAGAAGATAACTTATCTGGGTATTGCTAGTTGCACTGCTCTAGCTGTCTATGTTTTATCCAAGGGCCATCATCACGGCGAAGACCCTCCTGCCTATCCGCATATGCACATCCGCAACAAGGAGTTTCCTTGGGGTCCGGATGGTCTGTTTGAGGTGAAG------------CACAACAAAGAGCAC???ATGGCTGGAAGATTGAGCGGTGTTGCGTCACGAATCATGGGTGGAAACGGC------GTCGTTGCCCGATCCGTCGGTTCTTCT---CTCCGTCAACGCGCCGGAATGGGTCTCCCCGTCGGCAAACACATCGTCCCCGATAAGCCGCTATCGGTAAACGACGAGCTGATGTGGGACAACGGGACTGCGTTTCCAGAGCCTTGCATAGATCGGATTGCT---GATACCGTCGGAAAGTATGAAGCATTGGCATGGTTGAGTGGCGGATTAGGGTTCTTTGTTGGTCTCGGTCTGCTCGCTGTTTTGAACGACAAAGCTTCTAAGGTTCCATTTACACCGAGAGTGTATCCATATGACAACCTGAGAGTTGAGCTTGGAGGAGAGCCAGAGATGGAGAAGATGGGAATCGATCAGCTAAAAGCTTTGAAGGAGCAAGCAGATCTGGAAGTGAATCTTCTTCAAGATAGTCTCAACAACATCCGTACAGCTACCGTTCGTCTCGATGCCGCCGCCGCAGCTCTCAACGATCTCTCTCTTCGACCTCAAGGTAAGAAGATGCTTGTACCACTGACTGCTTCTCTATACGTGCCTGGGACACTTGATGAAGCTGATAAGGTTTTAGTTGATATTGGCACTGGTTACTTCATTGAGAAAACAATGGATGATGGAAAAGATTATTGTCAGAGGAAGATCAACTTGCTCAAATCCAACTTTGATCAACTTTTTGAGGTCGCAGCGAAAAAGAAAAGCGTGGCAGATGAAGCTGGAATGGTCTTGCAGGCCAAAGTTAAACAGTTAACAGCTGCAACCACGTCGCATATGCTTGTCTCAAAGATTAAGCCATGCATGTGTAAGTAT-GAACGAATTCAGACTGTGAAACTGCGAATGGCTCATTAAATCAGTTATAGTTTGTTTGATGGTAACT-ACTACTCGGATAACCGTAGTAATTCTAGAGCTAATACGTGCAACAAACCCCGACTTAT-GGAAGGGACGCATTTATTAGATAAAAGGTCGACGCGGGCTCTGCCCGTTGCTCTGATGATTCATGATAACTCGACGGATCGCAT-GGCCTCTGTGCTGGCGACGCATCATTCAAATTTCTGCCCTATCAACTTTCGATGGTAGGATAGTGGCCTACCATGGTGGTAACGGGTGACGGAGAATTAGGGTTCGATTCCGGAGAGGGAGCCTGAGAAACGGCTACCACATCCAAGGAAGGCAGCAGGCGCGCAAATTACCCAATCCTGACACGGGG-AGGTAGTGACAATAAATAACAATACTGGGCTCTTTCGAGTCTGGTAATTGGAATGAGTACAATCTAAATCCCTTAACGA-GGATCCATTGGAGGGCAAGTCTGGTGCCAGCAGCCGCGGTAATTCCAGCTCCAATAGCGTATATTTAAGTTGTTGCAGTTAAAAAGCTCGTAGTTGAACCTTGGGATGGGTCGG-CCGGTCCGC-CTTT--GGTGTGCATTGGTCGGCTTGTCCCTT-CGGTCGGCGATACGCTCCTGGTCTTAATTGGCCGGGT-CGTGCCTCCGGCGCTGTTACTTTGAAGAAATTAGAGTGCTCAAAGCAAGCCTACGCTCTGGATACATTAGCATGGGATAACATCATAGGATTTCGATCCTATT-GTGTTGGCCTTCGGGATCGGAGTAATGATTAACAGGG-ACAGTCGGGGGCATTCGTATTTCATAGTCAGAGGTGAAATTCTTGGATTTATGAAAGACGAACAACTGCGAAAGCATTTGCCAAGGATGTTTTCATTAATCAAGAAC-GAAAGTTGGGGGCTCGAAGACGATCAGATACCGTCCTAGTCTCAACCATAAACGATGCCGACCAGGGATCAGCGGATGTTGCTTATAGGACTCCGCTGG-CACCTTATGAGAAATCAAAGTT-TTTGGGTTCCGGGGGGAGTATGGTCGCAAGGCTGAAACTTAAAGGAATTGACGGAAGGGCACCACCAGGAGTGGAGCCTGCGGCTTAATTTGACTCAACACGGGGAAACTTACCAGGTCCAGACATAGTAAGGATTGACAGACTGAGAGCTCTTTCTTGATTCTATGGGTGGTGGTGCATGGCCGTTCTTAGTTGGTGGAGCGATTTGTCTGGTTAATTCCGTTAATGAACGAGACCTCAGCCTGCTAACTAGCTACGTGGAGG-CATCCCTTCACGGCCGGCTTCTTAGAGGGACTATGGCCGTTTAGGCCAAGGAAGTTTGAGGCAATAACAGGTCTGTGATGCCCTTAGATGTTCTGGGCCGCACGCGCGCTACACTGATGTATTCAACGAGTTCACA--CC-TTGG-CCGACAGGCCCGGGTAATCTTTGAAA-TTTCATCGTGATGGGGATAGATCATTGCAATTGTTGGTCTTCAACGAGGAATTCCTAGTAAGCGCGAGTCATCAGCTCGCGTTGACTACGTCCCTGCCCTTTGTACACACCGCCCGTCGCTCCTACCGATTGAATGATCCGGTGAAGTGTTCGGATCGCGGCGACGTGGGTGGTTC-GCCGCCCGCGACGTCGCGAGAAGTCCACTAAACCTTATCATTTAGAGGAAGGAGAAGAAGTGTTGGGTTCAAAGCTGGTGTTAAAGAGTATAAATTGACTTACTATACTCCTGAATATGAAACCAAGGATACTGATATCTTGGCAGCATTCCGAGTAACTCCTCAACCTGGAGTTCCACCTGAAGAAGCAGGGGCTGCGGTAGCTGCTGAATCTTCTACTGGTACATGGACAACTGTGTGGACCGATGGGCTTACCAGCCTTGATCGTTACAAAGGACGATGCTACCACATCGAGCCCGTTCCAGGAGAAGAAACTCAATTTATTGCGTATGTAGCTTATCCCTTAGACCTTTTTGAAGAAGGTTCGGTTACTAACATGTTTACCTCGATTGTGGGTAATGTATTTGGGTTCAAAGCCCTGGCTGCTCTACGTCTAGAGGATCTGCGAATCCCTCCTGCTTATACTAAAACTTTCCAAGGACCACCTCATGGTATCCAAGTTGAAAGAGATAAATTGAACAAGTATGGACGTCCCCTATTAGGATGTACTATTAAACCAAAATTGGGGTTATCCGCGAAAAACTATGGTAGAGCAGTTTATGAATGTCTACGTGGTGGACTTGATTTTACCAAAGATGATGAGAATGTGAACTCCCAACCATTTATGCGTTGGAGAGACCGTTTCTTATTTTGTGCCGAAGCTATTTATAAATCACAGGCTGAAACAGGTGAAATCAAAGGGCATTATTTGAATGCTACTGCGGGTACATGCGAAGAAATGATCAAAAGAGCTGTATTTGCCAGAGAATTGGGAGTTCCTATCGTAATGCATGACTACTTAACAGGGGGATTCACCGCAAATACTAGTTTGTCTCATTATTGCCGAGATAATGGCCTACTTCTTCACATCCACCGTGCAATGCACGCTGTTATTGATAGACAGAAGAATCATGGTATGCACTTCCGTGTACTAGCTAAAGCTTTACGTCTATCTGGTGGAGATCATATTCACGCGGGTACAGTAGTAGGTAAACTTGAAGGAGACAGGGAGTCAACTTTGGGCTTTGTTGATTTACTGCGCGATGATTATGTTGAAAAAGATCGAAGCCGCGGTATCTTTTTCACTCAAGATTGGGTCTCACTACCTGGTGTTCTGCCTGTGGCTTCAGGGGGTATTCACGTTTGGCATATGCCTGCTTTGACCGAGATCTTTGGAGATGATTCTGTACTACAATTCGGTGGAGGAACTTTAGGCCACCCTTGGGGAAATGCACCGGGTGCCGTAGCCAACCGAGTAGCTCTGGAAGCATGTGTACAAGCTCGTAATGAGGGACGTGATCTTGCAGTCGAGGGTAATGAAATTATCCGTGAAGCTTGCAAATGGAGTCCTGAACTAGCTGCTGCTTGTGAAGTATGGAAAGAGATCACATTTAA--CTTCCCA-ACCATCGATAAATTAGATGAGGTTTCGATACGTGAAAAAAAAAACCTGGGACGTATCGCCCAAATCATTGGTCCGGTACTGGATGTAGCCTTCCCCCCGGGCAAAATGCCTAATATTTACAATGCTCTGGTGGTTAAGGGTCGAGATACTCTTGGTCAAGAAATTAATGTGACTTGTGAAGTACAGCAATTATTAGGAAATAATCGAGTTAGAGCTGTAGCTATGAGTGCGACAGAGGGTTTAAAGAGAGGAATGGACGTGGTTGATATGGGAAATCCTCTAAGTGTTCCAGTCGGCGGAGCGACTCTAGGACGAATTTTCAACGTGCTTGGGGAACCCGTTGATAATTTAGGTCCTGTCGATACTCGCACAACATCTCCTATCCATAAATCCGCGCCTGCTTTTATAGAATTAGATACAAAATTATCGATTTTTGAAACAGGAATTAAAGTAGTAGATCTTTTGGCCCC-TTATCGTCGTGGGGGAAAAATTGGACTATTCGGTGGGGCTGGCGTGGGTAAAACAGTACTAATTATGGAATTGATCAACAACATTGCTAAAGCTCATGGTGGTGTATCCGTATTTGGTGGAGTAGGCGAACGGACTCGTGAAGGAAATGATCTTTACATGGAAATGAAAGAATCTGGAGTCATTAATGAACAAAATCTTGCGGAATCCAAAGTGGCCCTAGTTTATGGTCAGATGAATGAACCGCCAGGAGCTCGTATGAGAGTTGGTCTGACTGCCTTAACTATGGCAGAATATTTCCGAGATGTTAATGAGCAAGACGTACTTCTATTTATCGACAATATCTTCCGTTTCGTACAAGCAGGATCCGAGGTATCCGCCTTATTGGGTAGAATGCCTTCTGCTGTGGGTTATCAACCCACCCTTAGTACCGAAATGGGTACTTTACAAGAAAGAATTACTTCTACGAAAAAGGGGTCCATAACCTCTATTCAAGCAGTTTATGTACCTGCAGATGATTTGACTGACCCCGCACCTGCCACCACATTTGCACATTTAGATGCGACTACCGTACTATCAAGAGGATTAGCTGCCAAAGGTATCTATCCAGCGGTAGATCCTTTAGATTCAACGTCAACTATGCTACAACCTCGAATCGTTGGCGAGGAACATTATGAAACTGCGCAACAAGTAAAACAAACTTTACAACGTTACAAGGAGCTTCAGGACATTATAGCTATCCTGGGGTTGGATGAATTATCCGAAGAGGATCGCTTAACCGTAGCAAGAGCACGAAAAATTGAGCGTTTCTTATCACAACCCTTTTTCGTAGCAGAAGTATTTACAGGTTCTCCGGGAAAATATGTTGGTCTAGCGGAAACAATTAGAGGGTTTAATTTGATCCTTTCCGGAGAATTTGATTCTCTTCCCGAACAGGCCTTTTACTTAGTGGGTAACATCGATGAAGCTACTGCGAAGGCTACGAACTTATCGGTCGAGTGGTCTCAGTTGGAGATGGGATTGCACAAGTTTATGGATTGAACGAGATTCAAGCTGGGGAAATGGTTCTTTTTGCCAACGGTGTGAAAGGAATGGCCTTGAATCTTGAGAATGAGAATGTCGGGATTGTTGTCTTTGGTGGTGATACCGCTATAAAAGAAGGAGATCTTGTCAAGCGCACTGGATCTATTGTGGATGTTCCCGCGGGAAAGGCTATGCTAGGGCGTGTGGTCGACGCGATGGGAGTACCTATTGATGGAAAAGGGGCTCT---AAGCGATCACGAGCAAAGACGTGTCGAAGTGAAAGCCCCTGGGATTCTTGAACGTAAATCAGTGCACGAGCCTATGCAAACAGGGTTAAAAGCGGTAGATAGCCTGGTTCCTATAGGCCGTGGTCAACGAGAACTTCTAATCGGTGGCCGACAAACTGGAAAAACGACTATTGCTATCGATACCATATTAAACCAAAAGCAAATAAAC--------------TCAAGGGCCACCTCT---------------------------------------------GAGAGTGAGACAATGTATTGTGTCTATGTAGCGATTGGACAGAAACGCTCGACTGTGGGACAATTAATTCAAACTCTTGAAGAAGCGAATGCTTTGGAATATTCCATTCTTGTAGCAGCCACCGCTTCGGATCCTGCTCCTCTGCAATTTTTGGCCCCATATTCCGGGTGTGCCATGGGGGAATATTTCCGCGATAATGGAATGCACGCATTAATAATCTATGATGATCTTAGTAAACAGGCGGTGGCATATCGACAAATGTCATTATTGTTACGCCGACCACCAGGCCGTGAGGCTTTCCCAGGTGATGTTTTCTATTTACATTCCCGTCTCTTAGAAAGAGCGGCTAAACGATCGGACCAGACAGGTGCAGGTAGCTTGACCGCCTTACCCGTCATTGAAACACAAGCTGGAGACGTATCGGCCTATATTCCCACCAATGTGATCTCCATTACTGATGGACAAATCTGTTTGGAAACAGAGCTCTTTTATCGCGGAATTAGACCTGCTATTAACGTCGGCTTATCTGTCAGTCGCGTCGGGTCTGCCGCTCAGTTGAAAGCTATGAAACAAGTATGCGGTAGTTCAAAACTGGAATTGGCACAATATCGCGAAGTGGCCGCCTTTGCTCAATTTGGCTCAGACCTTGATGCTGCGACTCAGGCATTACTCAATAGAGGTGCAAGGCTGACAGAAGTACCGAAACAACCACAATATGCACCACTTCCAATTGAAAAACAAATACTAGTCATTTACAGTAGTTCTACCTATAGAAAAGATCATGAAA-GAGGCGATCAGAATGGTACTCGAATCCATTTACGATCCCGAGTTTCCAGACACATCGCATTTCCGCTCGGGTCAAGGCTGCCACTCGGTCCTAAGACGGATCAAAGAAGAGTGGGGAATCTCTCGCT---GGTTTTTAGAATTCGACATCAGGAAGTGTTTTCACACCATCGACCGACATCGACTCATCCAAATTTTGAAGGAAGAGATCGACGATCCCAAGTTCTTTTACTCCATTCAGAAAGTATTTTCCGCCGGACGACTCGTAGGAGTTGAGAGGGGCC------CTT-----ACT---------CCGTCCCACACAGTGTACTACTATCGGCCCTACCAGGCAACATCTACCTACACAAGCTCGATCAGGAGATAGGGAGGATCCGACAGAAGTACGAAATTCCGATTGTTCAGAGAGTCAGATCGGTTCTATTAAGGACAGGTCGTCGTATTGATGACCAAGAAAACCCTGGAGAAGAAGCAAGCTTCAACGCTCCCCA---------------AGACAACAGAGCCATCATTGTGGGGAGCGTTAAGAGCATGCAACGCAAAGC-GGCCTTTCATTCCCTTGTTTCGTCGTGGCACACCCCCCCCACAAGCACCCTCCGGCTCAGGGGGGACCAGAAAAGGCCTTTCGTTTTCCCCCCTTCGTCGG------CCCTTGCCGTCTTCCTTAACAAGCCCTCGAGCCTTCTTTGCGCCGCCTTCCTCATA---GAA---GCCGCC---------GGGTTGACCCCGAAG---------GCTGAATTCTATGGTGGAGAACGC------TGTAATAATAAT---------------TGGGCC---------ATGAGAGACCTTCTTAAGTATTGCAAAAGAAAGGGCCTGCTGATAGAGCTGGGCGGGGAGGCGATACTAGTTATCAGGTCAGAGAGAGGCCTGGCCCGTAAGCAGG------CCCCCT------TAAAAACCCATTACTT---AATAAGGATTTGTTACGCGCGATATGCCGACGACTTACTACTGGGAATCGTGGGTGCCGTAGAGCTTCTCATAGAAATACAAAAACGTATCGCCCATTTCCTACAA----------------------------------------------------------------------------------------------TCTGGCCTGAACCTTTGGGTAGGCTCCGCAGGATCAACAACAATAGCTGCACGGAGTACGGTAGAATTCCTTGGTACGGTCATTCGGGAAGTCCCTCCGAGGACGACTCCCATACAATTTTTGCGAGAGCTGGAAAAGCGTCTACGGGTAAAGCACCGTATCCATATAAC-TGCTTGCCACCTACGCTCCGCCATCCATTCAAAGTTTAGGAACCTAGGTGATAGTATCCCGATCAAACAGCTGACGAAGGGGATGAGCAAAACAGGGAGTCTACAGGACGGGGTTCAACTAGCGGAGACTCTTGGAACAGCTG-------------------------------------GAGTCAGAAGTCCCCAAGTTAGCG------TATTATGGGGG--------------ACCGTCAAGCACATCCGGCAAGG---ATCAAGGGGGATCTCGTTCTTGCATAGCTCAGGTCGGAGCAACGCGTCATCGGACGTTCAAC-------------------------AGGTAGTCTCACGATCGGGCA------CTCATGCCCGTAAGTTGTCATTGTATACTCCC------------CCGGGTCGGAAG-------------------------------------------------------------GCGGCGGGGGAGGGAGGAGGACACTGG------GCGGGATCTATCAGCAGCGAATTCCCCATAAAGATAGAGGCACCTATAAAAAAGATACTCCGAAGGCTTCGGGATCGAGGTATCATTAGCCGAAGAAGACCCTGGCCAATCCACGTGGCCTGTTTGACGAACGTCAGCGACGAAGACATCGTAAATTGGTCCGCGGGCATCGCGATAAGTCCTCTGTCCTACTACAGGTGCCGCGACAACCTTTATCAAGTCCGAACGATTGTCGACCACCAGATTCGCTGGTCTGCAATATTCACCCTAGCCCACA
Aristolochia          ????????????????????ACCAGAGAGGAACCATCTCTTTGTTCCGGGACCTGTCAATATCCcGGAGCCCGTCAtTCGCGCCATGAACAGGAACAACGAAGATTACCGTTCCCCCGCCATACCCGCCCTGACCAAGACGCTTCTCGAGGACATCAAGAAAATCTTCAAGACCACCTCCGGAACTCCCTTTCTGATCCCCACCACCGGTACTGGGGCATGGGAGAGCGCTCTGACGAACACACTATCTCCCGGCGACCGTATCATTTCCTTCTTGATCGGACAGTTCAGTCTTCTCTGGATTGATCAGCAGCAGCGGCTCAAATTCAACGTGGACGTGGTCGAGAGCGATTGGGGTCAGGGAGCCAATCTGGACGTTCTGGCGTCCAAACTTGCAGCAGATACTGCG---CACACGATCAAAGCTATCTGTATTGTTCACAACGAGACGGCTACGGGGGTCACCAATAACCTGGCTACTGTGAGAGGAATTCTGGATCATTACGGCCATCCTGCGCTGCTTCTAGTGGACGGAGTTTCTTCAATCTGTGCGCTCGATTTCCGCATGGACGAATGGGGAATCGACGTGGCTCTGACGGGTTCCCAGAAAGCCCTGTCTCTGCCTACTGGAATGGGGATCGTCTGCGCGAGCCCTAAAGCTCTGGAAGCGTCTAAAACAGCGAAATCAGTGAGGGTTTTCTTCGACTGGAGCGACTATTTGAAGTTCTACAAGATGGGAACTTACTGGCCTTACACGCCTTCCATTCAACTGTT-GTACGGT-CTCAGAGCAGCCCTGGATCTGATCTTC---GAGGAAGGGCTCGAAAATGTGATCGCAAGGCACAAACGCCtGGGGAAAGCCACGAgACT-CgCTGTT-GAAGCATG??????????????????????????????????????????????????????????????????????????????????????????????????????????????????????????????????????????????????????????????????????????????????????????????????????????????????????????????????????????????????????????????????????????????????????????????????????????????????????????????????????????????????????????????????????????????????????????????????????????????????????????????????????????????????????????????????????????????????TATGATTACTTGAAGAGCCTTTGTCCTGATATGCATGTAACGCGGGGTGAGTATGATGAAGATGCACGATATCCAGAAACCAAGACTCTGACAATTGGTCAGTTCAAGCTTGGACTATGCCATGGTCATCAGGTTATACCTTGGGGTGACCTCGATTCTCTAGCCATGCTTCAGAGGCAGTTGGATGTGGACATTCTAGTTACAGGTCATACTCATCAATTCAAGGCCTACAAGCATGAGGGTGGTGTCGTTATTAACCCAGGATCTGCCACCGGTGCCTACAGCAGTATTACATATGATGTGAACCCAAGCTTTGTTCTGATGGATATTGATGGCCTAAGAGTTGTGGTTTATGTTTACGAGCTTATTGATGGAGAGGTGAAGGTTGATAAGATTGACTTCAAAAAGACGGCAACATGGCAGATTCCGCAGCAACT---TCTGAATTCAAGAAAGTTCAAATTCAGAGAGACGATCAGTCTACCTTTGATGCGTACGTGGTCGGAAAGGAGAGCGCTCCAGGTGTAGTCGTGCTTCAGGAGTGGTGGGGCGTCGACTATGAGATCAAGAACCATGCCTTGCAAATATCCAAAATGGGACCCGGATACAAAGCACTCATTCCCGATTTGTATCGGGGAAAAGTTGGATTGGATGCAGCCGAAGCACAGCATCTAATGGACGGTCTGGACTGGCAAGGGGCCGTTAAGGACATCCATGCTTCAGTCAGTTGGCTCAAGGCAAATGGATCTCAAAAGGTGGGTGTGACTGGATATTGCATGGGTGGTGCTTTAGCCCTTGCTAGCGCTGTTCTTGTCCCTCAACTTGATGCTGTGGTAGTGTTCTATGGTATTCCATCACCAGAGCTTGCGGACCCTACTCAAGTAAAAGCACCTGTGCAGGCACACTTTGGGGAAACAGACAATTTTGTTGGCTTCTCTGATATGACGGCTGCAAAATCTCTGGAGGAGAAACTGAAATCATCAGGAGTTCCTCAGGAGCTGCACATTTATCCCGGTGTTGGGCATGCCTTCATGAACACATCCCCTGACGCCGTGAAGAGAAGGAAGGAGATGGGGATCAAGGACGAGAACAAGGAA---GCGGCTGAATTGGCCTGGTCACGCTCCAGTTCTTGGATGAGCCGCTACTTGTCAGCAATGAGC------------AAGAAGATTACAGATGTGGCCGTCAAGGCTGCG---AAG---GGC---ATCGATTGGGACGGAATGATGAAGGTACTCGTATCCGACGAGGCCCGGAAGGAGTTCGTTAATCTCCGTCGTGCTTTCGATGAGGTCAACCAAACCCTCCAGACTAAATTTAGTCAGGAACCTGAACCTATTGACTGGGACTACTATAGGAAAGGAATTGGCTCGCGCTTGGTAGATATGTACAAAGAAGCCTATGACAGCATAGAAATTCCCAAATACGTGGACAACGTAACTCCTCAATATAAGCCCAAATTTGATGCACTGTTGGTTGAGCTCAAGGAAGCAGAAGAGAAATCTCTGAAAGAGTCAGAGAGGCTGGAGAAGGAAATTGCAGAAGTTCAAGACCTAAAGAAAAAGCTGAGCACAATGACCGCTGAAGAGTACTTCGCAAAACATCCTGAACTAAAGCAGAAATTTGATGATGAAATCCGGAATGACTATTGGGGTTACATGCCTCAAGGGGACTATATTGACCTCCATCGGAAG-AGGCATGGCTACCGTCACGATCACTTTGAACGCAAGCGCAAGAAGGAAGCACGTGAAGTTCACAAGAGATCAGCTTTTGCTCAGAAGGCTCTTGGAATTAAGGGGAAGATCTTTGCAAAGAAACGCTATGCTGAAAAGGCTCTAATGAAGAAAACCCTTGCTGTGCATGAAGAATCATCAACAAGAAGGAAGGTGGATGATAATGTTGAGGAAGGAGCTATTCCGGCCTATCTTTTGGATCGTGAAACAACTACGCGTGCAAAGGTTTTGAGCAACACTATCAAGCAGAAGAGGAAAGAAAAAGCTGGTAAATGGGAGGTTCCTTTGCCCAAGGTGAGACCCGTTGCTGAAGATGAGATGTTCCGAGTGATCCGCTCTGGTAAAAGGAAAACTAAGCAGTGGAAAAGGATGGTTACCAAAGTCACATTTGTCGGACAGGGATTCACAAGAAAGCCACCAAAATATGAAAGGTTCATTCGTCCATCAGGGTTGCGCTTCAACAAAGCACACGTAACACACCCAGAATTGAAATGCACTTTCAATCTAGAGATAATTGGTATAAAGAAGAACCCTAATGGTCCAATGTACACATCTCTAGGTGTTGTAACTAAAGGAACCATAATAGAGGTAAATGTTAGTGAACTTGGTCTTGTCACACCCGCTGGAAAAGTTGTGTGGGGGAAGTATGCTCAAGTTACAAACAATCCAGAGAACGATGGTTGTATTAATGCTGTCTTGCTTGTCATGGGT---GCAAAGGCA------AAGAAAGGA---TTGAAGAAGAAGCTGAAGAAG---AGTTCTGAGTTA-----------------------------------------------------------------------------------GTTATTTCTCGC---AGGGATGAG---------------------------------------------------------GGTGCAGATTATTTACCTTTAGAAGGTGGTCCCAGGAGAAAACTACCTAAAGAA------------------------------------------------------------------------------------GAGGTCGCTGTGAAAGATACCGCCACTGTATTATACATAGGACGTATACCTCACGGGTTTTATGAGGATCAAATGGAAGGTTTCTTCAAACAATTTGGTAAAGTCAAAAGACTGAGGGTTGCACGAAATAAGAAGACAGGAAAATCAAAGCATTTTGGTTTCATAGAGTTTGAATCACCAGAGGTGGCTAAAATTGTTGCTGATTGTATGCATAATTATCTTCTGTTTGAGCACATGTTGCAAGTCCATCTCATCCCTCCTGATCGTGTTCATCCAAAGCTATGGAAAGGGGTGAATCGT---AACTACAAACCACCAGATTGGACAAATATTGAACGCAAGCGGCTTAATAAGCCAAGAACTGTTGAGGAACAACAGCACTTGGTAGAAGGAATTTTGAAAAGAAACCGGAAACGGCAAAGAAAGATTGAGTTGGCTGGTATCGATTATGAGTGCCCAGATGTTGTGGGTGGCAGT---CAGCCTGTTCCCAAGAAAATCAAGTTTGATGAGGAAAAGGGAGACGAAATGCTGAAGAATATTTTTATTGAGTTCAAGAAAAAATTTGAGACTGCAATGGGAATTCTCCGTAAGGAGAAGATCACCATAGACCCAGAAGATCCCGCAGCTGTGTCTCATTTCTCAAATGTTTTGAAGACTGTGAGACAGAAGGCTGATCTCTTTTCAGAGTCTCAACGAATACAGTACACCATCCAGACTCGAACCCAAGGAATCCAAGATGCCCGTTCATATTTGTTGGCCTTGCAGGAGATAAGAATCAGGAGAGGACTC---ACTGATGACCTAGGTGCAGAGGCCATGATGATGGATGCATTGGAGAAAGTTGAGAAAGATATTAAGAAGCCACTCATGAGGAATGACAAAAAGGCTATGGCTCTTCTCCTAGCAGAATTCGATAAGATCAACCAGAAGCTTGGCATCCGCAAGGAAGATCTGCCGAAGTATGACGAACAGCTAGAAAACAAAATTGCAAAATCAGTTTTAGAGGAGATGAAGAAAGATGCTGTTGAAGCGATGAAAACTCAAAAAGGAAACGGGAGGTTCAAGGATGAG-------GAGGAGGTTGACGTGAAGAATTTAGACATAAGAAACTTCCTTATGGGCAGGGAACGGGAGGTT---------------------------------------------------CAGAAGTCAGAG---------------------------------------------------------------------------------------------GTCTCCTACACG---GAGCACCTCCTCGCCGTGAATCCTTACAATCCCGACATCCTTCCTGATCTGGAGAACTATGTGCATGAACAGGTGTCATCACAAATTTACAGTTTGGATGCAAACCTGTGCCTTCTTAGACTCTATCAGTTTGAGCCAGAGAGGATGAGTGTTCAAATTGTTGCCAGAATTTTGGTTAAGGCTCTCATGGCATTGCCAGCTCCAGATTTTAACTTGTGTCTCTTTTTAATTCCAGAGAGAGTGCAAATGGAAGAGCAGTTCAAGACTCTGATTGTTCTCTCACATTATCTAGAGACTGCCAGATTCCATCAGTTCTGGGATGAAGTTGCAAAGAATCGAGGCATTGTC---GAAGTTGTGCCAGGGTTTGAGCAAGCGATCCAAAATTATGCCATTCATGTCCTTTCCCTCACATACCAAAAGGTTCCTCGTTCTGTGCTTGCTGAGGCCATCAACATTGAGGGCCTCTCTTTGGACAAGTTTCTGGAGCACCAGGTGGCCAACTCTGGCTGGGTTATCGAGAAAGGTCATGGACGAGGTCAGCTAATCGTTCTCCCTCGCAACGAGTTTAATGAACCAGATCTCAGGAA---AAATTCAGCTGACAGCATCCAGTTGGAGCACATCACTCAAATTTTCCCTATCCTTGGC???????????????????????????????????????????????????????????????????????????????????????????????????????????????????????????????????????????????????????????????????????????????????????????????????????????????????????????????????????????????????????????CTAACTATCAAAATTCCAGGTGTGGTAAAATCCAAGAGGTCTATCTGGCGGTTGAGCACAATTACGGATTTCTTCTGGTCTATCATCAACTTCATCAGCGTCTTCTTCATGACAATGTTCTCGATGGACAAGTCAGATGCTTATAAAAGAAGCTCGAGTTCTAGCAAGAAA---TGGGACGGTGGT---CCAGGTGGAGGG---------GGTCCTGGGAGT------GGTCCATATGGTGGGGGA------------------------------------------------------CCTGGTAGGCGGCCT---AGTGGA---CTGGATAATGTCCGTGGAATT------------------GACCACAGTTCACTTCCTGCGTGCGGCTCCTGCTGTGGCCGACGACGACGCAGCGCTCACGGACTTCCTTGCTTCCCTCATGGATTATACTCCCACTATACCGGACGAGCTGGTGGAGCACTACCTCGCCAAGAGCGGATTCCAGTGTCCCGACGTGCGATTA----ATCAGATTGGTTGCTGTTGCTGCACAAAAGTTTATTGCTGAAGTAACTAGTGACGCACTGCAGCAGTGCAAAGCCAGGCAATCAGCAGCAGTAAAAGATAAGAAAGAGAAGCAACAGAAG---GATAAACGGTTGATCTTAACAATGGAGGATCTTTCCAAGGCACTGCGT------------------------------------------------------------------GAGTATGGTGTGAATCTGAGACACCAGGAGTATTTCGCTGACAGTCCTACTACTGGAATGGATCAGACTGTAAGAGATGAAATGGCAATGGCAATG------GCGAAATCTGGTATTCAATCGGCC---CTTCGGAGGAGC----------GGCCGCGGT------------------------------------GCTGCGCAGCCAAAGAGG---AACTTT------TCTGCGTCAGCT------CATGATGAA---TATGAGACG---------AAAAAATGGGAAAAGATAACAATTTTAGGCATTGTAACATCCGTCAGTTTGGCTGTATACAATCTTTCAAAGGGCCATCCTCACTTCCCTGACCCACCTGCTTATCCGTACCTGCATATTCGTAACAAAGAGTTTCCTTGGGGTCCTGATGGTCTGTTTGAGGTTAAG------CACGACCAC---------CATTGAATGGCTGGGAGGTTAAGCAATTCTGCTTCACGGATTATG-GCGGTAGGGGC------CTCGTTGCCCGTTCGGTCACTTCGTCT---CTTCGCCAGCGTGCCGGCATGGGACTCCCCGTCGGCAAACACATCGTACCTGACAAACCGCTTCCTGTTAATGACGAGCTCATTTGGGATAACGGTACTCCGTTTCCGGAGCCCTGCATCGATCGTCTTGCC---CCCACTATCGGAAAGTACGAAGCGTTGGCTTGGCTTTGTGGGGGATTGGGTGTTTTTGCATCTATTGGCCTTCTAGCAGTCTGGAACGACAAAGCATCTAAGATACCATATACTCCGAAAGTCTATCCTTATGACAATCTGCGGTTGGAGCTTGGTGAAGATCCGGAAATGGAGAAGCTGAGCCTCGATCACCTCAAATCCCTCAAAGAGCAAGCAGACCTTGAGGTCAACTTGCTCCAAGACAGCCTCAACAAGATCCGAACCGCCGCCACCCGGTTAGAGATCGCTTCCAACGCCTTGCAAGACCTCTCGCTCCGTCCTGAAGGCAAGAAAATGTTGGTCCCCCTTACCGCGTCTCTCTACGTCCCTGGGGCGCTGGACGATGCTAGTAAAGTCCTTGTCGATGTTGGTACCGGTTACTTCATCGAGAAAACAATGGAGCAAGGTAAAGACTACTGTGATCGAAAAATCAACTTGCTGAAGTCAAACTATGATGAACTCATGGAGGTTGCCTCGAAGAAGAAGAATATGGCAGATGAAGCAGGAGTAATCTTACAGGCCAAACTGAGACAAGTTGCTTCAACATCAGGAAAGNNNNNNNNNNNNNNNNNNNNNNNNNNNNNNNNNNNNNNNNNN-NNNNNNNTTCAGACTGTGAAACTGCGAATGGCTCATTAAATCAGTTATAGTTTGTTTGATGGTACTT-GCTACTCGGATAACCGTAGTAATTCTAGAGCTAATACGTGCACCAAACCCCGACTTCT-GGAAGGGATGCATTTATTAGATAAAAGTTCAACGCGGGCTCTGCCCGTTGTTTTGATGATTCATGATAACTCGACGGATCGCAT-GGCTCTTGTGCCGGCGACGCATCATTCAAATTTCTGCCCTATCAACTTTCGATGGTAGGATAGGGGCCTACCATGGTGGTGACGGGTGACGGAGAATTAGGGTTCGATTCCGGAGAGGGAGCCTGAGAAACGGCTACCACATCCAAGGAAGGCAGCAGGCGCGCAAATTACCCAATCCTGACACGGGG-AGGTAGTGACAATAAATAACAATACCGGGCTCTCA-GAGTCTGGTAATTGGAATGAGTACAATCTAAATCCCTTAACGA-GGATCCATTGGAGGGCAAGTCTGGTGCCAGCAGCCGCGGTAATTCCAGCTCCAATAGCGTATATTTAAGTTGTTGCAGTTAAAAAGCTCGTAGTTGGACCTTGGGTTGGGTCGA-TCGGTCCGC-CTCGC-GGTGTGCACAGGTCGACTCGTCCCTT-CTACCGGCGATGCGCTCCTGGCCTTAATTGGCCGGGT-CGTGCCTCCGGTGCTGTTACTTTGAAGAAATTAGAGTGCTCAAAGCAAGCCTACGCTCTGGATACATTAGCATGGGATAACATCACAGGATTTCGGTCCTATT-GTGTTGGCCTTCGGGATCGGAGTAATGATTAACAGGG-ACAGTCGGGGGCATTCGTATTTCATAGTCAGAGGTGAAATTCTTGGATTTATGAAAGACGAACAACTGCGAAAGCATTTGCCAAGGATGTTTTCATTAATCAAGAAC-GAAAGTTGGGGGCTCGAAGACGATCAGATACCGTCCTAGTCTCAACCATAAACGATGCCGACCAGGGATCGGCGGATGTTGCTTTTAGGACTCCGCCGG-CACCTTATGAGAAATCAAAGTT-TTTGGGTTCCGGGGGGAGTATGGTCGCAAGGCTGAAACTTAAAGGAATTGACGGAAGGGCACCACCAGGAGTGGAGCCTGCGGCTTAATTTGACTCAACACGGGGAAACTTACCAGGTCCAGACATAGTAAGGATTGACAGACTGAGAGCTCTTTCTTGATTCTATGGGTGGTGGTGCATGGCCGTTCTTAGTTGGTGGAGCGATTTGTCTGGTTAATTCCGTTAACGAACGAGACCTCAGCCTGCTAACTAGCTATGTGGAGG-TGACCCTCCACGGCCAGCTTCTTAGAGGGACTATGGCCGTTTAGGCCACGGAAGTTTGAGGCAATAACAGGTCTGTGATGCCCTTAGATGTTCTGGGCCGCACGCGCGCTACACTGATGTATTCAACGAGTCTATA-GCC-TTGG-CCGACAGGCCCGGGTAATCTTTGAAAATTTCATCGTGATGGGGATAGATCATTGCAATTGTTGGTCTTCAACGAGGAATTCCTAGTAAGCGCGAGTCATCAGCTCGCGTTGACTACGTCCCTGCCCTTTGTACACACCGCCCGTCGCTCCTACCGATTGAATGGTCCGGTGAAGTGTTCGGATCGCGGCGACGTGGGCGGTTT-GCCGCCGATGACGTCGCGAGAAGTCCACTGAACCTTATCATTGANNNNNNNNNNNNN??GTGTTGGATTCAAAGCTGGTGTTAAAGATTACAAATTGACTTATTRTACTCCTGAATATCAAACCAAAGATACTGATATCTTGGCAGCATTCCGAGTAATTCCTCAACCGGGGGTTCCGCCTGAGGAAGCAGGGGCTGCAGTAGCTGCCGAATCTTCTACTGGTACATGGACAACTGTGTGGACTGATGGACTTACTAGCCTTGATCGTTACAAAGGACGATGCTACCACATCGAGCCCGTTCCTGGGGAGGAAAATCAATATATTGCTTATGTAGCTTACCCTTTAGATCTTTTTGAAGAGGGTTCTGTTACTAACATGTTTACTTCCATTGTAGGTAATGTATTTGGGTTCAAAGCCTTACGAGCTTTGCGTCTGGAGGATCTACGAATTCCTCCTGCTTATATCAAAACTTTCCAAGGCCCTCCTCATGGTATCCAAGTTGAGAGAGATAAATTGAACAAGTATGGTCGTCCTCTGTTGGGATGTACTATTAAACCCAAATTGGGGTTATCGGCGAAGAACTACGGTAGAGCGGTTTATGAATGTCTCCGCGGTGGACTTGATTTTACCAAGGATGATGAGAACGTGAACTCCCAACCATTTATGCGTTGGAGAGACCGTTTCTTATTTTGTGCCGAAGCAATTTATAAAGCACAGGCCGAAACAGGTGAAATCAAAGGACATTACTTAAATGCAACTGCGGGTACATGTGAAGAAATGATCAAAAGGGCCGTATTTGCCAGAGAATTGGGAGTTCCTATCGTCATGCATGACTACTAAACGGGAGGATTCACCGCAAATACTAGCTTGGCTCATTATTGCCGAGACAATGGCCTACTTCTTCACATCCATCGCGCAATGCATGCAGTTATTGATAGACAGAAGAATCATGGTATGCACTTCCGGGTACTTGCAAAAGCATTACGTTTGTCCGGTGGAGATCATATTCACGCCGGTACCGTAGTAGGTAAATTGGAAGGGGAGCGGGAAATCACTTTGGGTTTTGTTGATTTACTACGTGATGATTTTGTTGAAAAAGACCGAAGTCGCGGTATTTATTTCACTCAAGATTGGGTCTCTCTTCCAGGTGTTTTGCCCGTGGCTTCCGGGGGTATTCACGTTTGGCATATGCCTGCCCTGACCGAGATCTTTGGGGATGATTCCGTACTACAGTTCGGCGGAGGAACTTTAGGACACCCTTGGGGAAATGCACCTGGTGCAGTAGCTAATAGGGTGGCTTTAGAAGCGTGTGTACAAGCTCGTAATGAGGGGCGCGATCTTGCTCGTGAAGGTAATGAAGTTATCCGTGAAGCTGCCAAATGGAGCCCTGAACTAGCGGCTGCTTGTGAAGTATGGAAGGAGATCAAATTCGA--ATTCCCG-GCAATGGATACCCTGTAAGGGGTTTCCACGCTTGAGAAAAAAAACCCGGGGCGTAT?GCTCAAATCATTGGTCCGGTGCTGGATGTAGCTTTTCCTCCGGGCAAGATGCCCAATATTTACAACGCTTTGGTAGTTAAAGGTCGAGATACTGTTGGTCAGCAAGTTAATGTAACTTGTGAGGTACAGCAATTATTAGGAAATAATCGAGTTAGAGCTGTAGCTATGAGTGCTACAGATGGCCTAATGAGAGGGATGGAAGTGATTGACACGGGGGCTCCTCTAAGTGTTCCGGTTGGTGGAGCTACTCTAGGACGAATTTTCAACGTTCTCGGGGAGCCTGTTGATAATTTAGGTCCTGTAGATACTCGTACAACATTTCCTATTCATAGATCCGCGCCTGCTTTTATCCAGTTAGATACCAAATTATCTATCTTTGAAACAGGGATTAAAGTGGTGGATCTTTTAGCTCC-TTATCGCCGTGGAGGAAAAATTGGGCTATTCGGTGGAGCTGGAGTGGGTAAAACAGTACTCATCATGGAATTGATCAACAACATTGCCAAAGCTCATGGAGGTGTATCCGTATTTGGTGGAGTGGGCGAACGTACTCGTGAAGGAAATGATCTTTACATGGAAATGAAAGAATCCGGAGTTATTAATGAACAAAATCTTGCAGAATCAAAAGTAGCTCTAGTCTATGGTCAGATGAATGAACCGCCGGGAGCTCGTATGAGAGTTGGTTTGACTGCCCTAACCATGGCGGAATATTTCCGGGATGTTAATGAGCAAGACGTACTTCTATTTATCGACAATATCTTTCGTTTCGTTCAAGCAGGATCAGAAGTATCCGCCCTATTAGGTAGAATGCCTTCTGCTGTGGGTTATCAACCCACTCTTAGTACAGAAATGGGTTCTTTGCAAGAAAGAATTACCTCTACCAAAGAAGGATCCATAACTTCCATTCAAGCAGTTTATGTACCTGCGGACGATTTGACCGACCCCGCCCCTGCTACAACATTTGCACATTTAGATGCTACTACCGTACTATCAAGAGGATTAGCTGCCAAGGGCATCTATCCAGCAGTGGATCCTTTAGATTCAACGTCAACGATGCTCCAACCTAGGATCGTAGGCGAAGAACATTATGAAACTGCGCAAAGAGTTAAGCAAACTTCACAACGTTACAAAGAACTTCAGGATATTATAGCTATCCTTGGGTTGGACGAATTATCTGAAGAGGATCGTTTAACCGTAGCAAGAGCACGAAAAATTGAGCGTTTCTTATCACAACCCTTCTTCGTAGCAGAAGTTTTTACCGGTTCTCCAGGAAAATATGTTGGTCTCGCAGAAACAATTAGGGGGTTTCAACTGATCCTTTCTGGAGAATTAGATGGTCTTCCCGAGCAGGCCTTTTATTTGGTAGGTAACATCGATGAAGCTACCGCGAAGGCTATGAACTTATCGGTCGAGTGGTCTCAGTTGGAGATGGGATTGCACGTGTTTATGGATTGAACGAGATTCAAGCTGGGGAAATGGTTGAATTTGCCAGCGGTGTGAAAGGAATAGCGTTGAATCTTGAGAATGAGAATGTAGGGATTGTTGTCTTTGGTAGTGATACCGCTATTAAAGAAGGAGATCTTGTCAAGCGCACTGGATCTATTGTGGATGTTCCTGCGGGAAAGGCCATGTTAGGCCGTGTAGTCGACGCGTTGGGAGTACCTATTGATGGAAAAGGGGCTCT---AAGCGATCACGAACGAAGACGTGTCGAAGTGAAAGCCCCAGGGATTATTGAACGTAAATCTGTGCACGAACCTATGCAAACAGGGTTAAAAGCAGTGGATAGCCTGGTTCCTATAGGCCGTGGTCAACGAGAACTTATAATCGGGGACCGACAAACTGGAAAAACTGCTATTGCTATCGATACCATATTGAACCAAAAGCAAATAAAC--------------TCAAGGGGCACCTCT---------------------------------------------GAGAGTGAGACATTGTATTGTGTCTATGTAGCGATTGGACAGAAACGCTCGACTGTAGCACAATTAGTTCAAATTCTTCCAGAAGCGAATGCTTTGGAATATTCCATTCTGGTAGCAGCCACCGCTTCGGATCCTGCTCCTCTGCAATTTCTGGCCCCATATTCTGGGTGTGCTATGGGGGAATATTTCCGCGATAATGGAATGCACGCATTAATCATCTATGATGATCTTAGTAAACAGGCGGTGGCATATCGACAAATGTCATTATTGTTACGCCGACCACCAGGCCGTGAGGCTTTCCCGGGGGATGTTTTCTATTTACATTCCCGTCTCTTAGAAAGAGCCGCTAAACGATCGGACCAGACAGGTGCAGGTAGCTTGACCGCGTTACCCGTCATTGAAACACAAGCTGGAGACGTTTCGGCCTATATCCCCACCAATGTGATCCCCATTACAGATGGACAAATCTGTTCGGAAACAGAGCTCTTTTATCGCGGAATTAGACCAGCTATTAACGTCGGCTTATCTGTCAGTCGCGTCGGGTCTGCCGCTCAGTTGAAAGCTATGAAACAAGTCCGCGGTAGTTCAAAACTGGAATTGGCACAATATCGCGAAGTGGCCGCCCTTGCTCAATTTGGGTCAGACCTTGATGCTGTGACTCAGGCATTACCACATAGAGGTGCCAGGCTTACAGAAGTGCCCAAACAACCACAATATGAACCACTTCCAATTGAAAAAGAAATTCTAGTGATTTACAGTAGTTCTACCTATAGAAAAGATCATGAAA-GAGGCGATCAGAATGGTACCCGAATCCATTTACGATCCCGAGTTTCCAGACACATCGCACTTCCGCTCGGGTCGAGGCTGCCACTCGGCCCTAAGACGGATCAAAGAAGAGTGGGGAACCTCTCGCT---GGTTTTTGGAATTCGACATATTGAAGTGTTTTCACACCATCGACCGACATCGACTCATCCCAATTTTAAAGGAAGAGATTGACGATCCCAAGTTCTTTTACTCCACTCAGAAACTGTTTTCCGCCGGACGACTCGTAGGAGGTGAGAAGGGAC------CTT-----ACT---------CCGTCCCACACAGTGTACTACTATCGGCCCTACCAGGCAACATCTACCTACACAAGCTCGATCAGGAGATAGGGAGGATCCGACAGAAGTACGAAATTCCTATTGAAAAGAGAATCAGATCGGTTCTATTAAGGACAGGTCGT---ATTGATGACCAAGAAAACTCTGGAGAAGAAGCAAGCTTCAACGCTCCCCA---------------AGACAACAGAGCAATCATAGTGGGGAGGGTAAAGAGCATCCAACGCAAAGC-GGCCTTTCATTCCCTTGTTTCGTCGTGGCACACCCCCCCCACAAGCACCCCCCGGCGAAGGGGGGACCAGAAAACGCCTTTCGTTTTCCCCCCTTCGTCGG------CCCTTGCCGCTTTCCTTAACAAGCCCTCGAGCCTCCTTTGCGCCGCCTTCCTCATA---GAA---GCAACC---------GGGTTGACCCCGAAG---------GCCGAATTCTATGGTAGAGAACGC------TGTAATAATAAT---------------TGGGCC---------ATGAGAGACCTTATTAAGTCTTGCAAAAGAAGGGGCCTGCTGATAGAGCTGGGCGGGGAGGCGATACTAGTTATCAGGTCAGAGAGAGGCCTGGCCCGTAAGCTGG------CCCCCT------TAAATTACCATTACTT---AATAAGGATTTGTTACGCGCGATATGCCGACGACTCACTACTGGGAATCGCGGGTGCCGTAGAGCTTCTCATAGAAATACAAAAACGTATCACCCACTTCAATCAA----------------------------------------------------------------------------------------------TCCGGCCTGAACCTTTGGGTAGGCTCCGCAGGATCAACAACCATAGCTGCACGGAGTACGGTAGAATTCCCCGGTACGGTCATTCGGGAAGTCCCTCCGAGGACGACTCCCATACAATTCTTGCGAGAGCTGGAGAAGCGTCTACGGGTAAAGCACCGTATCCATATAAC-TGCTTGCAACCTAAGCTCCGCCATCCATTCCAAGTGCCGGGACCTAGGTAATAGTATCCCGATCAAACAGCTGACGAAGGGGATGAGCGAAACAGGGAGTCTACTGGACGCGGAAAAACTTGCGAAGACTCTTGGAACTGCTG-------------------------------------GAGTAAGAAGTCCCCAAGTGAGCG------TATTATGGGGG--------------ACCGTCAAGCAAATCCGGCAAGG---ATCAAGGGAGATCTCGTTGTTGCATAGCTCAGGTCGGAGCAACGTGCCCTCGGAC-------TTAGAGTGCCCTAAGGCTTGTGCGC---TAGTCTCACGATCGGGCA------TGAGTGTCCGGAAGTTGTCATTGTATACTCCC------------GCGGGTCGGAGG-------------------------------------------------------------GCCGCGGGGGAAGGAGGGGGACAAAGG------GCGGGATCTTTCAGCAGCGAATTCTCCATACAGATAGAGGCGCCTATAAAAAAGATACTCCGAAGGCTTCGGGATCGAGGTCTCATTAGTCGAAGAAGACCCTGGCCAATCCATGTGGCCTGCTTGACGAACGTCAGCGACAGAGACATCGTAAATCGGTCCGCGGGCATCGCTATCAGTCCTCTGTCCTACTACAGGTGCCGCGACAACCTTTACCAAGTCCGAACGATTGTCGACCACCAGATCCGCTGGTCTGCTATATTCACCCCAGCCCACA
Asarum                ????????????????????ACCAGgGAgGAACCATCTCTTTGTCCCAGGGCCTGTTAATATCCCAGAGCCTGTTCTTCGGGCAATGAACAGAAACAATGAGGATTACCGCTCCCCTGCTGTCCCAGCCATGACTAAGACTCTGCTTGAGGACGTTAAAAAGATTTTCAAGACAACCTCTGGAACTCCATTTCTGATTCCCACCACAGGTACTGGTGCATGGGAGAGTGCACTTACAAATACATTGTCCCCTGGTGATCAAACGGTTTCATTCTTGATTGGCCAGTTCAGCCTCCTCTGGATAGATCAACAGCAGCGCCTCAAGTTCAACGTCAATGTGATCGAAAGTGAGTGGGGACAGGGTGCCAATCTTGACATCTTGGCATCAAAACTTGCAGCAGATTCCGAA---CATAAAATCAAGGCTATATGCATTGTTCACAACGAAACAGCAACAGGGGTCACCAACAATTTGGCTGCAGTACGAAAAATTCTTGATGATTACAAGCATCCTGCATTGTTTCTGGTGGATGGGGTGTCGTCGATCTGTGCTCTTGATTTTCGCATGGACGAGTGGGGAATTGATGTGGCTTTAACAGGCTCTCAGAAGGCTCTGTCTCTTCCCACTGGGATGGGCATCATCTGCGCAAGCCCAAAGGCGCTCGAAGCATCTAAGACAGCTAAATCTGTGAGGGTGTTTTTTGATTGGGCTGACTACTTGAAGTTCTACAAATTAGGAACTTACTGGCCCTACACCCCATCAATTCAACTGCT-CTATGGT-CTTAGAGCAGCTCTGGATCTTCTATTC---GAGGAAGGACTTGATAATGTGATTGCGAGGCACACCCGTTTGGGGAAAGCCACGAGACA-TGCTGTA-GAAGCATGGGGTCTGAAAAA????????????????????????????????????????????????????????????????????????????????????????????????????????????????????????????????????????????????????????????????????????????????????????????????????????????????????????????????????????????????????????????????????????????????????????????????????????????????????????????????????????????????????????????????????????????????????????????ARTTCAARTCYATGCTYGTYCCAGGAAAGATCCAACACATAATATGCACTGGAAATCTCTGCATTAAAGAAGTTCATGATTACCTAAAGAGTCTTTGCCCTGACTTGCATATTACTAGAGGTGAATATGATGAGGATGCTCGCTATCCAGAGACCAAAACACTTACAATTGGTCAGTTCAAGCTTGGATTATGCCACGGTCATCAGGTTATTCCTTGGGGGGATCTGGACTCTCTTGcGATGCTTCAAAGGCAGTtGGATGTAGACaTCTTAGTtaCCGGCCATACCCATCAATTCAAGGCCTACAAGCACGAG?????????????????????????????????????????????????????????????????????????????????????????????????????????????????????????????????????????????????????????????????????????????????????????????????????????????????????????????????????????????????????????????????????????????????????????????????????????????????????????????????????????????????????????????????????????????????????????????????????????????????????????????????????????????????????????????????????????????????????????????????????????????????????????????????????????????????????????????????????????????????????????????????????????????????????????????????????????????????????????????????????????????????????????????????????????????????????????????????????????????????????????????????????????????????????????????????????????????????????????????????????????????????????????????????????????????????????????????????????????????????????????????????????????????????????????????????????????????????????????????????????????????????????????CGAYTGGGAYGGRATGGYGAAGCTTCTTGTCTCAGACGAGGCTCGGAAGGAATTCTCTGCTCTCCGTCGTGCCTTCAACGAGGTCAATAACGCTCTCCAGACCAAATTCAGCCAGGAACCGGAGCCYATTGACTGGGAATACTACAGAAAAGGAATTGGTCCTCGCTTGGTCGATATGTACAAAGAGGCTTATGASAGCGTAGAGGTACCCAAATTTGTGGACACCGTAACCCCTCAATATAAACCCAAATTTGATTCWCTGCTAGTAGAACTGAAAGAAGCAGAAGAGAAATCACTGAAGGAGTCTGAGAGGCTAGAAAAAGAAATTGTGGAGGTTCAAGAGCTGAAGAAAAAGATCAGTACCATGACTGCAAATGAGTACTT-GAGAAGCaTCCtgaACT-aAGaagaaa????????????????????????????????????????????????????????????????????????????????????????????????????????????????????????????????????????????????????????????????????????????????????????????????????????????????????????????????????????????????????????????????????????????????????????????????????????????????????????????????????????????????????????????????????????????????????????GCKGGTAAATGGGAGGTTCCTTTGCCCAAGGTGAGACCTGTGGCTGAGGATGAAATGTTTCGAGTCATCAGGACTGGTAAACGTAAAACCAAACAGTGGAAAAGAATGGTGACCAAAGTCACATTTGTGGGCCCCGGCTTCACAAGAAAACCTCCAAAATACGAGCGCTTCATTCGTCCATCGGGGCTTCGTTTTAATAAAGCTCATGTTACCCACCCGGAGCTGAAATGCACTTTCAATCTAGAAATGATTGGCATTAAGAAGAACCCAAATGGTCCAATGTACACTTCTCTGGGTGTTGTGACCAAGGGAACCATAATCGAGGTGAACGTCAGCGAACTTGGTCTGGTAACTCCAGCGGGGAAAGTCGTAtgGGGGAAATATGCTCAGGTTACCAATAACCCAGAGAATGATGGCTGTATAAATGC?????????????????????????????????????????????????????????????????????????????????????????????????????????????????????????????????????????????????????????????????????????????????????????????????????????????????????????????????????????????????????????????????????????????????????????????????????????????????????????????????????????????????????????????????????????????????????????????????????????????????????????????????????????????????????????????????????????????????????????????????????????????????????????????????????????????????????????????????????????????????????????????????????????????????????????????????????????????????????????????????????????????????????????????????????????????????????????????????????????????????????????????????????????????????????????????????????????????????????????????????????????????????????????????????????????????????????????????????????????????????????????????????????????AGGGGAYGAGATGYTGAAGAACATCTTTTTGGAGGTTAAGAAGAAATTTGAGACAGCCATGGGGGTACTTCGGAAGGAAAAGATTACCATAGACCCAGAGGACCCTTCTGCAGTATCTCATTTTGCAAAGGTTATGAAGACAGTGAGAGAAAAGGCAGACCTATTTTCAGAATCTCAACGTATACAATACACCATTCAGACACGAACCCAGAGTATTCCAGATGCTCGAACATATTTGTTGACGTTGCAGGAGATTAGAATCAAGAGAGGGCTT---ATAGATGACCTTGGTGCGGAGGCTATGATGATGGATGCACTGGAGAAAGTTGAAAAAGAACTCAAAAAACCATTAATGAGGAATGACAAGAAGGGAATGGCTCTTCTTCTAGCTGAGTTTGAA?????????????????????????????????????????????????????????????????????????????????????????????????????????????????????????????????????????????????????????????????????????????????????????????????????????????????????????????????????????????????????????????????????????????????????????????????????????????????????????????????????????????????????????????????????????????????????????????????????????????????????????????????????????????????????????????????????????????????????????????????????????????????????????????????????????????????????????????????????????????????????????????????????????????????????????????????????????????????????????????????????????????????????????????????????????????????????????????????????????????????????????????????????????????????????????????????????????????????????????????????????????????????????????????????????????????????????????????????????????????????????????????????????????????????????????????????????????????????????????????????????????????????????????????????????????????????????????????????????????????????????????????????????????????????????????????????????????????????????????????????????????????????????????????????????????????????????????????????????????????????????????????????????????????????????????????????????????????????????????????????????????????????????????????????????????????????????????????????????????????????????????????????????????????????????????????????????????????????????????????????????????????????????????????????????????????????????????????????????????????????????????????????????????????????????????????????????????????????????????????????????????????????????????????????????????????????????????????????????????????????????????????????????????????????????????????????????????????????????????????????????????????????????????????????????????????????????????????????????????????????????????????????????????????????????????????????????????????????????????????????????????????????????????????????????????????????????????????????????????????????????????????????????????????????????????????????????????????????????????????????????????????????????????????????????????????????????????????????????????????????????????????????????????????????????????????????????????????????????????????????????????????????????????????????????????????????????????????????????????????????????????ATGAGACG---------AAAAAATGGGAGAAGATAACTTATTTGGGCATTGCCACCTGCACTGTTCTGGCAATTTACAACCTTTCAAAGGGTCATACCCACTATGAAGAACCTCCGTCTTACCCGTATCTGCACATTCGTAACAAAGAGTTTCC????????????????????????????????????????????????????????????????????????????????????????????????????????????????????????????????????????????????????????????????????????????????????????aaMCACATAGTTCtTGACAAGCcCCTCccCGTCAATGACGAGCTCACTTGgGACAACGGTACTGCTttTCcCGAGCctTGCATTGATCGTATCGCC---cCAACAATCGGAAAGTACGAAGCcttAGCGTGGCTCTGCGGAGGATTGAGCTTCTTtGCATCTCTAGGGCTCTTAGCTGTATGGAACGACAAAGCGTCTAAGATACCCTTTACACCAAAAGTYTAYCCATATGACAA?????????????????????????????????????????????????????????????????????????????????????????????????????????????????????????????????????????????????????????????????????????????????????????????????????????????????????????????????????????????????????????????????????????????????????????????????????????????????????????????????????????????????????????????????????????????????????????????????????????????????????????????????????????????????????????????????????????CATATGCTTGTCTCAAAGATTAAGCCATGCATGTGTAAGTAT-GAACTATTTCAGACTGTGAAACTGCGAATGGCTCATTAAATCAGTTATAGTTTGTTTGATGGTACTT-GCTACTCGGATAACCGTAGTAATTCTAGAGCTAATACGTGCAACAAACCCCGACTTCT-GGAAGGGATGCATTTATTAGATAAAAGGTCAACNNNNGCTTTGCCCGTTGCTCTGACGATTCATGATAACTCGACGGATCGCAT-GGCTTTTGTGCCGGCGACGSATCATTCAAATTTCTGCCCTATCAACTTTCGATGGTAGGATAGTGGCCTACTATGGTGGTGACGGGTGACGGAGAATTAGGGTTCGATTCCGGAGAGGGAGCCTGAGAAACGGCTACCACATCCAAGGAAGGCAGCAGGCGCGCAAATTACCCAATCCTGACACGGGG-AGGTAGTGACAATAAATAACAATACCGGGCTCTTC-GAGTCTGGTAATTGGAATGAGTACAATCTAAATCCCTTAACGA-GGATCCATTGGAGGGCAAGTCTGGTGCCAGCAGCCGCGGTAATTCCAGCTCCAATAGCGTATATTTAAGTTGTTGCAGTTAAAAAGCTCGYAGTTGGACCTAGGGTTGGGTCGA-TCGGTCCGC-CTCAC-GGTGTGCACAGGTTGACTCGTCCCTT-CTATCGGCGATGCGCTTCTG-CCTTAATTGGCCGGGT-CGTGCCTCCGATGCTGTTACTTTGAAGAAATTAGAGTGCTCAAAGCAAGCCTACGCTCTGTATACATTAGCATGGGATAACATCACAGGATTTCGGTCCTATT-GTGTTGGCCTTCGGGATCGGAGTAATGATTAACAGGG-ACAGTCGGGGGCATTCGTATTTCATAGTCAGAGGTGAAATTCTTGGATTTATGAAAGACGAACAACTGCGAAAGCATTTGCCAAGGATGTTTTCATTAATCAAGAAC-GAAAGTTGGGGGCTCGAAGACGATCAGATACCGTCCTAGTCTCAACCATAAACGATGCCGACCAGGGATCNGCGGATGTTGCTTTTAGGACTCCGCCGG-CACCTTATGAGAAATCAAAGTG-TTTGGGTTCCGGGGGGAGTATGGTCGCAAGGCTGAAACTTAAAGGAATTGACGGAAGGGCACCACCAGGAGTGGAGCCTGCGGCTTAATTTGACTCAACACGGGGAAACTTACCAGGTCCAGACATAGTAAGGATTGACAGACTGAGAGCTCTTTCTTGATTCTATGGGTGGTGGTGCATGGAAGTTCTTAGTTGGTGGAGCGATTTGTCTGGTTAATTCCGTTAACGAACGAGACCTCAGCCTGCTAACTAGCTATGTGGAGG-TGACCCTCCATGGCCAGCTTCTTAGAGGGACTATGGCCGTTTAGGCCACGGAAGTTTGAGGCAATAACAGGTCTGTGATGCCCTTAGATGTTCTGGGCCGCACGCGCGCTACACTGATGTATTCAACGAGTCTATA-GCC-TTGG-CCGACAGGCCCGGGTAATCTTTGAAAATTTCATCGTGCTGGGGATAGATCATTGCAATTGTTGGTCTTCAACGAGGAATTCCTAGTAAGCGCGAGTCATCAGCTCGCGTTGACTACGTCCCTGCCCTTTGTACACACCGCCCGTCGCTCCTACCGATTGAATGGTCCGGTGAAGTGTTCGGATCGCGGCGACGTGGGCGGTAT-GCCGTCGATGACGTCGCGAGAAGTCCACTGAACCTTATCATTTAGAGGAAGGAGAAGAGGTGTTGGATTCAAAGCTGGTGTTAAAGATTACAAATTGACTTATTATACTCCTGACTATGAAACCTTAGCTACTGATATCTTGGCAGCATTCCGAGTAA??CCGCAACCCGGAGTTCCGCCTGAGGAAGCAGGGGCTGCGGTAGCTGCCGAATCTTCTACTGGTACATGGACAACTGTGTGGACCGATGGACTTACCAGCCTTGATCGTTACAAAGGACGATGCTACCATATCGAGCCTGTTGCTGGGGAGGAAAGTCAATTTATTGCTTATGTAGCTTACCCTTTAGACCTTTTTGAAGAAGGTTCTGTTACTAACATGTTTACTTCTATTGTGGGTAATGTATTTGGATTCAAAGCCCTACGAGCTCTACGTCTGGAGGATCTACGAATTCCTCCTGCTTATTCCAAAACTTTCCAAGGTCCTCCCCATGGTATCCAAGTTGAGAGAGATAAATTGAACAAGTATGGTCGTCCCCTATTGGGATGTACTATTAAACCAAAATTGGGGTTATTGGCCAAGAACTACGGTAGAGCGGATTATGAATGTATCCGCGGTGGACTTGATTTTACCAAAGATGATGAGAATGTGAACTCCCAACCATTTATGCGTTGGAGAGACCGTTTCTTATTTTGTGCCGAAGCAATTTATAAAGCACAGGCCGAAACAGGCGAAATCAAAGGGCATTACTTGAATGCTACTGCAGGTACATGCGAAGAAATGATAAAAAGGGCCGTATTTGCCAGAGAATTGGGAGTTCCTATCGTAATGCATGACTACTTAACAGGGGGATTCACTGCAAATACTAGCTTGGCTCATTATTGCCGGGACAACGGCCTACTTCTTCACATCCATCGTGCAATGCATGCAGTTATTGATAGACAGAAGAATCATGGTATACACTTCCGTGTATTAGCAAAAGCGTTACGTATGTCTGGTGGAGATCATATTCACGCGGGTACCGTAGTAGGTAAACTGGAAGGGGAACGGGAAATTACTTTGGGTTTTGTTGATTTACTACGTGATGATTTTATTGAAAAAGACCGAAGTCGCGGTATTTATTTCACTCAAGATTGGGTCTCTCTGCCAGGTGTTCTGCCCGTGGCTTCAGGGGGTATTCACGTTTGGCATATGCCTGCCCTGACCGAGATCTTTGGGGATGATTCCGTCCTACAGTTCGGTGGAGGAACTTTAGGACACCCTTGGGRAAATGCACCTGGTGCAGTAGCTAATAGGGTGGCTTTAGAAGCGTGTGTACAAGCTCGTAATGAGGGGCGTGATCTTGCTCGTGAAGGTAATGAAGTTATCCGTGAAGCTTCCAAATGGAGTCCCGAACTAGCAGCTGCTTGTGAGATATGGAAGGAGATCATATTCGA--ATTTGAA-GCAATGGATGCCTTGTAAGGGGTTTCAACACTTGAAGAAAAAAACCT-GGGCGTATTGCTCAAATCATTGGTCCGGTACTGGATGTAGCTTTTCCCCCGGGCAAGATGCCTAATATTTACAACGCTTTGGTAGTTAAGGGTCGAGATACTGTCGGTCAGCAAATTAATGTAACTTGTGAGGTACAGCAATTATTAGGAAATAATCGAGTTAGAACCGTAGCTATGAGTGCTACAGATGGTCTGATGAGAGGAATGGAAGTGATTGACACGGGAGCTCCTCTAAGTGTTCCAGTCGGTGGAGCGACTCTCGGACGAATTTTCAACGTTCTTGGGGAACCTGTTGATAATTTAGGTCCTGTAGATACTCGCACAACATCCCCTATTCATAGATCCGCGCCTGCTTTTATCCAGTTAGATACCAGATTATCCATCTTTGAAACAGGGATTAAAGTGGTGGATCTTTTAGCTCC-TTATCGCCGTGGAGGAAAAATCGGACTATTCGGGGGAGCTGGAGTGGGTAAAACGGTACTCATCATGGAATTGATCAACAACATTGCCAAAGCTCATGGAGGTGTGTCCGTCTTTGGCGGAGTAGGCGAACGTACTCGTGAAGGAAATGATCTTTACATGGAAATGAAAGAATCCGGTGTTATTAATGAACAAAATCTTGCGGAATCCAAAGTAGCTCTAGTCTATGGTCAAA--AA-GAACCGCCAGGAGCTCGTATGAGAGTTGGTTTGACTGCCCTAACCATGGCGGAATATTTCCGGGATGTTAA-GAACAAGACGTACTTCTATTTATCGACAATATCTTCCGTTTCGTCCAAGCAGGATCAGAAGTATCCGCCTTATTAGGTAGAATGCCTTCCGCTGTGGGTTATCAACCTACTCTTAGTACAGAAATGGGTTCTTTGCAAGAAAGAATTACTTCTACCAAAGAAGGATCTATAACTTCCATTCAAGCAGTTTATGTACCCGCGGACGATTTGACCGACCCTGCTCCTGCTACAACATTTGCACATTTAGATGCTACTACCGTACTATCAAGAGGACTGGC---CAAAGGCATCTATCCTGCAGTGGATCCTTTAGATTCAACGTCAACTATGCTCCAACCTAGGATCGTTGGCGAGGAACATTATGAAACTGCGCAAAGAGTTAAGCAAACTTCACAACGTTACAAAGAACTTCAGGACATTATAGCTATTCTTGGGTTGGATGAATTATCTGAAGAAGATCGTTTAACCGTAGCAAGAGCACGAAAAATTGAGCGTTTCTTATCACAACCCTTCTTCGTAGCAGAAGTATTTACTGGTTCTCCAGGGAAATATGTTGGTCTCGCGGAAACAATTAGGGGGTTTCAACTGATCCTTTCCGGAGAATTAGACGGTCTTCCCGAACAGGCTTTTTATTTGGTAGGTAACATCGATGAAGCTACCGCGAAGGCTATAAACTTATCGGTCGAGTGGTCTCAGTTGGAGATGGGATTGCACGTGTTTATGGATTGAACGAGATTCAAGCTGGGGAAATGGTTGAATTTGCCAGCGGTGTGAAAGGAATAGCGTTGAATCTTGAGAATGAGAATGTAGGGATTGTTGTCTTTGGTAGTGATACCGCTATTAAAGAAGGAGATCTTGTCAAGCGCACTGGATCTATTGTGGATGTTCCTGCGGGAAAGGCCATGTTAGGCCGTGTAGTCGACGCGTTGGGAGTACCTATTGATGGAAGAGGGGCTCT---AAGCGATCACGAACGAAGACGTGTCGAAGTGAAAGCCCCAGGGATTATTGAACGTAAATCTGTGCACGAACCTATGCAAACTGGGTTAAAAGCTGTGGATAGCCTGGTTCCTATAGGCCGTGGTCAACGAGAACTTATAATCGGGGACCGACAAACTGGAAAAACAGCTATTGCTATCGATACCATATTAAACCAAAAGCAAATAAAC--------------TCAAGGGGCACCTCT---------------------------------------------GAGAGTGAGACATTGTATTGTGTCTATGTAGCGATTGGACAGAAACGCTCGACTGTAGCACAATTAGTTCAAATTCTTTCAGAAGCGAATGCTTTGGAATATTCCATTCTTGTAGCAGCCACCGCTTCGGATCCTGCTCCTCTGCAATTTCTGGCCCCATATTCTGGGTGTGCTATGGGGGAATATTTCCGCGATAATGGAATGCACGCATTAATCATCTATGATGATCTTAGTAAACAGGCGGTGGCATATCGACAAATGTCATTATTGTTACGCCGACCACCAGGCCGTGAGGCTTTCCCGGGGGATGTTTTCTATTTACATTCCCGTCTCTTAGAAAGAGCCGCTAAACGATCGGACCAGACAGGTGCAGGTAGCTCGACCGCGTTACCCGTCATTGAAACACAAGCTGGAGACGTTTCGGCCTATATCCCCACCAATGTGATCCCCATTACAGATGGACAAATCTGTTTGGAAACAGAGCTCTTTTATCGCGGAATTAGACCAGCTATTAACGTCGGCTTATCTGTCAGTCGCGTCGGGTCTGCCGCTCAGTTGAGAGCTATGAAACAAGTCCGCGGTAGTTCAAAACTGGAATTGGCACAATATCGCGAAGTGGCCGCCCTTGCTCAATTTGGGTCAGACCTTGATGCTGTGACTCAGGCATTACTACATAGAGGTGCCAGGCTTACAGAAGTGCCCAAACAACCACAATATGAACCACTTCCAATTGAAAAACAAATTATAGTGATTTA??????????????????????????????????????GATCAGAATGGTACCCGAATCCATTTACGATCCCGAGTTTCCAGACACATCGCACTTCCGCTCGGGTCGAGGCTGCCACTCGGCCCTAAGACGGATCAAAGAAGAGTGGGGAACCTCTCGCT---GGTTTTTGGAATTCGACATCAGGAAG---------CCCATCTCCCGACATCGACTCATCCCAATCTTTAAGGAAGAGATCGACGATCCCAAGTTCTTTTACTCCACTCAGAAACTGTTTTCCGCCAGACGACTCGTAGGAGGTGAGAAGGGCC------CTT-----ACT---------CCGTCCCACACAGTGTACTACTATCGGCCCTACCAGGCAACATCTACCTACACAAGCTCGATCAGGAGATAGTCCGGATCCGACAGAAGTACGAAATTCCTATTGTTCAGAGAATAAGATCGGTTCTATTAAGGACAGGTCGT---ATTGATGACCAAGAAAACTCTGGAGAAGAAGCAAGCTTCAACGCCCCCCA---------------AGACAACAGAGCCATCATTGTGGGGAGGGTAAAGAGCATCCAACGCAAAGC-GGCCTTGAATTCCCTTGTTTCGTCGTGGCACACCCCCCCCACAAGCACCCCCCGGCGAAGGGGGGACCAGAAAACGCCTTTCGTTTTCCCCCCTTCGTCGG------CCCTTGCCGCCTTCCTTAACAAGCCCTCGAGCCTCCTTTGCGCCGCCTTCCTCATA---GAA---GCCACC---------GGGTTGACCCCGAAG---------GCCGAATTCTATGGTAGAGAACGC------TGTAATAATAAT---------------TGGGCC---------ATGAGAGACCTTATTAAGTATTGCAAAAGAAGGGGCCTGCTGATAGAGCTGGGCGGGGAGGCGATACTAGTTATCAGGTCAGAGAGACGCCTGGCCCGTAAGCTGG------CCCCCT------TAAATTACCATTACTT---AATAAGGATTTGTTACGCGCGATATGCCGACGACTCACTACTGGGAATCGCGGGTGCCGTAGAGCTTCTCATAGAAATACAAAAACGTATCACCCACTTCCTACAA----------------------------------------------------------------------------------------------TCCGGCCTGAACCTTTGGGTAGGCTCTGCAGGATCAACAACCATAGCTGCACGGAGTACGGTAGAATTCCCCGGTACGGTCATTCGGGAAGTCCCTCCGAGGACGACTCCCATACAATTCTTGCGAGAGCTGGAGAAGCGTCTACGGGTAAAGCACCATATCCATATAAC-TGCTTGCCACCTACGCTCCGCCATCCATTCCAAGTTTAGGGACCTAGGTAATAGTATCCCGATCAAACAGCTGACGAAGGGGATGAGCGAAACAGGGAGTCTACTGGACGCGGTTCAACTAGCGGAGACTCTTGGAACAGCTG-------------------------------------GAGTAAGAAGTCCCCAAGTGAGCG------TATTATGGGGGGTTGATCAATCAAG-----CAAGCACATCCGGCAAGG---ATCAAGGGAGATCTCGTTGTTGCATAGCTCAGGTCGGAGCAACGTGCCATCGGACGTTCAAC-------------------------AGGTAGTCTCACGATCGGGCA------TGAGTGTCCGGAAGTTGTCATTGTATACTCCC------------GCGGG----------------------------------------------------CTTGACTTATATAGGGGCGGCGGGGGAAGGAGGGGGACACTGG------GCGGGATCTTTCAGCAGCGAATTCCCCATACAGATAGAGGCGCCTATCAAAAAGATACTCCGAAGGCTTCGGGATCGAGGTATCATTAGCCGAAGAAGACCCTGGCCAATCCACGTGGCCTGCTTGACGAACGTCAGCGACAGAGACATCGTAAATCGGTCCGCGGGCATCGCGATAAGTCCTCTGTCCTACTACAGGTACCGCGACAACCTTTACCAAGTCCGAACGATTGTCGACCACCAGATCCGCTGGTCTGCTATATTCACCCCAGCCCACA
Asimina               ???????????????????????????????????????????????????????????????????AGCCTGTGATTCgGGCTATGAACAGAaACAAtGAGGATTATCKCTCTCCTGCGATCCCAGCACTGACAAAGACTCTCCTTGAKGATGTTAAGAAGATATTCAAGACCACCACTGGAACCCCATTTCTGATCCCCACCACTGGAACTGGTGCCTGGGAAAGTGCACTCACAAACACATTATCACCTGGAGATAGGATTGTT-CATTCCTGATTGGGCAATTCAGCCTGCTGTGGATTGATCA-CA-CAGCGCCTCAATTTCAACGTTGACATCATTGAAAGCGATTGGGGACAAGGAGCAAACCTTGATGTTCTGGAATCGAAGCTGGCGGCCGACAGGGCA---CACACCATCAAGGCCATTTGCATTGTTCACAATGAGACTGCAACAGGAGTCACAAACAACTTGGCAGCAG-GAGGAAGCTGCTTGATGACTACAGGCATCCTGAATTATTCATGGTGGATGGAGTGCCTTCCATTTGAGC-CT-GATTTTCGTATGGATGAGTGGGGGGTGGATGTAGCATTAACAGGCTCTCAAAAGGCTCTTTCCATGCCTAC-GGAATGGGGATT?????????????????????????????????????????????????????????????????????????????????????????????????????????????????????????????????????????????????????????????????????????????????????????????????????????????????????????????????????????????????????????????????????????????????????????????????????????????????????????????????????????????????????????????????????????????????????????????????????????????????????????????????????????????????????????????????????????????????????????????????????????????????????????????????????????????????????????????????????????????????????????????????????????????????????????????????????????????????????????????????ARTTCAARTcYATGCTYGTYCCAGGGAAAATCCAACACATTGTCTGTACAGGAAATCTGTGCATCAAGGAAGTTCATGATTACTTGAAGAGTCTTTGCCCTGACATGCATGTCACTCGAGGAGAATATGATGAAGATACACGCTACCCTGAGACTAAAACTCTGACAATAGGTCAATTTAAGCTTGGACTATGCCATGGTCATCAGGTTATCCCCTGGGGGGACCTGGATTCTTTAGCCATGCTCCAGAGACAGCTGGATGtGGAcatcCTcaTcacaGGGCACACCCATCAATTCAAGGCMTACAAGCAYGAG??????????????????????????????????????????????????????????????????????????????????????????????????????????????????????????????????????????????????????????????????????????????????????????????????????????????TTCaaGAAAGtCCAGaTACAMAGAGAC---GACACTACATTTGATGCGTATGTCGTTGGGAAGGAAGATGCTCCAGGTATAGTCGTCTTGCAGGAATGGTGGGGAGTTGATTTTGAGGTCAAGAACCATGCTTTACACATCTCCAAACTCAACTCTGGCTATAAAGCTCTCATCCCTGATCTGTATCGTGGGAAAGTTGGTTTAGATGTTGCAGAAGCACAACATTTGATGGACGATCTTGACTGGCCAGGAGCAGTCAAAGATATAAGTGCATCTGTCAACTGGCTCAAGGCAAATGGTTCGAAGAAGGTAGGTGTGACAGGCTATTGCATGGGGGGTGCACTGTCAATTGCTAGTTCTGTTTTGGTCCCAGAAGTTGATGCTGTTGTTGCCTTCTATGGAGTCCCCTCTCCACAACTAGCCGACCCATCTCAGGCTAAGGCTCCAGTGCAAGCTCATTTTGGGGAACTTGATAactttGTTGGCTTTKC????????????????????????????????????????????????????????????????????????????????????????????????????????????????????????????????????????????????????????????????????????????????????????????????????????????????????????????????????????????????????????????????????????????????????????????????cGAYTGGGAYGGGATGRYGAAGCTAATCGTCTCGGAAGAGGCTCGCAAGGAGTTCAACACCCTCCGCCGCACCTTCAATGATGTCAATCATCAGCTCCAGACCAAGTTCAGCCAGGAGCCTGAACCAATTGACTGGGAATATTATAGAAAGGGAATTGGTTCTCGTCTAGTTGACATGTATAAAGAGGCTTATGATAGCATAGAGATACCCAAGTATGTGGATACCGTGACTCCAGAATATAAACCCAAGTTTGATGCACTGTTGGTGGAATTGAAAGAAGCAGAAAAGCAATCTCTCAAGGAGTCCGAAAGGCTGGAAAAGGAAATTGCTGAGATCCAAGAGATGAAGAAAAAGATAAGCACTATGACAGCGAATCAGTATTTTGAGAAGTATCCCGAGCTCAAGAAGAAATTTGATGACGAAATACGGAATGACTACTGGGGATA?????????????????????????????????????????????????????????????????????????????????????????????????????????????????????????????????????????????????????????????????????????????????????????????????????????????????????????????????????????????????????????????????????????????????????????????????????????????????????????????????????????????????????GCGGGTAA--GGGAGGTTCCACTGCCAAAGGTGAGGCCTGTGGCTGAAGATGAAATGTTCAGAGTTATCCGGACTGGCAAACGCAAAACCAAGCAATGGAAAAGGATGGTAACTAAAGCAACTTTTGTGGGACCAGGCTTTACTAGAAAGCCTCCAAAGTATGAGCGGTTCATTCGTCCAACCGGCTTGCGTTTTACCAAAGCTCATGTTACCCACCCAGAGCTGAAGTGTACTTTCAATCTAGAAATAATTGGAGTAAAGAAAAACCCAAATGGCCCAATGTACACTTCTCTTGGTGTGATGACTAAGGGATCTATCATAGAGGTGAATGTGAGCGAACTCGGCTTGGTGACACCGGCTGGAAAAGTGGTTTGGGGGAAGTATGCCCAAGTCACAAATAATCCAGAGAATGATGGCTG--TAAAT-CA????????????????????????????????????????????????????????????????????????????????????????????????????????????????????????????????????????????????????????????????????????????????????????????????????????????????????????????????????????????????????????????????????????????????????????????????????????????????????????????????????????????????????????????????????????????????????????????????????????????????????????????????????????????????????????????????????????????????????????????????????????????????????????????????????????????????????????????????????????????????????????????????????????????????????????????????????????????????????????????????????????????????????????????????????????????????????????????????????????????????????????????????????????????????????????????????????????????????????????????????????????????????????????????????????????????????????????????????????????????????????????????????????????aGGGGATGAGATGTTGAAGAACATTTTTTTCGACGTTAAGAAGAAGTTTGAGACAGCCCTGGGGATTCTTCGGAAAGAAAAGATCACTATAGATCCTGATGATTCTGCTGCAGTATCTCAGTATGCAAAAGTCATGAAGAGCATAAGAGAAAAGGCAGATCTATTTTCAGAATCCCAACGTGTACAATACACCATTCAGACACGAACACAGGGCATTCCTGATGCTAGAACATATTTGTTGACGTTGCAGGAGATTCGGATCAAGAGGGGCCTA---ACTGATGAACTAGGTGCCGAGGCAATGATGATGGAAGCATTGGATAAAGTAGAGAAAGAAATAAATAAGCCAcTTCTACGGAATGACAAGAAAGGAATGGCTCTTCTTCTAGCTGAGTTTGAA????????????????????????????????????????????????????????????????????????????????????????????????????????????????????????????????????????????????????????????????????????????????????????????????????????????????????????????????????????????????????????????????????????????????????????????????????????????????????????????????????????????????????????????????????????????????????????????????????????????????????????????????????????????????????????????????????????????????????????????????????????????????????????????????????????????????????????????????????????????????????????????????????????????????????????????????????????????????????????????????????????????????????????????????????????????????????????????????????????????????????????????????????????????????????????????????????????????????????????????????????????????????????????????????????????????????????????????????????????????????????????????????????????????????????????????????????????????????????????????????????????????????????????????????????????????????????????????????????????????????????????????????????????????????????????????????????????????????????????????????????????????????????????????????????????????????????????????????????????????????????????????????????????????????????????????????????????????????????????????????????????????????????TGGCGTACGTCGAAAAAGGTGTTGTGAAGTCCAACCGATCAATATGGCGACTGAGCACAATCACTCACTTCTTCTGGGCAATAGTAAACTTCATTGGCGTTTTCTTTGCAACAATGTTCTCGATGGAAAAATCTGATGAATACAAGAAAAGGTCAGGTGCCAGTAAGAAA---TGGGATGGTGGT---CCTGGAGGTGGT---------GGTCCAGGAAGT------GGCCCATATGGTGGTGG??????????????????????????????????????????????????????????????????????????????????????????????????????????????????????????????????????????????????????????????????????????????????????????????????????????????????????????????????????????????????????????????????????????????????????????????????????????????????????????????????????????????????????????????????????????????????????????????????????????????????????????????????????????????????????????????????????????????????????????????????????????????????????????????????????????????????????????????????????????????????????????????????????????????????????????????????????????????????????????????????????????????????????????????????????????????????????????????????????????????????????????????????????????????????????????????????????????????????TGARACG---------AAAAAATGGGAGAAGATAACATATCTTGGCATTGCAACTTGCACCGTTCTATCAATTTACCACCTAACAGGGGGTCaTCCTCACgtGgaa???????????????????????????????????????????????????????????????????????????????????????????????????????????????????????????????????????????????????????????????????????????????????????????????????????????????????????????????????????aaaCACATAGTTCYTGACAAGCCGGTGCcTGTTAATGACGAGCTTGTtTGGGATAATGGCACTCCTTtTCCCGAGCCcTGCATTGATCGTCTGGCA---CcCACTATCGGAAAGTATGAAGCATtgggatggctctgcggtggcttggggttcttcgcaactctaggactgttagctgtgtggaacgataaagCATCTAAGATTCCCTTCACACCaaaagtctacccatatgacaaa???????????????????????????????????????????????????????TCAAAACCCTAAAAGAGCAGTCCGATCTGGAAGTGAATCTTCTCCAGGACAGCTTGAACAAGATCCGTACCGCCGCCACACGTCTCGAGATCGCATCTACCTCTCTCCAAGACCTCTCCCTCCGTCCTCAAGGGAAGAAACTTCTGGTTCCTCTTACGGCATCTCTGTATGTTCCTGGCACACTCGATAACGCCGAGACTGTCCTTGTCGATGTTGGCACTGGATACTTCATCGAGAAAACGATGGCTGAAGGTAAAGATTATTGTGATAGGAAAATCAACCTCCTTAAGTCAAACTATGATGAGCTTGTTGAGGTTGCTTCCAAA???????????????????????????????????????????????????????????????????????????NNNNNNNNNGTCTCAAAGATTAAGCCATGCATGTGTAAGTAT-GAACGATTTCGGACTGTGAAACTGCGAATGGCTCATTAAATCAGTTATAGTTTGTTTGATGGTAATCTGCTACTCGGATAACCGTAGTAATTCTAGAGCTAATACGTGCAACAAACCCCGACTTCT-GGAAGGGATGCATTTATTAGATAAAAGGCCGACGCGGGCTCGACCCGTCGCTCTGATGATTCATGATAACTTGACGGATCGCAC-GGCCCTCGTGCCGGACGCGCATCATTCAAATTTCTGCCCTATCAACTTTCGATGGTAGGATATAGGCCTACGACGGTGGTGACGGGTGACGGAGAATTAGGGTTCGATTCCGGAGAGGGAGCCTGAGAAACGGCTACCACATCCAAGGAAGGCAGCAGGCGCGCAAATTACCCAATCCTGACACGGGG-AGGTAGTGACAATAAATAACAATACCGGGCTCTTC-GAGTCTGGTAATTGGAATGAGTACAATCTAAATCCCTTAACGA-GGATCAATTGGAGGGCAAGTCTGGTGCCAGCAGCCGCGGTAATTCCAGCTCCAATAGCGTATATTTAAGTTGTTGCAGTTAAAAAGCTCGTAGTTGGACCTTGGGATGGGCCGG-CCGGTCCGC-CCCTG-GGTGTGCACCGGCGGTCTCGTCCCTT-CTGCTGGCGATGCGCTCCTGGCCTTAACTGGCCGGGT-CGTGCTTCCGGCGCTGTTACTTTGAAGAAATTAGAGTGCTCAAAGCAAGCCTAAGCTCTGGATACATTAGCATGGGATAACATCACAGGATTTCGGTCCTATT-ATGTTGGCCTTCGGGATCGGAGTAATGATTAACAGGG-ACAGTCGGGGGCATTCGTATTTCATAGTCAGAGGTGAAATTCTTGGATTTATGAAAGACGAACCACTGCGAAAGCATTTGCCAAGGATGTTTTCATTAATCAAGAAC-GAAAGTTGGGGGCTCGAAGACGATCAGATACCGTCCTAGTCTCAACCATAAACGATGCCGACCAGGGATCGGCGGATGTTGCTTTTAGGACTCCGCCGG-CACCTTATGAGAAATCAAAGTT-TTTGGGTTCCGGGGGGAGTATGGTCGCAAGGCTGAAACTTAAAGGAATTGACGGAAGGGCACCACCAGGCGTGGAGCCTGCGGCTTAATTTGACTCAACACGGGGAAACTTACCAGGTCCAGACATAGTAAGGATTGACAGACTGAGAGCTCTTTCTTGATTCTATGGGTGGTGGTGCATGGCCGTTCTTAGTTGGTGGAGCGATTTGTCTGGTTAATTCCGTTAACGAACGAGACCTCAGCCTGCTAACTAGCTACGCGGAGG-TGACCCTCCACGGCCAGCTTCTTAGAGGGACTATGGCCGTTTAGGCCACGGAAGTTTGAGGCAATAACAGGTCTGTGATGCCCTTAGATGTCCTGGGCCGCACGCGCGCTACACTGATGTATTCAACGAGTCTATA-GCC-TTGG-CCGACAGGCCCGGGTAATCTTCGGAAATTTCATCGTGATGGGGATAGATCATTGCAATTGTTGGTCTTCAACGAGGAATGCCTAGTAAGCGCGAGTCATCAGCTCGCGTTGACTACGTCCCTGCCCTTTGTACACACCGCCCGTCGCTCCTACCGATTGAATGGTCCGGTGAAGTGTTCGGATCGCGGCGACGTGGGCGGTTC-GCCGCCGACGACGTCGCGAGAAGTCCACTGAACCTTATCATTGAGAGNNNNNNNNNN??GTGTTGGGTTCAAAGCGGGTGTTAAAGAGTACAAATTGACTTATTATACTCCTGAATATGAAACCAAAGATACTGATATCTTGGCAGCATTCCGAGTAACCCCTCAACCCGGAGTTCCGCCCGAGGAAGCAGGGGCTGCGGTAGCTGCCGAATCCTCTACTGGTACATGGACAACTGTGTGGACCGATGGACTTACCAGCCTTGATCGTTACAAAGGACGATGCTACCACATCGAGCCTGTTGTTGGAGAGGAAAGTCAATTTATTGCTTATGTAGCTTACCCTTTAGACCTTTTTGAGGAAGGTTCTGTTACTAACATGTTTACTTCCATTGTAGGTAATGTGTTTGGGTTCAAAGCTCTACGAGCTCTACGCCTAGAGGATTTGCGAATTCCTACTTCTTATATCAAGACTTTCCAGGGCCCGCCCCACGGCATCCAAGTTGAGAGAGATAAATTGAACAAGTATGGCCGTCCCCTATTGGGATGTACTATTAAACCAAAATTGGGGTTATCCGCCAAGAACTACGGTAGGGCGGTTTATGAATGTCTCCGTGGTGGACTTGATTTTACCAAGGATGATGAGAACGTGAACTCCCAACCATTTATGCGCTGGAGAGACCGTTTCTTATTTTGTGCTGAAGCCATTTATAAAGCGCAGGCCGAAACGGGTGAAATCAAAGGACATTACTTGAATGCTACTGCAGGTACATGCGAAGAAATGATGAAAAGGGCCGTGTTTGCCAGGGAATTGGGGGTTCCCATCGTAATGCATGACTACTTAACGGGGGGATTCACTGCAAATACTAGCTTGGCTCATTATTGCCGAGACAACGGCCTACTTCTTCACATCCATCGCGCAATGCATGCAGTTATTGATAGACAGAAGAATCATGGTATGCACTTTCGTGTCCTAGCTAAAGCGTTGCGTATGTCTGGTGGAGATCATATTCATGCTGGTACCGTAGTAGGTAAACTCGAGGGGGAACGGGACATCACTTTGGGTTTTGTTGATTTACTACGTGATGATTTTATTGAAAAAGACCGAAGTCGCGGTATTTATTTCACTCAAGATTGGGTCTCTTTGCCAGGTGTTCTGCCCGTGGCTTCGGGCGGTATTCATGTTTGGCATATGCCTGCCTTGACTGAGATCTTTGGGGATGATTCCGTACTACAATTCGGTGGAGGAACTTTAGGACACCCTTGGGGAAATGCACCTGGTGCAGTAGCTAATCGGGTGGCTTTAGAAGCGTGTGTACAAGCTCGGAATGAGGGACGTGATCTTGCTCGTCAGGGTAATGAAATTATTCGTGAAGCTAGCAAATGGAGCCCTGAATTAGCTGCTGCTTGTGAGGTATGGAAGGAGATCAAATTTGA--ATTCGAA-GCAATGGATACGTTGGATGGGGTTTCCACACTTGAAGAAAAAAAACCAGGGCGTATTGCTCAAATCATTGGTCCGGTACTGGATGTAGTTTTTCCCCGGGGCAAGATGCCCTATATTTACAACGCTTTAGTAGTTAAGGGTCGAGATACTGTCGGTCAGCAAATAAATGTAACTTGTGAGGTACAGCAATTATTAGGAAATAATCGAGTTAGAGCCGTAGCTATGAGTGCTACGGATGGTCTGATGAGAGGAATGGAGGTGATTGACACGGGAGCCCCTCTAAGTGTTCCAGTCGGCGGGGCTACTCTCGGACGAATTTTCAACGTTCTTGGGGAGCCTGTTGATAATTTAGGGCCTGTAGATACTCGCACAACATCCCCTATTCATAGATCTGCGCCTGCTTTTACTCAGTTAGATACCAAATTTTCAATCTTTGAAACAGGGATTAAAGTGGTGGATCTTTTAGCTCC-TTATCGCCGTGGAGGAAAAATCGGACTATTTGGGGGAGCTGGGGTGGGTAAAACAGTACTCATCATGGAATTGATCAACAACATTGCCAAAGCTCACGGAGGTGTATCTGTATTTGGCGCAGTAGGCGAACGTACTCGTGAAGGAAATGATCTTTACATGGAAATGAAAGAATCTGGAGTGATTAATGAACAAAAAATTGCAGAATCCAAAGTAGCTCTAGTCTATGGGCAGATGAATGAACCGCCAGGAGCTCGTATGAGAGTTGGTTTGACTGCCCTAACCATGGCGGAATATTTCCGAGATGTTAATGGACANAACGTACTTCTATTTATAGACAATATCTTCCGTTTCGTCCAAGCAGGGTCGGAAGTATCCGCCTTATTAGGTAGAATGCCTTCTGCTGTGGGTTATCAACCTACCCTTAGTACAGAAATGGGTTCCTTGCAAGAAAGAATTACTTCTACCAAAAAGGGATCTATAACTTCCATTCAAGCAGTTTATGTACCTGCGGACGATTTGACCGACCCTGCCCCTGCTACGACGTTTGCACATTTAGATGCTACTACCGTACTCTCAAGAGGATTAGCTGCTAAAGGTATCTATCCAGCAGTAGATCCTTTAGATTCAACGTCCACTATGCTCCAACCTAGGATTGTTGGGGTGGAACATTATGAAACTGCACAAAGAGTTAAGCAANNNNNNNNNNNNNNNNNNNNNNNNNNNNNNNNNNNNNNNNNNNNNNNNNNNNNNNNNNNNNNNNNNNNNNNNNNNNNNNNNNNNNNNNNNNNNNNNNNNNNNNNNNNNNNNNNNNNNNNNNNNNNNNNNNNNNNNNNNNNNNNNNNNNNNNNNNNNNNNNNNNNNNNNNNNNNNNNNNNNNNNNNNNNNNNNNNNNNNNNNNNNNNNNNNNNNNNNNNNNNNNNNNNNNNNNNNNNNNNNNNNNNNNNNNNNNNNNNNNNNNNNNNNNNNNNNNNNNNNNNNNNNNNNNNNNCGGTCGAGTGGTCTCAGTTGAAGATGGGATTGCACGTGTTTATGGATTGAACGAGATTCAAGCTGGGGAAATGGTGGAATTTGCCAGCGGTGTGAAAGGAATAGCGTTGAATCTTGAGAATGAGAATGTAGGGATTGTTGTCTTTGGTAGTGATACCGCCATTAAAGAAGGAGATCTTGTCAAGCGCACTGGATCTATTGTGGATGTTCCTGCGGGAAAGGCCATGTTAGGCCGTGTGGTCGACGCGTTGGGAGTACCTATTGATGGAAGAGGGGCTCT---AAGCGATCACGAACGAAGACGTGTCGAAGTGAAAGCCCCAGGGATTATTGAACGTAAATCTGTGCACGAACCTATGCAAACAGGGTTAAAAGCTGTGGATAGCCTGGTTCCTATAGGCCGTGGTCAACGAGAACTTATAATCGGGGACCGACAAACTGGAAAAACAGCTATTGCTATCGATACCATATTGAACCAAAAGCAAATGAAC--------------TCAAGGGGCAACTCT---------------------------------------------GAGAGTGAGACATTGTATTGCGTCTATGTAGCGATTGGACAGAAACGCTCGACTGTGGCACAATTAGTTCAAATTCTTCCAGAAGCTAATGCTTTGGAATATTCCATTCTTGTAGCAGCCACCGCTTCGGATCCTGCTCCTCTGCAATTTCTGGCCCCATATTCTGGGTGTGCCATGGGGGAATATTTCCGCGATAATGGAATGCACGCATTAATAATCTATGATGATCTTAGTAAACAGGCGGTGGCATATCGACAAATGTCATTATTGTTACGCCGACCACCAGGCCGTGAGGCTTTCCCGGGGGATGTTTTCTATTTACATTCCCGTCTCTTAGAAAGAGCCGCTAAACGATCGGACCAGACAGGTGCAGGTAGCTCGACCGCGTTACCCGTCATTGAAACACAAGCTGGAGACGTATCGGCCTATATCCCCACCAATGTGATCCCCATTACAGATGGACAAATCTGTTCGGAAACAGAGCTCTTTTATCGCGGAATTAGACCTGCTATTAACGTCGGCTCATCTGTCAGTCGCGTCGGGTCTGCCGCTCAGTTGAGAGCTATGAAACAAGTCCGCGGTAGTTCAAAACTGGAATTGGCACAATATCGCGAAGTGGCCGCCCTTGCTCAATTTGGGTCAGACCTTGATGCTGTGACTCAGGCATTACCAAATAGAGGTGCAAGGCTTACAGAAGTCCCCAAACAACCACAATATGAACCACTTCCAATTGAAAAACAAATTATAGTCATTTA??????????????????????????????????????????????????????GAATCCATTTACGATCCCGAGTTTCCAGACACATCGCACTTCCGCTCGGGTCGAGGCTGCCACTCGGCCCTAAGACGGATCAAAGAAGAGTGGGGAACCTCTCGCT---GGTTTTTGGAATTCGACATCAGGAAGTGTTTTCACACCATCGACCGACATCGACTCATCCCAATCTTTAAGGAAGAGATCGACGATCCCAAGTTCTTTTACCCCACTCAGAAACTTTTTTCCGCCGGACGACTCGTAGGAGGTGAGAAGGGCC------CTT-----ACT---------CCGTCCCACACAGTGTACTACTATCGGCCCTACCAGGCAACATCTACCTACACAAGCTCGATCAGGAGATAGGGAGGATCCGACAGAAGCACGAAATTCCGATTGTTCAGAGAATAAGATTGGTTCTATTAAGGACAGGTCGT---ATTGATGACCAAGAAAACTCTGGAAAAGAAGCAAGCTTCAACGCTCCCCA---------------AGACAACAGAGCCATCATTGTGGGGAGGGTAAAGAGCATCCAACGCAAAGC-GGCCTTTCATTCCCTTGTTTCGTCGTGGCACACCCCCCCCACAAGCACCCCTCGGCGAAGGGGGGACCAGAAAAGGCCTTTCGTTTTCCCCCCTTCGTCGG------CCCTTGCCACCTTCCTTAACAAGCCCTCGAGCCTCCTTTGCGCCGCCTTCCTAATA---GGA---GCCGCC---------GGGTTGACCCCGAAG---------GCCGAATTCTATGGTAGAGAACGC------TGTAATAAGAAT---------------TTAGCC---------ATGATAGACCTTCTTAAGTATTGCAAAAGAAGGGGCCCGCTGATAGAGCTGGGCGGAGAGGCGATACTAGTTATCAGGTCAGAGAGAGGCCTGGCCCGTAAGCTGG------CCCCCT------TAAATTACCATTACTT---AATAAGGATTTTTTACGCGCGATATGCCGACGACTCACTACTGGGAATCGTGGGTGCCGTAGAGCTTCTCATAGAAATACAAAAACGTATCACCCACTTCCTACAA----------------------------------------------------------------------------------------------TCCGGCCTGAACCTTTTGGTAGGCTCTGCAGGATCAACAACCGTAGCTGCACGGAGTACGGTAGAATTCCCCGGTACGGTCATTCGGGAAGTACCTCCGAGGACGACTCCCATACAATTCTTGCGAGAGCTGGAGAAACGTCTACGGGTAAAGCACCGTATCCATATAAC-TGCTTGCCACCTACGCTCCGCCATCCATTCCAAGTTTAGAGACCTAGGTAATAGTATCTCGATCAAAGAGCTGACGAAGGGGATGAGCGGAACAGGGAGTCTACTGGACGCGGTTCAACTAGCGGAGACTCTTGAAAGAGCTG-------------------------------------GAGTAAGAGGTCCCCAAGTGAGCG------TATTATGGGGG--------------ACCGTCAAGCACATCCGGCAAGG---ATCAAGGGAGATCTCGTTGTTGCATAGCTCAGGTCGGAGCAACGTGCCATCGGACGTTCAAC-------------------------AGGCAGTCTCACTTTCGGGCA------TGAGTGTCCGGAAGTTGTCATTGTATACTCCC------------ACGGGTCGGAAG-------------------------------------------------------------GCGGCGGGGGAAGGAGGTGGACACTGG------GCGGGATCTTTCAGCAGCGAATTCCCCATACAGATAGAGGCGCCTATAAAAAAGATACTCCGAAGGCTTCGGGATCGAGGTCTCATTAGCCGAAGAAGACCCTGGCCAATCCACGTGGCCTGCTTGACGAACGTCAGCGACGGAGACATCGTAAATCGGTCCGCGGGCATCGCGATAAGTCCTCTGTCCTACTACAGGTGCCGCGACAACCTTTACCAAGTCCGAACGATTGTCGACCACCAGATCCGCTGGTCTGCTATATTCACCCTAGCCCACN
Beta                  ATG---GACTACATGTATGGACCAGGAAGGCATCATCTGTTTGTTCCAGGACCTGTCAATATCCCGGAACCTGTTATTCGAGCAATGAATCGAAACAACGAGGATTATCGTTCACCAGCCATTCCAGCGCTCACAAAAACACTTCTTGAAGATGTCAAGAAGATCTTCAAAACTACCACTGGAACACCATTTATCATCCCCACTACAGGTACTGGTGCATGGGAAAGTGCACTTACAAACACATTATCTCCTGGAGATCGAACAATATCCTTCCTGATAGGACAATTTAGTTTGCTCTGGATTGATCAGCAGAAACGCCTTGGCTTCAATGTTGATGTCATTGAGAGTGAGTGGGGGCGAGGTGCTGACCTTGAAGCTATGTCTTCAAAAGAAGCAGCTGATACTGCA---CATACTGTTAAGGCTATCTGTATCGTCCATAATGAGACTGCAACT??????????????????????????????????????????????????????????????????????????????????????????????????????????????????????????????????????????????????????????????????????????????????????????????????????????????????????????????????????????????????????????????????????????????????????????????????????????????????????????????????????????????????????????????????????????????????????????????????????????????????????????????????????????????????????????????????????????????????????????????????????????????????????????????????????????????????????????????????????????????????????????????????????????????????????????????????????????????????????????????????????????????????????????????????????????????????????????????????????????????????????????????????????????????????????????????????????????????????????????????????????????????????????????????????????????????????????????????????????????????????????????????????????????????????????????????????????????????????????????????????????????????????????????????????????????????????????????????????????????????????????????????????????????????????????????????????????????????????????????????????????????????????????????????????????????????????????????????????????????????????????????????????????????????????????????????????????????????????????????????????????????????????????????????????ATGGCTGAC---------------TCTGCTTTCAAGAAAATCCAGATTCAGCGAGAG---AACACTAGCTTTGATGCATATGTTGTTGGAAAAGACGATGCTCCCGGGATTGTTGTGCTTCAAGAATGGTGGGGTGTAGATTATGAAGTTAAAAACCATGCTGTAAAGATTTCTCAGCTGGAGCCTGGTTTTAAAGCACTTATTCCAGACTTGTATCGTGGAAAGGTGGGTTTAGATGCTGCTGAGGCTCAGCACTTGATGGAAGGTCTGGATTGGGCAGGTGCTGTTAAGGATATTGAAGCTTCAGTCAACTGGCTTAAGGCTAATGGTTCACAAAAGGTTGGAGTAACTGGATACTGTATGGGAGGCGCGCTTTCGATTGCAAGTGCTGTCTTAGTTCCTGGAATTGATGCTGTCGTTGGCTTCTATGGGACTCCTTCACCAGAGCTTGCTGATTCTTCCCAGGCTAAAGCTCCGGTCCAGGCTCATTTTGNGGAATCCGANTACATTGCTGGGTTTTCAGATGTGGCAGCTGCC????????????????????????????????????????????????????????????????????????????????????????????????????????????????????????????????????????????????????????????????????????????????????????????????????????????ATGAGTGGAGTTGCG---AAGAAGATAGCCGATGTCACCTTCAAAGCATCG---AAGAAC------ATTGATTGGGAAGGCATGGCTAAGCTCCTTGTCACCGAGGAAGCTCGCAAAGAGTTCTTCACTCTTCGCCGCACTTTTGACGAGGTCAACTCTCAACTTCAGACCAAGTTCAGTCAGGAACCTGAGCCCATAGATTGGGAATATTATAGAAAAGGAATTGGCAATAAATTGGTTGATATGTACAAGGAAGCTTATGATGCCGTTGAGATTCCAAAGTATGTGGACACAGTTACACCGGAGTACAAGCCAAAAATTGAGGCCCTGTTGGTGGAACTGAAGGAAGCAGAACAACAATCGTTAAAAGAGTCTGAAAGATTAGAAAAAGAAATAGCAGATGTGCAGGAGTTGAAGAAAAAGCTGAGCACCATGACTGCCGATGAGTACTTTGAGAAGCATCCAGAGCTCANGAAGAAGTTTGATGATGAGATTCGCAATGATTACTGGGGTTAT??????????????????????????????????????????????????????????????????????????????????????????????????????????????????????????????????????????????????????????????????????????????????????????????????????????????????????????????????????????????????????????????????????????????????????????????????????????????????????????????????????????????????????????????????????????????????????????????????????????????????????????????????????????????????????????????????????????????????????????????????????????????????????????????????????????????????????????????????????????????????????????????????????????????????????????????????????????????????????????????????????????????????????????????????????????????????????????????????????????????????????????????????????????????????????????????????????????????????????????????????????????????????????????????????????????????????????????????????????????????????????????????????????????????????????????????????????????????????????????????????????????????????????????????????????????????????????????????????????????????????????????????????????????????????????????????????????????????????????????????????????????????????????????????????????????????????????????????????????????????????????????????????????????????????????????????????????????????????????????????????????????????????????????????????????????????????????????????????????????????????????????????????????????????????????????????????????????????????????????????????????????????????????????????????????????????????????????????????????????????????????????????????????????????????????????????????????????????????????????????????????????????????????????????????????????????????????????????????????????????????????????????????????????????????????????????????????????????????????????????????????????????????????????????????????????????????????????????????????????????????????????????????????????????????????????????????????????????????????????????????????????????????????????????????????????????????????????????????????????????????????????????????????????????????????????????????????????????????????????????????????????????????????????????????????????????????????????????????????????????????????????????????????????????????????????????????????????????????????????????????????????????????????????????????????ATGGGGAAAGAG------ATT---CAAAAGCAG---------------------------------------GCACAATCTGGGCAACAACAGCTAACA------------------------------------------------------------------------------AACTCTTACACTGTTGAGCAACTCGTTGCTCTTAATCCTTATAATCCTGACATCCTTCCT-ATCTCGAAAATTACGTCAATGAGCAAGTTATGACTGGATCGTATAGTCTTGACACCAATCTTTGTCTTCTTCGGCTCTACCAGTTTGAACCAGAGAGGATGAGCACCCAGATTATTGCCCGCATTTTGATCAAAGCACTCATGGCAATGCCAGCTCCTGATTTCAGCCTTTGCCTCTTCTTGATTCCTGAACGAGTGCAAATGGAAGAGCAGTTCAAGACATTGATTGTTCTCTCTCATTACTTGGAGACTGCTAGATTTCGTCAATTTTGGGAAGAAGCAGCCAAGAATCGCCACATTCTT---GAAGCAGTTCCTGGTTTTGAGCAAGCAATCCAGTCCTATGCAGTTCATATTCTCTCACTAACTTGTCAAAGGGTGCCCAGAGCTGTGCTTGCTGAAGCTATT-ACACAGAAAGTCTGGCCCTTGACAAGTTCTTGGAGCACCAAGTGGCAGAATG?????????????????????????????????????????????????????????????????????????????????????????????????????????????????????????????????????????????????ATGGCGATGCGAAACTTCTTCAGAGAGCTTCGAGGCGTAACAGTGAAGGAAGTACCAGATAAAGTGAAACCTATGCTCTCAATCTCTTACCTCAAAGATTCATTTGCAAAAGCTATTGAAAATTACCATGCCAAACACATCGAAACCAATTCAATCATGCCTCTTTACCATGTTTGCTTTGGTGGTATGGCGTTTTCTTACCTTGTCGCTCTTCCCGAGGAACGTCGTCATCTTGAGCACGCTCAGAAGCAATGGCTTACGTCGAGAGGGGTGTTGTTAAGTCGAAGCAATCACTATGGCGTTTGAAGACATTTTCTGATTTTTTCTGGTCTATTGTCAACTTCATTGTAGTTTTCTTTACAACAATGTTCTCGATGGAGAAGTCAGATGCTTATAAGAAATTATCTGGGTCCAGCAAGAAA---TGGGATGGTGGT------------------------GGCCCTGGTGGTGGAAGGGGCCCATATGGTGGTGGG------------------------------------------------------CCTCCTGGACCGCCA---CGTGGG---TTAGACAATGTTCGTGGATTGAGGGACGTTCGTGGTGCAGATCATAGCTCACTTCCCGCCTGTGGTTCCTGCTGCGGTCGACGATGATGCAGCACTCTCCGAATTTCTTGCTTCTTTAATGGATTATACTCCCACCATTCCTGATGAATTGGTGGAACATTACCTCGCTAAAAGCGGTTTCCAATGTCCTGATGTTCGATTG----ATTAGACTTGTGGCTGTTGCTACTCAAAAGTTTATTTCGGAGGTTGCCACCGATGCACTTCAGCACTGCAAAGCAAGGCAATCTTCTGTGGTAAAAGATAAGAGAGATAAGCTACAAAAG---GACAAGCGTCTTGTGTTGACGATGGAGGACCTATCAAGAGCTCTAAAA------------------------------------------------------------------GAGTATGGAGTGAACCTGAAGCACCAGGAGTATTTCGCCGACAATCCTTCGACGGGGATGGATCCAGCTTCAAGAGATGAAATGGCGATGACATTGGGTAAACTCAGATCTGGC---------------GTTCAATCCGCC-ATT------CGTAGTGGT------------CGT------------------TCTTCCGATCTTCTCAAACGT---TCCTTC------TCTTCTTCCTCT---CATCACGACGAAGCTTATGAGGCGAAAGAGGCTGCCAAATGGGAGAAGATTTCATATCTTGGAATAGTCTCCTGCACAGTCTTAGCAATCTACACTCTTTCCAAGGGTCATCATCACTACGACGAGCCTCCTGCATACCCTTATATGCACATTCGCAACAAGGAGTTCCCATGGGGTCCTGATGGGCTTTTTGAGGTGAAG---------GACCAC---------CATTGAATGGCAGGAAGACTGAGTAAAGTAGCTTCATCTATGCTGGGCGGAAACGGC------GTCGTTTCCCGGTCCGTCGGAAACTCC---CTTCGTCAACGCGCCGGTATGGGCCTTCCCGTCGGCAAACACATCGTCCCCGACAAATCGCTTTCAGTGAACGATGAGCTTACATGGGATAACGGTACTTCATTTCCCGAGCCTTGCATCGATCGCATCGCC---GACACTGTCGGAAAGTATGAAGCATTAGCTTGGTTGTGTGGAGGATTGGGGTTTTT-GCTACACTTGGATTAGCCGCTGTTTGGAATGATAAGGCCTCGAAATACCCCTTTGCACCAAAGGTTTATCCATATGACAATTTAAGGGTAGAGCTCGGAGGAGAACCC????????????????????????????????????????????????????????????????????????????????????????????????????????????????????????????????????????????????????????????????????????????????????????????????????????????????????????????????????????????????????????????????????????????????????????????????????????????????????????????????????????????????????????????????????????????????????????????????????????????????????????????????????????????????????????????????????????TGCATGTGTAAGTAT-GAACTAATTCAGACTGTGAAACTGCGAATGGCTCATTAAATCAGTTATAGTTTGTTTGATGGTACCT-GCTACTCGGATAACCGTAGTAATTCTAGAGCTAATACGTGCAACAAACCCCGACTTCT-GGAAGGGATGCATTTATTAGATAAAAGGTCAACGCGGGCTCTGCCCGTTGCTCTGATGATTCATGATAACTCGACGGATCGCAC-GGCCTTTGCGCCGGCGACGCATCATTCAAATTTCTGCCCTATCAACTTTCGATGGTAGGATAGTGGCCTACCATGGTGGTGACGGGTGACGGAGAATTAGGGTTCGATTCCGGAGAGGGAGCCTGAGAAACGGCTACCACATCCAAGGAAGGCAGCAGGCGCGCAAATTACCCAATCCTGACACGGGG-AGGTAGTGACAATAAATAACAATACCGGGCTCTTT-GAGTCTGGTAATTGGAATGAGTACAATCTAAATCCCTTAACGA-GGATCCATTGGAGGGCAAGTCTGGTGCCAGCAGCCGCGGTAATTCCAGCTCCAATAGCGTATATTTAAGTTGTTGCAGTTAAAAAGCTCGTAGTTGGACCTTGGGGTGGTACGA-CCGGTCCGC-CTTGC-GGTGTGCACCGGTCGTCTTGCCTCTT-TCGCCGGCGATGCGCTCCTAGCCTTAATTGGCCGGGT-CGTGCCTCCGGCACTGTTACTTTGAAGAAATTAGAGTGCTCAAAGCAAGCCTACGCTCTGTATACATTAGCATGGGATAACATCATAGGATTCCGGTCCTATT-ATGTTGGCCTTCGGGATCGGAGTAATGATTAACAGGG-ACAGTCGGGGGCATTCGTATTTCATAGTCAGAGGTGAAATTCTTGGATTTATGAAAGACGAACAACTGCGAAAGCATTTGCCAAGGATGTTTTCATTAATCAAGAAC-GAAAGTTGGGGGCTCGAAGACGATCAGATACCGTCCTAGTCTCAACCATAAACGATGCCGACCAGGGATCGGCGGATGTTACTTTTAGGACGCCGCCGG-CACCTTATGAGAAATCAAAGTT-TTTGGGTTCCGGGGGGAGTATGGTCGCAAGGCTGAAACTTAAAGGAATTGACGGAAGGGCACCACCAGGAGTGGAGCCTGCGGCTTAATTTGACTCAACACGGGGAAACTTACCAGGTCCAGACATAGTAAGGATTGACAGACTGAGAGCTCTTTCTTGATTCTATGGGTGGTGGTGCATGGCCGTTCTTAGTTGGTGGAGCGATTTGTCTGGTTAATTCCGTTAACGAACGAGACCTCAGCCTGCTAACTAGCTATGCGGAGG-TAGTCCTTCGCAGCTAGCTTCTTAGAGGGACTATGGCCTTTTAGGCCACGGAAGTTTGAGGCAATAACAGGTCTGTGATGCCCTTAGATGTTCTGGGCCGCACGCGCGCTACACTGATGTATTCAACGAGTCTATA-GCC-TTGA-CCGACAGGTCCGGGTAATCTTTGAAA-CTTCATCGTGATGGGGATAGATCATTGCAATTGTTGGTCTTCAACGAGGAATTCCTAGTAAGCGCGAGTCATCAGCTCGCGTTGACTACGTCCCTGCCCTTTGTACACACCGCCCGTCGCTCCTACCGATTGAATGGTCCGGTGAAGTGTTCGGATCGCGGCGACGTGGGCGGTTC-GCCGCCGGCGACGTCGCGAGAAGTTCACTGAACCTTATCAT?????????????????????????????????CTGGTGTTAAAGATTACAAATTGACTTATTATACTCCTGAGTATGAAACCTTAGATACTGATATCTTGGCAGCATTCCGAGTATCTCCTCAACCTGGAGTTCCACCCGAAGAAGCAGGGGCTGCAGTAGCTGCCGAATCTTCTACTGGTACATGGACAACTGTATGGACCGACGGACTTACCAGTCTTGATCGTTACAAAGGACGATGCTACCACATCGAGCCCGTTGCTGGAGAAGAAAATCAATATATTTGTTATGTAGCGTATCCTTTAGACCTTTTTGAAGAAGGTTCTGTTACTAACATGTTTACTTCCATTGTGGGTAACGTATTTGGGTTCAAAGCCCTGCGTGCTCTACGTTTGGAGGATTTGCGAATCCCTGTTGCTTATGTAAAAACTTTCCAAGGCCCGCCTCACGGTATCCAAGTTGAGAGAGATAAATTGAACAAGTATGGTCGTCCCCTATTAGGATGCACTATTAAACCTAAATTGGGGTTATCCGCTAAAAACTATGGTCGAGCAGTTTATGAATGTCTTCGCGGTGGACTTGATTTTACCAAAGATGATGAAAACGTGAACTCCCAACCGTTTATGCGTTGGAGAGACCGTTTCCTATTTTGTGCCGAAGCTCTTTATAAAGCACAAGCCGAAACAGGCGAAATCAAAGGTCATTACTTGAATGCTACCGCGGGTACATGCGAAGAAATGATAAAAAGGGCTGTATTTGCCAGAGAGTTGGGAGTTCCTATCGTAATGCATGACTACTTAACAGGGGGATTCACTGCAAATACTACCTTGGCTCATTATTGCCGAGATAATGGCCTACTTCTTCACATCCACCGTGCAATGCACGCAGTTATTGATAGACAGAAGAATCATGGTATGCACTTCCGTGTACTAGCTAAAGCGTTACGTCTGTCTGGTGGAGATCATATTCATTCTGGTACCGTAGTAGGTAAGCTTGAAGGGGAAAGAGATATTACTTTAGGCTTTGTTGATTTACTACGTGATGATTATACTGAAAAAGACCGAAGTCGCGGTATTTATTTCACTCAATCTTGGGTTTCCACACCAGGTGTTCTACCCGTTGCTTCAGGAGGTATTCATGTTTGGCATATGCCTGCGCTAACCGAGATCTTTGGGGATGATTCTGTACTACAGTTTGGTGGAGGAACTTTAGGACACCCTTGGGGAAATGCACCAGGTGCTGTAGCGAATCGAGTAGCTCTAGAAGCATGTGTACAAGCTCGTAATGAGGGACGTGATCTTGCTCGCGAGGGTAATGCAATTATTCGCGAAGCTAGCAAATGGAGTCCTGAACTAGCTGCTGCTTGTGAGGTATGGAAGGAAATCAAATTTGA--ATT???????????????????????GGGGTTCCCACACTTGAAAAAAAAAACCTGGGGCGTATCGCTCAAATTATTGGTCCGGTACTGGACGTAGCTTTTCCTCCAGGCAAGATGCCAAATATTTACAACGCCCTAATAGTTACGGGTCAAGATACTACTGGTCAACCAATTAATGTGACTTGTGAGGTACAACAATTATTAGGAAATAATCGAGTTAGGGCTGTAGCTATGAGTGCTACAGATGGTCTAATGCGAGGAATGGAAGTTATTGATACAGGAGCTCCTTTAAGTGTTCCAGTCGGCGGCGCGACTCTCGGACGAATTTTTAACGTGCTTGGGGAGCCTGTTGATAATTTAGGTCCCGTAGATACTCGCACAACATCTCCTATTCATAGATCTGCGCCTGCCTTTACACAGTTAGATACAAAATTATCTATTTTTGAAACAGGAATTAAAGTGGTAGATCTTTTAGCCCC-TTATCGCCGTGGAGGAAAAATCGGACTATTTGGGGGCGCGGGAGTGGGTAAAACAGTGCTCATTATGGAATTGATCAACAATATTGCAAAAGCTCATGGGGGCGTATCCGTATTTGGCGGAGTAGGTGAACGTACTCGTGAAGGAAATGATCTTTACATGGAAATGAAAGAATCCGGAGTTATCAATGAACAAAATATTGCAGAGTCAAAAGTAGCTTTAGTCTACGGTCAAATGAATGAACCGCCAGGGGCGCGTATGAGAGTTGGGTTGACTGCCCTAACTATGGCGGAATATTTCCGAGATGTTAATGAACAAGACGTACTTCTATTTATCGACAATATCCTCCGTTTCGTCCAAGCCGGATCTGAAGTATCTGCCTTATTGGGTCGAATGCCTTCCGCTGTAGGTTATCAACCTACTCTTAGTACCGAAATGGGCTCGTTACAGGAAAGAATTACTTCTACAAAAGAAGGATCCATAACTTCGATTCAAGCCGTCTATGTACCTGCAGACGATTTGACCGATCCCGCTCCTGCCACGACATTTGCACATTTAGATGCGACTACCGTACTATCAAGAGGATTGGCCGCCAAAGGGATCTATCCAGCGGTGGATCCGTTAGACTCAACGTCAACTATGCTTCAACCTAGGATCGTTGGTGAGGAACATTATGAAATTGCGCAAAGAGTTAAGCAAACCTTACAACGTTACAAAGAACTTCAGGACATTATAGCTATCCTTGGGTTGGACGAATTATCCGAAGAAGATCGTTTAACTGTAGCAAGAGCACGAAAAATTGAGCGTTTCTTATCACAACCTTTTTTCGTAGCAGAAGTATTTACAGGCTCTCCAGGAAAATATGTTGGTCTAGCAGAAACAATTAGAGGGTTTCAATTGATCTTTTCCGGAGAATTAGATGGTCTTCCTGAACAGGCCTTTTATTTGGTAGGTAACATCGATGAAGTTACCGCGAAAGCTATGAACTTATCGGTCGAGTGGTCTCAGTTGGAGATGGGATTGCACGTGTTTATGGATTGAACGAGATTCAAGCTGGGGAAATGGTGGAATTTGCCAGCGGTGTGAAAGGAATAGCCTTAAATCTTGAGAATGAGAATGTAGGGATTGTTGTCTTTGGTAGTGATACCGCTATTAAAGAGGGAGATCTTGTCAAGCGCACTGGATCTATTGTGGATGTTCCTGCGGGAAAGGCTATGCTAGGGCGTGTGGTCGACGCGTTGGGAGTACCTATTGATGGAAGAGGGGCTCT---AAGCGATCACGAGCGTCGACGTGTCGAAGTGAAAGCCCCCGGGATTATTGAACGTAAATCTGTGCACGAGCCTATGCAAACCGGGTTAAAGGCGGTAGATAGCCTGGTTCCTATAGGCCGTGGTCAACGAGAACTTATAATCGGGGACCGACAAACGGGAAAAACAGCTATTGCTATCGATACCATATTAAACCAAAAGCAACTGAAC--------------TCAAAGGCCACCTCT---------------------------------------------GAGAGTGAGACATTGTATTGTGTCTATGTAGCGGTTGGACAGAAACGTTCAACTGTGGCACAATTAGTTCAAATTCTTTCAGAAGCGAATGCTTTGGAATATTCCATTCTTGTAGCAGCCACCGCTTCGGATCCTGCTCCTCTTCAATTTCTGGCCCCATATTCTGGGTGTGCTATGGGAGAATATTTCCGCGATAATGGAATGCACGCATTAATAATCTATGATGATCTTAGTAAACAGGCGGTGGCATATCGACAAATGTCATTATTGTTACGCCGACCACCAGGCCGTGAGGCTTTCCCAGGCGACGTTTTCTATTTACATTCCCGTCTCTTAGAAAGAGCCGCTAAACGATCGGACCAGACAGGCGCAGGTAGCTTGACCGCCCTACCCGTCATTGAAACACAAGCTGGAGACGTATCGGCCTATATTCCCACCAATGTGATCTCCATTACTGATGGACAAATCTGTTTGGAAACAGAGCTCTTTTATCGCGGAATTAGACCTGCTATTAACGTCGGCTTATCTGTCAGTCGCGTCGGGTCTGCCGCTCAGTTGAAAGCTATGAAACAAGTCTGCGGTAGTCCAAAACTGGAATTGGCACAATATCGCGAAGTGGCCGCCTTTGCTCAATTTGGGTCAGACCTTGATGCTGCGACTCAGGCATTACTCAATAGAGGTGCAAGGCTTACAGAAGTACCGAAACAACCACAATATGCACCACTTCCAATTGAAAAACAAATTCTAGTCATTTA????????????????????????????????????????????????????????????????????????????????????????????????????????????????????????????????????????????????????????????????????????????????????????????????????????????????????????????????????????????????????????????????????????????????????????????????????????????????????????????????????????????????????????????????????????????????????????????????????????????????????????????????????????????????????????????????????????????????????????????????????????????????????????????????????????????????????????????????????????????????????????????????????????????????????????????????????????????????????????????????????????????????????????????????????????????????????????????????????????????????????????????????????????????????????????????????????????????????????????????????????????????????????????????????????????????????????????????????????????????????????????????????????????????????????????????????????????????????????????????????????????????????????????????????????????????????????????????????????????????????????????????????????????????????????????????????????????????????????????????????????????????????????????????????????????????????????????????????????????????????????????????????????????????????????????????????????????????????????????????????????????????????????????????????????????????????????????????????????????????????????????????????????????????????????????????????????????????????????????????????????????????????????????????????????????????????????????????????????????????????????????????????????????????????????????????????????????????????????????????????????????????????????????????????????????????????????????????????????????????????????????????????????????????????????????????????????????????????????????????????????????????????????????????????????????????????????????????????????????????????????????????????????????????????????????????????????????????????????????????????????????????????????????????????????????????????????????????????????????????????????????????????????????????????????????????????????????????????????????????????????????????????????????????????????????????????????????????????????????????????????????????????????????????????????????????
Brachypodium          ATG---GACTACGTGTATGGGCCGGGCCGGAACCACCTGTTCGTGCCGGGGCCCGTGAACATCCCGGACCCGGTGATCCGGGCCATGAGCCGGCAGAACGAGGACTACCGCTCCCCGGCGGTGCCGGCGCTGACCAAGACGCTCCTGGAGGACGTGAAGAAGATCTTCAAGACGACCACGGGCACCCCTTTCCTGTTCCCCACCACGGGCACCGGCGCCTGGGAGAGCGCGCTCACCAACACTCTCTCCCCCGGCGACCGCATCGTCTCCTTCTCCCTCGGCCAGTTCAGCCTCCTCTGGATCGACCAGCAGCAGCGCCTCAACTTCCAGGTCGACGTCGTCGAGAGCGACTGGGGCCATGGCGCCGACCTCGGCGCCCTAGAGACCAAGCTCAGCCAGGACGCGGCG---CACACCATTAAGGCCGTCTGCATCGTCCACAACGAGACCGCCACCGGCGTCACCAACGACCTCCACGCCGTCCGCAAGCTCCTCGATGCGTACAGGCACCCGGCGCTGCTGCTGGTGGACGGGGTGTCGTCGATCTGCGCGCTGGACTTCCGCATGGACGAGTGGGGGGTGGACGTGGCGCTGACGGGGTCGCAGAAGGCGCTGTCGCTGCCGACGGGGCTGGGGATCGTGTGCGCCAGCCCGAGGGCGCTCGAGGCAAGCAAGACGGCCAAGTCCGTCAGGGTCTTCTTCGACTGGAAGGACTACCTCAAGTTCTACAAGATGGGCACATACTGGCCTTACACGCCTTCAATCCAGCTCCT-CTACGGC-CTCCGCGCCGGGCTCGACCTCATCTTC---???????????????????????????????????????????????????????????????????????????????????????????????????????????????????????????????????????????????????????????????????????????????????????????????????????????????????????????????????????????????????????????????????????????????????????????????????????????????????????????????????????????????????????????????????????????????????????????????????????????????????????????????????????????????????????????????????????????????????????????????????????????????????????????????????????????????????????????????????????????????????????????????????????????????????????????????????????????????????????????????????????????????????????????????????????????????????????????????????????????????????????????????????????????????????????????????????????????????????????????????????????????????????????????????????????????????????????????????????????????????????????????????????????????????????????????????????????????????????????????????????????????????????????????????????????????????????????????????????????????????????????????????????????????????????????????????????????????????????????????????????????????????????????????????????????????????????????????????????????????????????????????????????????????????????????????????????????????????????????????????????????????????????????????????????????????????????????????????????????????????????????????????????????????????????????????????????????????????????????????????????????????????????????????????????????????????????????????????????????????????????????????????????????????????????????????????????????????????????????????????????????????????????????????????????????????????????????????????????????????????????????????????????ATGAGCGGGACGGTG---AAGAAGGTGGCGGACGCCGCGTCCAAGGCCGGG---AAGGCG------ATCGACTGGGACGGCATGGCGAAGATGCTCGTCTCCGAGGAGGCCCGCAAGGAGTTCGCCAACCTCCGCCGCACCTTCGAGGACGTCAACAACCAGCTCCAGACCAAGTTCTCCCAGGAGCCAAAGCCAATTGACTGGGACATGTACAGAAAAGGAATCGGATCGAAAGTTGTGGATATGTACAAGGAGGCTTATGATAGTATCGAGATCCCCAAGTATGTTGACACTGTCACTCCTGAGTACAAGCCTAAGTTCGATGCTCTGTTAGTCGAATTGAAGGAAGCAGAACAGACATCTCTGAAGGAATCAGAGAGGATAGAGAAGGAGATTGCTGAAATGAAGGAGATGAAGAAAAAGATCAGCACAATGACAGCAGACGAGTACTTTGAGAAGCACCCTGAACTCAGGAAGAAGTTCGATGATGAGATCCGTAACGATAACTGGGGATACATGCCGCAGGGAGATTACATCGAGCTCCACCAGAAG-CGCCATGGCCGGCGCATGGACTTCGAGGAGCGCAAGCGCAAGAAGGAAGCGCGCTCCGTCAAGAAGAACTCCAAAGATGCCCGCAAGTTGCTTGGTGCCAAGGGTAAGAGGTTCGCCAAGAAGCGGTATGCCGAGAAGGCGCAGATGAAGAAGACCCTGAAAATGCATGACGAGTCAACTTCCCGGCAGAAGGTTGATGATGATGTTGAAGAAGGGGCTCTCCCTCCATATCTGCTGGATCGTGATCAGACGCAGCGGGCCAAGGTCCTCAGCAACACAATAAAGCAAAAGAGGAAGGAAAAGGCTGGCAAATGGGATGTTCCTTTGCCAAAGGTCAGAGGTGTGGCTGAAGATGAGATGTTCAAAGTTCTACGAACTGGCAAGCGGAAAACGAAGCAGTGGAAGAGAATGGTAACTAAGGCTACCTTTGTGGGTCCTGGTTTTACGAGGAAGCCACCGAAGTATGAAAGGTTCATTCGGCCCACTGGTCTGCGTTTTACCAAAGCTCATGTTACCCACCCTGAGTTGAAATGCACGTTCAATCTCGACATAATTTCTGTGAAAAAAATCCCAAATGGTCAAATGTACACTTCTCTTGGTGTTATGACAAGGGGGACAATCATTGAGGTGAACGTTAGCGAACTCGGTCTTGTAACCCCTGCTGGAAAAGTTGTTTGGGGTAAATATGCTCAGGTTACAAACAACCCGGAGAATGATGGCTGCATCAATGCTGTGTTGCTCGTGATGGGG---TTGAGGGAC------AAGAAGAGG--------------------------------------------------------AACCAGAGGCGCGTGCTCTCGCGGCGCTCGGCCGGTCCCCGT---------------------------------------TCCGGCGAG---------------------------------------------------------GGGAAGGATTTCCTGCCGTTGGAGGGGAAA---GAGAAGAAGATCCGGGAGAAG---------------------------------------------------------------------------------CAGCCCGAGGAGCCCGAGAACACGGCCACCGTCCTCTATATCGGGCACATCCCCCATGGTTTCTATGAGGACCAGATGCAAGGTTTCTTTCAGCAGTTTGGGGCTGTTAAGAGGGTCAGAATTGCCCGGAACCGCAAGACAGGAAAGTCGAAGCATTATGGATTCATTGAGTTTGAGAACCCTGATGTGGCGAAGATTGTAGCTGATGAGATGAATAACTATCTATTGTTTGAGCACACCCTACAAATTGCCCTTGTTCCGCCGGAGAAAGTTCATGCCAAATTATGGAAAGGGGTGCGGAAG---GGATTTGTACCAGTTGACCGGGTAGGAATTGAAAGGAGGAGGCTTAATAAGGATAAAACAGTGGGAGAGCACAAGAAGATGCTTGAAGGAATAGTAAAACGGGATGAGAAGCGTCGCAAAAGAATCAAGGCTGCCGGTATCGACTATGAGTGTCCAGCCCTTATCGGGAGTGTT---CAGCCTTCAGCTAAGAGGATCAAGTTTGATGAGGAT???????????????????????????????????????????????????????????????????????????????????????????????????????????????????????????????????????????????????????????????????????????????????????????????????????????????????????????????????????????????????????????????????????????????????????????????????????????????????????????????????????????????????????????????????????????????????????????????????????????????????????????????????????????????????????????????????????????????????????????????????????????????????????????????????????????????????????????????????????????????????????????????????????????????????????????????ATGGCGAACGAGCAGGCCGCG------------------------------------------------------------------------------------------------------------------------------------------------------------GAGACGTACACGGTGGAGGAGCTCGTGTCCGTGAACCCCTACAACCCTGACATCCTCAATGACCTCGAGATCTTTGTCAACGAGCAGGTTTCCTCTCAAACATATAACCTGGACGCAAATCTCAGCCTTCTTCGCCTTTACCAGTTTGAGCCAGACAGGTTGAGCGTACAAATTGTAGCCCGCATATTGATTAAGGCGCTCATGGCAATGCCAGCCCCTGACTTCAGCCTATGCTTATTCTTAATTCCTGAACATGTGCAAATGGAGGAGCAGTTCAAGACGTTGATAGTTCTCTCTCACTATCTGGAGACTGGCAGGTTCCGTCAGTTTTGGGATGAGGCATCAAAGAACCGTAACTTATTA---GAAGTTGTTCCAGGTTTTGAGCAGGCAATCCAAACCTATGCGATTCATGTTCTCTCCTTGACATACCAGAAAGTTCCTAGACCTGTTCTTGCAGAGGCCATCAACATTGAAGGTCTTGCGTTGGACAATTTTATTGAGTATCATGCTGCAAACTCGGGCTGGATGATTGAGAAGGGT??????????????????????????????????????????????????????????????????????????????????????????????????????????????????????????????????????????????????????????????????????????????????????????????????????????????????????????????????????????????????????????????????????????????????????????????????????????????????????????????????????????????????????????????????????????????????????ATGGCTTACGTCGAGAGAGGTGTCGTGAAAGGCAAGCGTACAATATGGCGATTAAGCATAATCCCTGACTTCTTTAAGGCTGTTTTGAACTTCATCAGAATGTTCTTCCTCACCATGTTCTCTATTGAGAAAACAGACAGCTATAAGAAAGGATATGGTGGTGGTAAGAAA---TGGGATGGTGGA---CCTGGTGGGGGA---------GGTCCTGGTGGT------GGTCCATATGGCGGTG?????????????????????????????????????????????????????????????????????????????????????????????????????????????????????????????????????????????????????????????????????????????????????????????????????????????????????????????????????????????????????????????????????????????????????????????????????????????????????????????????????????????????????????????????????????????????????????????????????????????????????????????????????????????????????????????????????????????????????????????????????????????????????????????????????????????????????????????????????????????????????????????????????????????????????????????????????????????????????????????????????????????????????????????????????????????????????????????????????????????????????????????????????????????????????????????????????????????????????????????????????????????????????????????????????????????????????????????????????????????????????????????????????????????????????????????????????????????????????????????????????????????????????????????????????????ATG---------------------GGGTCCCGCGTCCTTGGCGGCCACGGC------GCCGCCGCACGCGCCGCAGCGTCCGCG---CTGCGGCACCGCGCCGGCATGGGCCTCCCCGCCGGCAGGCACATCGTTCCCGACAAGCCCCTGCCGACGAACGACGAGCTGGTGTGGGACAACGGAACGCCCTTCCCGGAGCCCTGCGTCGATCGCCTCGCC---CCGCACATCGGCAAGTATGAGGCGCTGGCGTGGCTGTGCGGAGGGCTGAGCTTCTTCGCGGCTCTCGGCCTGGCTGCCGTTGCGAACGACAAGGCCTCCAAGATACCATTTACTCCAAAAATCTACCCTTACGACAATTTGAGAGTGGAACTTGGTGATAGACAAGAAGTCGATAAGCTGAGCGTGGAGCAGCTGAAGGCGCTCAAGGAGCAGACGGATCTGGAGGTCAATCTCCTCCAGGACAGCCTCACCAAGATCCGCACCGCCACCACCCGCCTCGAGAACGCCACCGCCTCCCTCCACGAACTCTCGCTCCGCCCCCACGGGAAGAAGCTGCTTGTGCCGCTCACGGCGTCCCTCTACGTGCCCGGGACGCTCGACGACGCTGAGAAGGTCCTCGTCGACGTCGGTACCGGCTACTTCATCGAGAAAACTATGGCTCAAGGAAAAGAATACTGTGAAAGGAAAATTAATTTGCTGAAGTCCAATTTCGATGAATTACTTGAGATGGCGACGAAGAAGAAAAACATAGCAGACGAAATGGGCATGCTCCTACAAGCCAAGCTGAGGCAGGCATCACCGAGTCCAAGTTCA?????????????????????????????????????????????????????????????????????????????????????????????????????????????????????????????????????????????????????????????????????????????????????????????????????????????????????????????????????????????????????????????????????????????????????????????????????????????????????????????????????????????????????????????????????????????????????????????????????????????????????????????????????????????????????????????????????????????????????????????????????????????????????????????????????????????????????????????????????????????????????????????????????????????????????????????????????????????????????????????????????????????????????????????????????????????????????????????????????????????????????????????????????????????????????????????????????????????????????????????????????????????????????????????????????????????????????????????????????????????????????????????????????????????????????????????????????????????????????????????????????????????????????????????????????????????????????????????????????????????????????????????????????????????????????????????????????????????????????????????????????????????????????????????????????????????????????????????????????????????????????????????????????????????????????????????????????????????????????????????????????????????????????????????????????????????????????????????????????????????????????????????????????????????????????????????????????????????????????????????????????????????????????????????????????????????????????????????????????????????????????????????????????????????????????????????????????????????????????????????????????????????????????????????????????????????????????????????????????????????????????????????????????????????????????????????????????????????????????????????????????AAGTGTTGGATTTAAAGCTGGTGTTAAAGATTATAGATTGACTTACTACACCCCGGAGTATGAAACCAAGGATACTGATATCTTGGCAGCATTCCGAGTATCTCCTCAACCTGGGGTTCCGCCCGAAGAAGCAGGGGCTGCAGTAGCTGCCGAATCTTCTACTGGTACATGGACAACTGTTTGGACTGATGGACTTACTAGTCTTGATCGTTACAAAGGACGATGCTATCACATCGAGCCTGTTCCTGGGGAAGACAGTCAATGGATCTGTTATGTAGCTTATCCATTAGATCTATTTGAAGAGGGTTCCGTTACTAACATGTTTACTTCCATTGTAGGTAACGTATTTGGTTTCAAAGCCCTACGTGCTCTACGTCTGGAGGATCTACGAATTCCCCCTACTTATTCAAAAACTTTCCAAGGCCCGCCTCACGGTATCCAAGTGGAAAGAGATAAGTTGAACAAGTATGGTCGTCCTTTATTGGGATGTACTATTAAGCCAAAATTGGGATTATCTGCAAAAAATTACGGTAGAGCGTGTTATGAGTGTCTACGTGGTGGACTTGATTTTACCAAAGATGATGAAAACGTAAACTCACAACCATTTATGCGCTGGAGAGATCGTTTTGTCTTTTGTGCCGAAGCTATTTATAAATCACAGGCGGAAACCGGTGAAATCAAGGGGCATTACTTGAATGCAACTGCGGGTACATGTGAAGAAATGATGAAGAGAGCTGTTTTTGCGAGAGAATTAGGTGTTCCTATTGTAATGCATGACTACTTAACTGGGGGATTCACCGCAAATACTACTTTGGCTCATTATTGCCGCGACAATGGCTTACTTCTTCACATTCACCGTGCAATGCATGCAGTTATTGATAGACAGAAAAATCATGGTATGCATTTCCGTGTATTAGCTAAAGCATTGCGTATGTCTGGGGGAGATCATATCCACGCCGGTACAGTAGTAGGTAAGTTAGAAGGGGAACGCGAAATCACTTTAGGTTTTGTTGATTTATTGCGCGACGATTTTATTGAAAAAGATCGTGCTCGCGGTATCTTTTTCACTCAGGACTGGGTATCCATGCCAGGTGTTATACCAGTAGCTTCAGGTGGTATTCATGTTTGGCATATGCCAGCTCTGACCGAAATCTTTGGGGATGATTCTGTATTACAATTTGGTGGAGGAACTTTAGGACATCCTTGGGGAAATGCACCTGGTGCAGCAGCTAATCGAGTGGCTTTAGAAGCCTGTGTACAAGCTCGTAACGAAGGGCGCGATCTTGCTCGTGAAGGTAATGAAATTATCCGAGCAGCTTGCAAATGGAGTCCTGAACTAGCCGCAGCTTGTGAAGTATGGAAGGCGATCAAATTCGA--GTTCGCG-CCGGTAGATACTATCGATGGGGTTTCCCCAATTGAAGAAAAAAGTACAGGCCGTATCGATCAAATTATTGGACCCGTGCTGGACGTCACTTTTCCCCCCGGTAAGTTACCTTATATTTATAACGCTTTGGTAGTCCAGAGTAGAGACACTGCCGATAAGCAAATTAATGTGACTTGTGAGGTACAACAATTATTAGGAAATAATCGAGTTAGAGCTGTAGCTATGAGTGCTACAGATGGGTTGATGAGAGGAATGGAAGTGATTGACACAGGAGCTCCTCTCAGTGTTCCGGTCGGCGGAGCTACTCTCGGGCGAATTTTCAACGTTCTTGGGGAGCCTGTTGACAATTTGGGTCCTGTAGATAGTAGTGCAACGTTCCCTATTCATAGATCTGCGCCTGCCTTTATCGAGTTAGATACGAAATTATCCATCTTTGAAACAGGTATTAAGGTCGTCGATCTTTTAGCTCC-TTATCGACGTGGAGGAAAAATAGGACTATTTGGGGGGGCTGGAGTAGGTAAAACAGTACTCATCATGGAATTAATCAACAACATTGCTAAAGCTCATGGGGGCGTATCCGTATTTGGTGGAGTAGGGGAACGGACTCGTGAAGGAAATGATCTTTATATGGAAATGAGGGAATCCGGAGTAATTAATGAAAAAAATATTGAGGAATCAAAGGTAGCTCTAGTCTATGGCCAAATGAATGAACCACCGGGAGCTCGTATGAGAGTTGGTTTAACTGCCCTAACTATGGCGGAATATTTCCGAGATGTTAATAAGCAAGACGTGCTTTTATTCATCGATAATATCTTTCGTTTTGTTCAAGCAGGATCGGAGGTATCCGCTTTATTAGGGAGAATGCCCTCCGCGGTGGGTTATCAACCTACTCTTAGTACAGAAATGGGTTCTTTGCAAGAAAGAATTGCTTCTACTAAAAAGGGATCTATAACTTCGATCCAAGCGGTTTATGTACCTGCGGACGATTTGACTGACCCTGCTCCTGCCACAACATTTGCCCATTTGGATGCTACTACCGTACTTTCCAGAGGATTAGCTTCCAAGGGTATTTATCCAGCAGTAGATCCTTTAGATTCAACCTCAACTATGTTACAGCCTCGGATCGTTGGCAACGAACATTATGAAACTGCGCAAAGAGTTAAGGAAACTTTACAACGTTACAAGGAACTTCAGGACATTATCGCAATTCTTGGATTGGATGAATTATCGGAGGAGGATCGTTTAACTGTAGCAAGAGCGCGAAAAATTGAGCGTTTCTTATCACAACCGTTCTTTGTAGCAGAAGTTTTTACTGGTTCTGCAGGAAAGTATGTTGGTCTTGCAGAAACAATTAGGGGATTTCAACTAATCCTTTCCGGAGAATTAGATGGCCTACCCGAGCAGGCTTTTTATTTGGTGGGTAACATCGATGAAGCTAGCACGAAAGCTATAACCTT?????????????????????????????????????????????????????????????????????????????????????????????????????????????????????????????????????????????????????????????????????????????????????????????????????????????????????????????????????????????????????????????????????????????????????????????????????????????????????????????????????????????????????????????????????????????????????????????????????????????????????????????????????????????????????????????????????????????????????????????????????????????????????????????????????????????????????????????????????????????????????????????????????????????????????????????????????????????????????????????????????????????????????????????????????????????????????????????????????????????????????????????????????????????????????????????????????????????????????????????????????????????????????????????????????????????????????????????????????????????????????????????????????????????????????????????????????????????????????????????????????????????????????????????????????????????????????????????????????????????????????????????????????????????????????????????????????????????????????????????????????????????????????????????????????????????????????????????????????????????????????????????????????????????????????????????????????????????????????????????????????????????????????????????????????????????????????????????????????????????????????????????????????????????????????????????????????????????????????????????????????????????????????????????????????????????????????????????????????????????????????????????????????????????????????????????????????????????????????????????????????????????????????????????????????????????????????????????????????????????????????????????????????????????????????????????????????????????????????????????????????????????????????????????????????????????????????????????????????????????????????????????????????????????????????????????????????????????????????????????????????????????????????????????????????????????????????????????????????????????????????????????????????????????????????????????????????????????????????????????????????????????????????????????????????????????????????????????????????????????????????????????????????????????????????????????????????????????????????????????????????????????????????????????????????????????????????????????????????????????????????????????????????????????????????????????????????????????????????????????????????????????????????????????????????????????????????????????????????????????????????????????????????????????????????????????????????????????????????????????????????????????????????????????????????????????????????????????????????????????????????????????????????????????????????????????????????????????????????????????????????????????????????????????????????????????????????????????????????????????????????????????????????????????????????????????????????????????????????????????????????????????????????????????????????????????????????????????????????????????????????????????????????????????????????????????????????????????????????????????????????????????????????????????????????????????????????????????????????????????????????????????????????????????????????????????????????????????????????????????????????????????????????????????????????????????????????????????????????????????????????????????????????????????????????????????????????????????????????????????????????????????????????????????????????????????????????????????????????????????????????????????????????????????????????????????????????????????????????????????????????
Brassica              ATG---GACTATATGAATGGACCAGGGAGACACCATCTTTTCGTACCAGGACCAGTGAACATACCGGAACAGGTGATCCGGGCGATGAACAGAAACAACGAGGATTACCGTTCACCAGCCATCCCGGCGCTTACAAAAACGTTGTTGGAGGACGTGAAGAAGATATTCAAGACAACATCTGGGACACCGTTTATGTTTCCGACCACTGGTACTGGTGCTTGGGAGAGTGCCTTGACCAACACGCTATCTCCTGGAGATAGGATCGTCTCGTTTCTGATAGGGCAATTTAGCTTGCTGTGGATTGACCAGCAGAAGAGGCTAAATTTCAACGTTGATGTGGTGGAGAGTGATTGGGGACAAGGTGCTAATCTCCAAGTCTTGGCCTCAAAGCTCTCACAGGACCAAAAT---CATTCCATCAAAGCCATTTGCATTGTCCACAACGAGACCGCGACTGGAGTCACTAATGACATCTCTGCTGTCCGAACCCTCCTCGATCACTACAAGCACCCGGCTTTGCTGCTTGTGGACGGTGTGTCGTCCATATGTGCGCTTGATTTCCGAATGGATGAGTGGGGAGTGGATGTGGCCTTGACCGGATCTCAGAAGGCTTTATCTCTTCCAACAGGACTTGGTATTGTGTGCGCCAGTCCAAAAGCTTTGGAAGCTACCAAAAACCTCAAAATCCCTCA????????????????????????????????????????????????????????????????????????????????????????????????????????????????????????????????????????????????????????????????????????????????????????????????????????????????????????????????????????????????????????????????????????????????????????????????????????????????????????????????????????????????????????????????????????????????????????????????????????????????????????????????????????????????????????????????????????????????????????????????????????????????????????????????????????????ATGGTGCTGGTTCTGGCATTGGGGGATCTCCATGTACCCCATAGAGCGGCTGATCTGCCTCCAAAGTTCAAATCGATGCTTGTTCCTGGCAAGATTCAACACATCATCTGCACTGGCAATCTCTGCATCAAAGAAATCCATGACTACTTGAAGACTATATGCCCTGATTTGCATATAGCTCGTGGGGAGTTTGACGAAGATGCACGCTACCCTGAGACCAAAATCTTGACCATCGGCCAGTTCAAGCTTGGACTCTGCCACGGCCACCAGGTGATCCCATGGGGTGATCTAGACTCGCTTGCCATGCTTCAGAGACAACTCGACGTGGACATACTTGTAACAGGCCACACCCACCAGTTCACAGCCTACAAACACGAGGGAGGAGTGGTCATTAACCCTGGCTCTGCTACCGGAGCGTATAGTAGCATAAACCAAGATGTTAACCCGAGCTTTGTTCTTATGGATATCGATGGTCTTCGAGTTGTGGTCTATGTCTATGAGCTCATCGACGGAGAGGTTAAAGTCGACAAGATCGATTTCAAGAAGACCTC-ACATGGCCGAT---------------TCCGCTTTCAAGAAAATCCAAATCCAAAGAGAC---GACACCACATTTGATGCGTATGTGGTCGGAAAAGACGACGCACCTGGAATCGTCGTGATTCAAGAATGGTGGGGTGTTGACTTCGAGATCAAGAACCACGCCGTCAAAATCTCGAAACTCGACACTGGCTTCAAAGCTCTCATACCCGACTTGTATCGAGGAAAGGTTGGGCTTGATACTGCGGAGGCGCAGCATCTTATGGATGGACTTGACTGGCAAGGAGCTGTTAAAGACATCCGCGCTTCTGTTAACTGGCTTAAAGCTAATGGATCCAAGAAGGTTGGTGTGACTGGGATGTGTATGGGAGGTGCATTAGCTATAGCTAGCTCTGTTTTGGTTCCTGAGGTTGACACTGTTGTTGGCTTCTATGGCACTCCTTCCTCCGAGCTTGCGGATCCGGCGCAAGCCAAGGCGCCTGTCCAGGCTCATTTTGGGGAGCTTGATAACTTTGTCGGTTTCTCTGATGTCACGGCGGCGAAGAGTCTTGAACAGAAGCTGAAAGCGTCTGGGGTGGCGCACGAGGTTCATATCTACGAGGGGAACGGGCACGCGTTCTTGAACACGA????????????????????????????????????????????????????????????????????????????????????????????????????????????????????ATGAGCGGAGCAGGC---AAGAAAGTGGCGGATGTGGCATTCAAAGCGTCG---AGGACT------ATAGATTGGGAAGGGATGGCTAAGGTCCTCGTCACCGACGAGGCTCGCAGAGAGTTCTCTAACCTCCGACGCGCTTTCGACGAGGTCAACACGCAGCTCCAGACAAAGTTCAGCCAGGAGCCAGAACCTATTGATTGGGATTTCTACAGAAAGGGTATTGGATCCGGCATTGTTGACATGTACAAGGAAGCTTATGACAGCGTTGAGATTCCCAAGTACGTGGACAATGTTACCCCTGAATACAAGCCAAAGTTTGATGCTTTGTTGGTGGAACTGAAAGAAGCAGAACAGAAGTCGCTCAAGGAGTCTGAACGGCTGGAGAAGGAAATTATTGATGTCCAGGAGATAAGCAAAAAGCTCAGCACAATGACTGCAGATGAGTACTTTGAGAAGCACCCAGAACTCAAAAAGAAGTTTGATGACGAAATCCGTAACGACTACTGGGGATAC???????????????????????????????????????????????????????????????????????????????????????????????????????????????????????????????????????????????????????????????????????????????????????????????????????????????????????????????????????????????????????????????????????????????????????????????????????????????????????????????????????????????????????????????????????????????????????????????????????????????????????????????????????????????????????????????????????????????????????????????????????????????????????????????????????????????????????????????????????????????????????????????????????????????????????????????????????????????????????????????????????????????????????????????????????????????????????????????????????????????????????????????????????????????????????????????????????????????????????????????????????????????????????????????????????????????????????????????????????????????????????????????????????????????????????????????????????????????????????????????????????????????????????????????????????????????????????????????????????????????????????????????????????????????????????????????????????????????????????????????????????????????????????????????????????????????????????????????????????????????????????????????????????????????????????????????????????????????????????????????????????????????????????????????????????????????????????????????????????????????????????????????????????????????????????????????????????????????????????????????????????????????????????????????????????????????????????????????????????????????????????????????????????????????????????????????????????????????????????????????????????????????????????????????????????????????????????????????????????????????????????????????????????????????????????????????????????????????????????????????????????????????????????????????????????????????????????????????????????????????????????????????????????????????????????????????????????????????????????????????????????????????????????????????????????????????????????????????????????????????????????????????????????????????????????????????????????????????????????????????????????????????????????????????????????????????????????????????????????????????????????????????????????????????????????????????????????????????????????????????????????????????????????????????????????????????????????????????????????????????????????????????????????????????????????????????????????????????????????????????????????????????????????????????????????????????????????TCCGCCTACACCGTTGAGCAGCTCGTCGCCGTCAATCCATTCAACCCTGAGATCTTACCTGATCTCGAAAACTACGTCAACGAGCACTTTACAACGCAAACGTATAGTCTTGATGCAAATCTATGCTTGCTTCGTCTCTACCAGTTTGAGCCTGAGCGTATGAACACTCATGTTGTGGCTCGTATCTTGATCAAGGCGCTTATGGCTATGCCAGCTCCAGACTTCAGCCTTTGCCTCTTCTTGATTCCCGAAAGAGTGCAAATGGAGGAGCAGTTCAAGTCACTCATTGTTCTCTCACACTACCTTGAGACTGGGAGGTTCCAGCAGTTCTGGGATGAAGCTGCCAAAA--CCGTACATACTCATCGAGACTGT-CCAGGTTTTGA????????????????????????????????????????????????????????????????????????????????????????????????????????????????????????????????????????????????????????????????????????????????????????????????????????????????????????????????????????????????????????????????????????????????????????ATGGCGATGAGGAGAATCTACAGTGAGATCAAGGGAAAGAAGGTGAAGGAGCTTCCCGCCTACATCAAATCGACGTTCTCAGTTGAAACCGTGAAGACCTCTGTGAGGAAAAGTCTCGATAACTACAACGACAAGTACATCCAGACTAGCTCCGTCGATCCTCTCCTTCACATCTGCTTCGGAGGCATGGCCTTCTCTTACCTCGTCGCTCTCCCCAACGAGCGCCGCCATCTCGAGCACCAGCAGCATGC?????????????????????????????????????????????????????????????????????????????????????????????????????????????????????????????????????????????????????????????????????????????????????????????????????????????????????????????????????????????????????????????????????????????????????????????????????????????????????????????????????????????????????????????????????????????????????????????????????????????????????TGAAGATGATCCTGCTCTTACAGAGTTCCTTGGGTCTCTCATGGATTACACTCCTACTATTCCTGATGATCTAGTGGAGCACTACTTGGCTAAGAGTGGGTTTCAGTGCCCTGACG-ACGATTGTAGAATAAGGCTAGTTGCTGTGGCTACACAAAAGTTTGTTGCAGATGTTGCCAGCGACGCCCTTCAGCACTGCAAGGCTAGACCAGCACCAGTTGTGAAAGACAAA------AAACAGCAAAAG---GATAAACGTTTAGTATTGACAATGGAAGACCTTTCCAAAGCTTTGCGT------------------------------------------------------------------GAGTATGGTGTGAACGTGAAGCATCCAGAATATTTTGCTGATAGCCCTTCCACCGGAATTGATCCTGCGACAAGGGAGGAAATGGCGACGGCGATT------GTACGTTCAGCACTT------------TCCCGAGCAGCTGAT-------CGGCGCAGCTCC--------------------------GAAGACATCCCTTGCCCCCAAGCGA---AGATTT------TCATCTTCCGCC---GGCCATGACGATGCTTATGAAGCT---------GCAAAGTGGGAGAAGATTACTTACCTGGGCATTGCTAGTTGCACTGCTCTAGCCGCC-ATGTTCCATCTAAGGGTCATCATCACGGCGAGGATCCTCCTGCCTATCCGTATATGCACATCCGCAACAAGGAGTTTCCTTGGGGTCCACACGGTCTCTTTGAGGTGAAG------------CACAACGAAGGGCACTGAATGGCAGGAAGATTGAGCGGTGTGGCCTCACGAATCATGGGTGGAAACGGC------ATCGTTGCCCGATCCGCCGCCTCTTCT---CTCCGCCAACGCGCCGGCATGGGTCTCCCCGTCGGCAAACACATCGTCCCCGACAAGCCTCTTTCGGTGAACGACGAGCTGATGTGGGACAACGGGACTGCGTTTCCAGAGCCTTGCATAGATCGGATTGCT---GATACCGTCGGGAAGTATGAAGCATTGGGATGGTTGTGTGGCGGTCTAAGCTTCTTTGGGGCTCTTGGTATGCTCGCTGTTTTGAACGATAAAGCTTCAAAAGTTCCTTTTACACCGCGAGTGTATCCGTATGATAACCTGACAGTGGAGCTTGGAGGAGAGCCAGAACTAGAGAAAATGGGAATCGATCAGCTAAAAGCGCTGAAGGAGCAAGCGGATCTGGAAGTGAACCTCCTGCAAGACAGCCTCAACAACATCCGCACAGCCAACGCACGCCTCGAATCCGCCGCGGGAGCTCTCAACGACCTCTCGCTTCGACCTCAAGGCAAGAAGATGCTCGTGCCGCTCACCGCGTCTCTCTACGTGCCTGGGACGCTTGATGAAGCTGGCAAGGTTCTTGTTGATATCGGCACTGGTTACTTCATCGAGAAAACAATGGAGGATGGTAAAGACTATTGTCAGAGGAAGATTAACTTGTTGAAATCAAACTATGAGCAACTCTTTGAGGTAATGTTCA?????????????????????????????????????????????????????????????????????????????CATATGCTTGTCTCAAAGATTAAGCCATGCATGTGTAAGTAT-GAACGAATTCAGACTGTGAAACTGCGAATGGCTCATTAAATCAGTTATAGTTTGTTTGATGGTAACT-ACTACTCGGATAACCGTAGTAATTCTAGAGCTAATACGTGCAACAAACCCCGACTTCT-GGAAGGGATGCATTTATTAGATAAAAGGTCGACGCGGGCTCTG-T-GCTGCTCTGATGATTCATGATAACTCGACGGATCGCAT-GGCCTTTGTGCTGGCGACGCATCATTCAAATTTCTGCCCTATCAACTTTCGATGGTAGGATAGTGGCCTACCATGGTGGTAACGGGTGACGGAGAATTAGGGTTCGATTCCGGAGAGGGAGCCTGAGAAACGGCTACCACATCCAAGGAAGGCAGCAGGCGCGCAAATTACCCAATCCTGACACGGGG-AGGTAGTGACAATAAATAACAATACCGGGCTCATT-GAGTCTGGTAATTGGAATGAGTACAATCTAAATCCCTTAACGA-GGATCCATTGGAGGGCAAGTCTGGTGCCAGCAGCCGCGGTAATTCCAGCTCCAATAGCGTATATTTAAGTTGTTGCAGTTAAAAAGCTCGTAGTTGAACCTTGGGATGGGTCGC-CCGGTCCGC-GTTT--GGTGAGCACCGGTCGGCTTGTCCCTT-CTGTCGGCGATACGCTCCTGGCCTTAATTGGCCGGGT-CGTGCCTCCGGCGCTGTTACTTTGAAGAAATTAGAGTGCTCAAAGCAAGCCTACGCTCTGTATACATTAGCATGGGATAACATCATAGGATTTCGGTCCTATT-GTGTTGGCCTTCGGGATCGGAGTAATGATTAACAGGG-ACAGTCGGGGGCATTCGTATTTCATAGTCAGAGGTGAAATTCTTGGATTTATGAAAGACGAACAACTGCGAAAGCATTTGCCAAGGATGTTTTCATTAATCAAGGAC-GAAAGTTGGGGGCTCGAAGACGATCAGATACCGTCCTAGTCTCAACCATAAACGATGCCGACCAGGGATCAGCGGATGTTGCTTTTAGGACTCCGCTGG-CACCTTATGAGAAATCAAAGTT-TTTGGGTTCCGGGGGGAGTATGGTCGCAAGGCTGAAACTTAAAGGAATTGACGGAAGGGCACCACCAGGAGTGGAGCCTGCGGCTTAATTTGACTCAACACGGGGAAACTTACCAAGTCCAGACATAGTAAGGATTGACAGACTGAGAGCTCTTTCTTGATTCTATGGGTGGTGGTGCATGGCCGTTCTTAGTTGGTGGAGCGATTTGTCTGGTTAATTCCGTTAACGAACGAGACCTCAGCCTGCTAACTAGCTACGTGGAGG-CATCCCTTCACGGCCGGCTTCTTAGAGGGACTATGGCCGTTTAGGCCAAGGAAGTTTGAGGCAATAACAGGTCTGTGATGCCCTTAGATGTTCTGGGC-GCACGCGCGCTACACTGATGTATTCAACGAGTTCACA--CC-TTGG-TCGACAGGCCCGGGTAATCTTTGAAA-TTTCATCGTGATGGGGATAGATCATTGCAATTGTTGGTCTTCAACGAGGAATTCCTAGTAAGCGCGAGTCATCAGCTCGCGTTGACTACGTCCCTGCCCTTTGTACACACCGCCCGTCGCTCCTACCGATTGAATGATCCGGTGAAGTACTCGGATCGCGGCGACGTGGGTGGTTC-GCCGTCCGCGACGTCGCGAGAAGTTTTCTAAACCTTATCATTTAGAGGAAGGAGAAGAAGTGTTGGATTCAAAGCTGGTGTTAAAGAGTATAAATTAAATTATTATACTCCTGAATATGAAACCAAGGATACTGATATCTTGGCAGCATTCCGAGTAACTCCTCAACCCGGAGTTCCACCTGAAGAAGCAGGGGCTGCGGTAGCTGCTGAATCTTCTACTGGTACATGGACAACTGTGTGGACCGATGGGCTTACCAGCCTTGACCGTTACAAAGGACGATGCTACCACATCGAGCCCGTTCCAGGAGAAGAAACTCAATTTATTGCGTATGTAGCTTACCCATTAGACCTTTTTGAAGAAGGGTCTGTTACTAACATGTTTACCTCAATTGTGGGTAACGTATTTGGGTTCAAAGCCCTGGCTGCTCTACGTCTAGAGGATCTGCGAATCCCTCCGGCTTATACTAAAACTTTCCAGGGACCACCTCATGGTATCCAAGTTGAAAGAGATAAATTGAACAAGTATGGACGTCCCCTATTAGGATGTACTATTAAACCTAAGTTGGGGTTATCCGCGAAGAACTATGGTAGAGCAGTTTATGAATGTCTACGTGGTGGACTTGATTTTACCAAAGATGATGAGAATGTGAACTCTCAACCATTTATGCGTTGGAGAGACCGTTTCTTATTTTGTGCCGAAGCTATTTATAAATCACAGGCTGAAACAGGTGAAATCAAAGGACATTATTTGAATGCTACTGCGGGTACATGCGAAGAAATGATGAAAAGAGCTATATTTGCCAGAGAATTGGGAGTTCCTATCGTAATGCATGACTACTTAACAGGGGGATTCACCGCAAATACTAGTTTGGCTCATTATTGCCGAGATAATGGCCTACTTCTTCACATCCACCGTGCAATGCACGCTGTTATTGATAGACAGAAGAATCATGGTATGCACTTCCGTGTACTAGCTAAAGCTTTACGTCTATCGGGTGGAGATCATGTTCACGCGGGTACAGTAGTAGGTAAACTTGAAGGAGACAGGGAGTCAACTTTGGGCTTTGTTGATTTACTGCGCGATGATTATGTTGAAAAAGACCGAAGTCGTGGTATCTTTTTCACTCAAGATTGGGTCTCACTACCAGGTGTTCTACCTGTGGCTTCAGGGGGTATTCACGTTTGGCATATGCCTGCTTTGACCGAGATCTTTGGAGATGATTCCGTACTACAATTTGGTGGCGGAACTTTAGGCCACCCTTGGGGAAATGCACCGGGTGCCGTAGCTAACCGAGTAGCTCTAGAAGCATGTGTACAAGCTCGTAATGAGGGACGTGATCTTGCAGTCGAGGGTAATGAAATTATCCGTGAGGCTTGCAAATGGAGTCCTGAACTAGCTGCTGCTTGTGAAGTATGGAAGGAGATCACATTTAA--CTTCCCA-ACCATCGATAAATTAGAT???????????????????????????????????TATTG?CCAAATCATTGGTCCGGTACTGGATGTAGCCTTTCCCCCGGGCAAGATGCCTAATATTTACAATGCTCTGGTGGTTAAGGGTCGAGATACGCTTGGTCAAGAAATTAATGTGACTTGTGAAGTACAGCAATTATTAGGAAACAACCGAGTTAGAGCTGTAGCTATGAGCGCGACCGACGGTTTAAAGAGAGGGATGGACGTGGTTGATATGGGAAATCCTCTAAGTGTTCCAGTCGGCGGAGCGACTCTAGGACGAATTTTCAATGTACTTGGGGAACCTGTTGATAATTTAGGTCCTGTCGATACTCGCACAACATCTCCTATCCATAAATCCGCGCCTGCTTTTATACAATTAGATACAAAATTATCTTTTTTTGAAACAGGAATTAAAGTAGTAGATCTTTTGGCCCC-TTATCGTCGTGGGGGAAAAATCGGACTATTCGGTGGGGCTGGCGTGGGTAAAACAGTACTAATTATGGAATTGATCAACAACATTGCCAAAGCTCATGGTGGTGTATCCGTATTTGGTGGAGTAGGCGAACGAACTCGTGAAGGAAATGATCTTTACATGGAAATGAAAGAATCTGGAGTCATTAATGAACTAAAT?TTGCGGAATCCAAAGTAGCCCTAGTCTACGGTCAGATGAATGAACCGCCGGGCGCTCGTATGAGAGTTGGTCTGACTGCCTTAACTATGGCAGAATATTTCCGAGATGTTAATGAGCAAGACGTACTTCTATTTATCGACAATATCTTCCGTTTTGTACAAGCAGGATCCGAGGTATCCGCTTTATTGGGTAGAATGCCTTCTGCTGTGGGTTACCAACCCACCCTTAGTACCGAAATGGGTTCTTTACAAGAAAGAATTACTTCTACGAAAAAAGGGTCCATAACCTCTATTCAAGCAGTTTATGTACCTGCAGACGATTTGACTGACCCTGCTCCTGCCACCACATTTGCACATTTAGATGCGACTACCGTACTATCAAGAGGATTAGCTGCTAAAGGTATCTACCCAGCGGTAGATCCTTTAGATTCAACGTCAACTATGCTACAACCTCGAATCGTTGGCGAGGAACATTATGAAACTGCGCAACAAGTCAAGCAAACTTTACAACGTTACAAGGAGCTTCAGGACATTATAGCTATCCTGGGGTTGGACGAATTATCCGAAGAGGATCGTTTAACCGTCGCAAGAGCACGAAAGATTGAGCGTTTCTTATCACAACCTTTTTTCGTAGCAGAAGTATTTACAGGTTCTCCGGGAAAATATGTTGGTCTAGCGGAAACAATTAGAGGGTTTAAATTGATCCTTTCCGGAGAATTTGATTCTCTTCCTGAACAGGCCTTTTACTTAGTGGGTWACATCGATGAAGCTACTGCGAAGGCTACGAACTTATCGGTCGAGTGGTCTCAGTTGGAGATGGGATTGCACAAGTTTATGGATTGAACGAGATTCAAGCTGGGGAAATGGTTCTTTTTGCCAACGGTGTGAAAGGAATGGCCTTGAATCTTGAGAATGAGAATGTCGGGATTGTTGTCTTTGGTGGTGATACCGCTATAAAAGAAGGAGATCTTGTCAAGCGCACTGGATCTATTGTGGATGTTCCCGCGGGAAAGGCTATGCTAGGGCGTGTGGTCGACGCGATGGGAGTACCTATTGATGGAAGAGGGGCTCT---AAGCGATCACGAGCAAAGACGTGTCGAAGTGAAAGCCCCTGGGATTCTTGAACGTAAATCAGTGCACGAGCCTATGCAAACAGGGTTAAAAGCGGTAGATAGCCTGGTTCCTATAGGCCGTGGTCAACGAGAACTTCTAATCGGGGACCGACAAACTGGAAAAACGACTATTGCTATCGATACCATATTAAACCAAAAGCAAATAAAC--------------TCAAGGGCCACCTCT---------------------------------------------GAGAGTGAGACAATGTATTGTGTCTATGTAGCGATTGGACAGAAACGCTCGACTGTGGGACAATTAATTCAAACTCTTGAAGAAGCGAATGCTTTGGAATATTCCATTCTTGTAGCAGCCACCGCTTCGGATCCTGCTCCTCTGCAATTTTTGGCCCCATATTCCGGGTGTGCCATGGGGGAATATTTCCGCGATAATGGAATGCACGCATTAATAATCTATGATGATCTTAGTAAACAGGCGGTGGCATATCGACAAATGTCATTATTGTTACGCCGACCACCAGGCCGTGAGGCTTTCCCAGGTGATGTTTTCTATTTACATTCCCGTCTCTTAGAAAGAGCGGCTAAACGATCGGACCAGACAGGTGCAGGTAGCTTGACCGCCTTACCCGTCATTGAAACACAAGCTGGAGACGTATCGGCCTATATTCCCACCAATGTGATCTCCATTACTGATGGACAAATCTGTTTGGAAACAGAGCTCTTTTATCGCGGAATTAGACCTGCTATTAACGTCGGCTTATCTGTCAGTCGCGTCGGGTCTGCCGCTCAGTTGAAAGCTATGAAACAAGTATGCGGTAGTTCAAAACTGGAATTGGCACAATATCGCGAAGTGGCCGCCTTTGCTCAATTTGGCTCAGACCTTGATGCTGCGACTCAGGCATTACTCAATAGAGGTGCAAGGCTGACAGAAGTACCGAAACAACCACAATATGCACCACTTCCAATTGAAAAACAAATACTAGTCATTTACAGTAGTTCTACCTATAGAAAAGATCATGAAA-GAGGCGATCAGAATGGTACTCGAATCCATTTACGATCCCGAGTTTCCAGACACATCGCATTTCCGCTCGGGTCAAGGCTGCCACTCGGTCCTAAGACGGATCAAAGAAGAGTGGGGAATCTCTCGCT---GGTTTTTAGAATTCGACATCAGGAAGTGTTTTCACACCATCGATCGACATCGACTCATCCAAATTTTGAAGGAAGAGATCGACGATCCCAAGTTCTTTTACTCCATTCATAAAGTCTTTTCCGCCGGACGACTCGTAGGAGTTGAGAGGGGCC------CTT-----ACT---------CCGTCCCACACAGTGTACTACTATCGGCCCTACCAGGCAACATCTACCTACACAAGCTCGATCAGGAGATAGGGAGGATCCGACAGAAGTATGAAATTCCGATTGTTCAGAGAGTCAGATCGGTTCTATTAAGGACAGGTCGTCGTATTGATGACCAAGAAAACCCTGGAGAAGAAGCAAGCTTCAACGCTCCCCA---------------AGACAACAGAGCCATCATTGTGGGGAGCGTTAAGAGCATGCAACGCAAAGC-GGCCTTTCATTCCCTTGTTTCGTCGTGGCACACCCCCCCCACAAGCACCCTCCGGCTCAGGGGGGACCAGAAAAGGCCTTTCGTTTTCCCCCCTTCGTCGG------CCCTTGCCGTCTTCCTTAACAAGCCCTCGAGCCTTCTTTGCGCCGCCTTCCTCATA---GAA---GCCGCC---------GGGTTGACCCCGAAG---------GCCGAATTCTATGGTGGAGAACGC------TGTAATAATAAT---------------TGGGCC---------ATGAGAGACCTTCTTAAGTATTGCAAAAGAAAGGGCCTGCTGATAGAGCTGGGCGGGGAGGCGATACTAGTTATCAGGTCAGAGAGAGGCCTGGCCCGTAAGCAGG------CCCCCT------TAAAAACCCATTACTT---AATAAGGATTTGTTACGCGCGATATGCCGACGACTTACTACTGGGAATCGTGGGTGCCGTAGAGCTTCTCATAGAAATACAAAAACGTATCGCCCATTTCCTACAA----------------------------------------------------------------------------------------------TCCGGCCTGAACCTTTGGGTAGGCTCCGCAGGATCAACAACAATAGCTGCACGGAGTACGGTAGAATTCCTCGGTACGGTCATTCGGGAAGTCCCTCCGAGGACGACTCCCATACAATTTTTGCGAGAGCTGGAAAAGCGTCTACGGGTAAAGCACCGTATCCATATAAC-TGCTTGCCACCTACGCTCCGCCATCCATTCAAAGTTTAGGAATCTAGGTGATAGTATCCCGATCAAACAGCTGACGAAGGGGATGAGCAAAACAGGGAGTCTACAGGACGGGGTTCAACTAGCGGAGACTCTTGGAACAGCTG-------------------------------------GAGTCAGAAGTCCCCAAGTTAGCG------TATTATGGGGG--------------ACCGTCAAGCACATCCGGCAAGGCGTTCCTCGGGGGATCTCGTTCTTGCATAGCTCAGGTCGGAGCAACGCGTCATCGGACGTTCAAC-------------------------AGGTAGTCTCACGATCGGGCA------CTCATGCCCGTAAGTTGTCATTGTATACTCCC------------CCGGGTCGGAAG-------------------------------------------------------------GCGGCGGGGGAGGGAGGAGGACACTGG------GCGGGATCTATCAGCAGCGAATTCCCCGTAAAGATAGAGGCACCTATAAAAAAGATACTCCGAAGGCTTCGGGATCGAGGTATCATTAGCCGAAGAAGACCCTGGCCAATCCACGTGGCCTGCTTGACGAACGTCAGCGACGAAGACATCGTAAATTGGTCCGCGGGCATCGCGATAAGTCCTCTGTCCTACTACAGGTGCCGCGACAACCTTTACCAAGTCCGAACGATTGTCGACCACCAGATTCGCTGGTCTGCAATATTCACCCTAGCCCACA
Bruguiera             ATG---GATTACGTTTATGGACCAGGAAGGAACCATCTGTTTGTTCCAGGGCCTGTTAATATCCCGGAACCAGTCATCCGGGCTATGAACAGGAACAATGAGGACTATCGCTCTCCAGCCATTCCAGCTTTAACAAAATCTCTTCTGGAGGATGTGAGG-AGATTTTCAAGACTACTTCAGGAACCCCATTTCTCATCCCAACAACAGGTACTGGAGCATGGGAGAGTGCACTTACCAATACATTGTCGCCTGGAGATAGGATTGTCTCCTTCCTGATTGGCCAATTCAGTTTGCTCTGGATTGATCAGCAGCAACGCCTTGGATTCAATGTTGATGTGGTAGAAAGTGAGTGGGGTCAAGGTGCCAACCTTGACATTCTGGCATCAAAACTTGCAGCAGATGGAGCA---CACACTATTAAGGCCATTTGCATTGTTCACAATGAGACAGCAACTG???????????????????????????????????????????????????????????????????????????????????????????????????????????????????????????????????????????????????????????????????????????????????????????????????????????????????????????????????????????????????????????????????????????????????????????????????????????????????????????????????????????????????????????????????????????????????????????????????????????????????????????????????????????????????????????????????????????????????????????????????????????????????????????????????????????????????????????????????????????????????????????????????????????????????????????????????????????????????????????????????????????????????????????????????????????????????????????????????????????????????????????????????????????????????????????????????????????????????????????????????????????????????????????????????????????????????????????????????????????????????????????????????????????????????????????????????????????????????????????????????????????????????????????????????????????????????????????????????????????????????????????????????????????????????????????????????????????????????????????????????????????????????????????????????????????????????????????????????????????????????????????????????????????????????????????????????????????????????????????????????????????????????????????????????????????????????????????????????????????????????????????????????????????????????????????????????????????????????????????????????????????????????????????????????????????????????????????????????????????????????????????????????????????????????????????????????????????????????????????????????????????????????????????????????????????????????????????????????????????????????????????????????????????????????????????????????????????????????????????????????????????????????????????????????????????????????????????????????????????????????????????????????????????????????????????????????????????????????????????????????????????????????????????????????????????????????????????????????????????????????????????????????????????????????????????????????????????????????????????????????????????????????????????????????????????????????????????????????????????????????????????????????????????????????????????????????????????????????????????????????????????????????????????????????????????????????????????????????????????????????????????????????????????????????????????????????????????????????????????????????????????????????????????????????????????????????????????????????????????????????????????????????????????????????????????????????????????????????????????????????????????????????????????????????????????????????????????????????????????????????????????????????????????????????????????????????????????????????????????????????????????????????????????????????????????????????????????????????????????????????????????????????????????????????????????????????????????????????????????????????????????????????????????????????????????????????????????????????????????????????????????????????????????????????????????????????????????????????????????????????????????????????????????????????????????????????????????????????????????????????????????????????????????????????????????????????????????????????????????????????????????????????????????????????????????????????????????????????????????????????????????????????????????????????????????????????????????????????????????????????????????????????????????????????????????????????????????????????????????????????????????????????????????????????????????????????????????????????????????????????????????????????????????????????????????????????????????????????????????????????????????????????????????????????????????????????????????????????????????????????????????????????????????????????????????????????????????????????????????????????????????????????????????????????????????????????????????????????????????????????????????????????????????????????????????????????????????????????????????????????????????????????????????????????????????????????????????????????????????????????????????????????????????????????????????????????????????????????????????????????????????????????????????????????????????????????????????????????????????????????????????????????????????????????????????????????????????????????????????????????????????????????????????????????????????????????????????????????????????????????????????????????????????????????????????????????????????????????????????????????????????????????????????????????????????????????????????????????????????????????????????????????????????????????????????????????????????????????????????????????????????????????????????????????????????????????????????????????????????????????????????????????????????????????????????????????????????????????????????????????????????????????????????????????????????????????????????????????????????????????????????????????????????????????????????????????????????????????????????????????????????????????????????????????????????????????????????????????????????????????????????????????????????????????????????????????????????????????????????????????????????????????????????????????????????????????????????????????????????????????????????????????????????????????????????????????????????????????????????????????????????????????????????????????????????????????????????????????????????????????????????????????????????????????????????????????????????????????????????????????????????????????????????????????????????????????????????????????????????????????????????????????????????????????????????????????????????????????????????????????????????????????????????????????????????????????????????????????????????????????????????????????????????????????????????????????????????????????????????????????????????ATGGCGTTGAGGAAATTCTACAGTGAGATGAGGGGGTTGAAGTTGAAGGAGCTGCCGAACCACGTCAAGCCGATGCTGTCGATAGAGAGGGTGAAGAAGGCGGTCGAGAGAGGCATGGACAACTACCACGCCAAGTACATCCAGACAAGCTCCATCGAACCTCTCTATCATGTCTGCTTCGGAGGCATGATCTTCTCGTACCTTGTCGCCCTTCCCGAGGAACGCCGCCATCTCGAGCACAAGCAGCACGC?????????????????????????????????????????????????????????????TCACTGATTTCTTCTGGGCAATCATTAATTTAATAGGCGTGTTCTTTGCCACTTTGTTCTCGATGGAGAAATCAGATGCCTACAGGAAGGGATCTGGTTCTAGCAAGAAA---TGGGATGGCGGC---CCAGGA---------------GGTCCAGGAAGT------GGACCTCGCGGTGGTGGT------------------------------------------------------CCACGTGGTCCACCACCCCGAGGG---TTAGATAATGTCCGAGGACTAAATGATGTTCGTGGGGCTGACCACAGTTCTTTACCTGCCTGTGGCTCCTGCTGTGGC??????????????????????????????????????????????????????????????????????????????????????????????????????????????????????????????????????????????????????????????????????????????????????????????????????????????????????????????????????????????????????????????????????????????????????????????????????????????????????????????????????????????????????????????????????????????????????????????????????????????????????????????????????????????????????????????ATGGCGACGGTGTTG------ATGCGATCCGGCGTT------------CTCCGATCCGCT-CTC------CGAGGCGGCGCA---------------------------AAAGTCTCTGCTCCTCCCAAGCGA---GGCCTC------GCTTCCTCCGCT---CATCACGACGATGCTCATGAGGCT---------GCAAAGTGGGAGAAGATAACATATTTGGGAATTGCCACCTGCACCATATTGGCTTTTTACAACCTCTCAAAGGGTCACCACCACTCCGAAGAGCCTCCCCCATATCCGTACTTGCACATTCGAAGCAAGGAATTTCCGTGGGGACCAGATGGACTCTTTGAGATCAAG------------CAC---------CACTAAATGGCAGGGAGATTGAGCAACGTGGCGTCGCGGATCATGGGAGGGAACGGC------GTCGTCGGGCGCTCCGTCGCCTCCTCC---CTCCGCCTCCGCTCCGGCATGGGCCTCCCCGTCGGCAAACACAACGTCCCTGACAAACCTCTTCCTGTAAATGACGAACTAGTTTGGGACAACGGCACGGCGTTTCCGGAGCCTTGCATCGATCGCATCGCC---GACACTGTTGGAAAGTATGAAGCTTTGGCTTGGATGTGTGGAGGATTGGGGTTCTTTGCGACGCTTGGGCTGTTAGCTATGTGGAATGATAAAGCATCTAAAGTTCCATTTACACCAAAAGTTTATCCATACGACAACCTGCAGGTGGAACTTGGTGGAGAACATGAGATGGAGAAGATGGGCGTAGAGCAACTGAAAGCCCTAAAAGAGCAGGCGGATCTCGAAGTCAATCTGTTGCAAGACAGTCTCAACAACATTCGCACTGCCACCGCCCGCCTCGAGATCGCCTCCACCGCCCTCCACGATCTCTCCCGCCGCACTCAAGGTCAGAAAATGCTGGTGCCGCTTACGGCGTCGCTTTATGTGCCCGGAATGCTCGACGATGCTGACAAAGTTCTTGTCGATATCGGCACTGGCTACTTCGTTGAGAAAACAATGGTTGAAGGAAAAGATTATTGTGAGCGCAAGATCAACTTGCTTAAATCAAATTTTGACCAACTGATCGAGCTTGCATCTAAAAAGAAAAATGTGGCAGATGAAGCTGGA????????????????????????????????????????????????NNTATGCTTGTCTCAAAGATTAAGCCATGCATGTGTAAGTAT-GAACTAATTCAGACTGTGAAACTGCGAATGGCTCATTAAATCAGTTATAGTTTGTTTGATGGTACCT-GCTACTCGGATAACCGTAGTAATTCTAGAGCTAATACGTGCAACAAACCCCGACTTCT-GGAAGGGATGCATTTATTAGATAAAAGGTCGACGCGGGCTCCGCCCGTTGCTCTGATGATTCATGATAACTCGACGGATCGCAC-GGCCAACGTGCCGGCGACGCATCATTCAAATTTCTGCCCTATCAACTTTCGATGGTAGGATAGAGGCCTACCATGGTGGTGACGGGTGACGGAGAATTAGGGTTCGATTCCGGAGAGGGAGCCTGAGAAACGGCTACCACATCCAAGGAAGGCAGCAGGCGCGCAAATTACCCAATCCTGACACGGGG-AGGTAGTGACAATAAATAACAATACCGGGCTCTTACGAGTCTGGTAATTGGAATGAGTACAATCTAAATCCCTTAACGA-GGATCCATTGGAGGGCAAGTCTGGTGCCAGCAGCCGCGGTAATTCCAGCTCCAATAGCGTATATTTAAGTTGTTGCAGTTAAAAAGCTCGTAGTTGGACCTTGGGATGGGTCGA-TCGGTCCGC-CTTT--GGTGTGCATCGGTCGCCTCGTCCCTT-CTACCGGCGATGCGCTCCTGGCCTTAATTGGCCGGGT-CGTGCCTCCGGTGCTGTTACTTTGAAGAAATTAGAGTGCTCAAAGCAANNCTACGCTCTGGATACATTAGCATGGGATAACATCATAGGATTTCGATCCTATT-GTGTTGGCCTTCGGGATCGGAGTAATGATTAACAGGG-ACAGTCGGGGGCATTCGTATTTCATAGTCAGAGGTGAAATTCTTGGATTTATGAAAGACGAACAACTGCGAAAGCATTTGCCAAGGATGTTTTCATTAATCAAGAAC-GAAAGTTGGGGGCTCGAAGACGATCAGATACCGTCCTAGTCTCAACCATAAACGATGCCGACCAGGGATCGGCGGAAGTTGCTTTTAGGACTCCGCCGG-CACCTTATGAGAAATCAAAGTC-TTTGGGTTCCGGGGGGAGTATGGTCGCAAGGCTGAAACTTAAAGGAATTGACGGAAGGGCACCACCAGGAGTGGAGCCTGCGGCTTAATTTGACTCAACACGGGGAAACTTACCAGGTCCAGACATAGTAAGGATTGACAGACTGATAGCTCTTTCTTGATTCTATGGGTGGTGGTGCATGGCCGTTCTTAGTTGGTGGAGCGATTTGTCTGGTTAATTCCGTTAACGAACGAGACCTCAGCCTGCTAACTAGCTATGCGGAGG-TGATCCTCCGTGGCCAGCTTCTTAGAGGGACTATGGCCTTCTAGGCCAAGGAAGTTTGAGGCAATAACAGGTCTGTGATGCCCTTAGATGTTCTGGGCCGCACGCGCGCTACACTGATGTATTCAACGAGTCTATA-GCC-TTGG-CCGACAGGCCCGGGTAATCTTTGAAA-TTTCATCGTGATGGGGATAGATCATTGCAATTGTTGGTCTTCAACGAGGAATTCCTAGTAAGCGCGAGTCATCAGCTCGCGTTGACTACGTCCCTGCCCTTTGTACACACCGCCCGTCGCTCCTACCGATTGAATGGTCCGGTGAAGTGTTCGGATCGCGGCGACGTGGGCGGTTC-GCCGCCGGCGACGTCGCGAGAAGTCCACTGAACCTTATCATTGAGAGGAAGGAGNNNAAGTGTTGGATTTAAGGCTGGTGTTAAAGATTATAAATTGACTTATTATACTCCTGACTATGAAACCAAAGATACTGATATCTTGGCAGCATTCCGAGTAACTCCTCAACCTGGAGTTCCGCCTGAGGAAGCAGGGGCTGCGGTAGCTGCTGAATCTTCTACTGGTACATGGACAACCGTGTGGACCGATGGGCTTACCAGTCTTGATCGTTATAAAGGACGATGCTACCACA?????????????????????????????????????????????????????????????????????????????????????????TTTACTTCGATTGTGGGTAATGTATTTGGGTTCAAAGCACTACGCGCTCTACGTCTGGAGGATTTGCGAATTCCTCCTGCTTATTCTAAAACTTTCCAAGGCCCGCCTCATGGCATCCAAGTTGAGAGAGATAAATTGAACAAGTATGGTCGCCCCCTATTGGGCTGTACTATTAAACCTAAATTGGGGTTATCCGCTAAGAATTACGGTAGAGCAGTTTATGAATGTCTCCGTGGTGGACTTGATTTTACCAAAGATGATGAGAACGTGAATTCACAACCATTTATGCGCTGGAGAGATCGTTTCTTATTTTGTGTCGAAGCAATTTATAAAGCACAGGCGGAAACAGGTGAAATCAAAGGGCATTATTTGAATGCTACTGCAGGTACATGTGAAGAAATGATGAAAAGGGCTGTATTTGCCAGAGAATTGGGAGCTCCTATCGTAATGCATGACTACTTAACAGGGGGATTCACTGCAAATACTAGCTTGGCTCATTATTGTCGAGATAATGGTTTACTTCTTCACATTCATCGCGCAATGCATGCAGTTATTGATAGACAGAAGAATCATGGTATGACCTTTCGTGTACTAGCTAAGGCATTACGTCTGTCTGGCGGGGACCATATTCACGCCGGTACCGTAGTAGGTAAACTTGAAGGGGAAAGAGAAATCACTTTGGGCTTTGTTGATCTACTTCGTGATGATTTTATTGAAAAAGATCGAGGCCGTGGTATTTATTTCACTCAAGATTGGGTTTCTCTACCAGGTGTTATACCCGTGGCTTCAGGGGGTATTCACGTTTGGCATATGCCTGCTCTGACCGAGATCTTTGGAGATGATTCCGTACTACAATTCGGTGGAGGAACTTTAGGACACCCTTGGGGAAATGCACCAGGTGCTGTAGCTAATCGAGTAGCTCTAGAAGCATGTGTACAAGCTCGGAATGAGGGACGTGATCTTGCTCGTGAGGGTAATGAAATTATCCGTGGGGCTAGCAAATGGAGTCCTGAACTAGCTGCTGCTTGTGAAGTATGGAAGGAGATTAAATTTGA--ATTCCCA-GCAATGGATACTTTGTAAGGGGGTTCCACGCTTCAAAAAAAGAACCTGGGGCGTATTGCTCAAATCATYGGCCCGGTGCTAGATGTAGCTTTTCCCCCGGGACAGATGCCTAATATTTACAACGCTTTGGTAGTTAAGGGTCAAGATACTGTCGGTCAACAAATTAATGTGACTTGCGAAGTACAACAATTATTAGGAAATAATCGAGTTCGGGCTGTAGCTATGAGTGCTACAGATGGTCTAATGAGAGGAATWGAAGTGATTGACACGGGAGCTCCTCTAAGTGTTCCAGTCGGAGGGGCGACTCTAGGAAGAATTTTCAACGTTCTTGGAGAACCCGTTGATAATTTAGGTCCTGTAAATAGTCGCRCAACATCCCCTATTCATAGATCTGCGCCTGCCTTCATACAGTTAGATACAAAATTATCTATTTTTGAAACAGGAATTAAAGTAGTAGATCTTTTAGCCCC-CTATCGCCGTGGAGGAAAAATCGGACTATTCGGGGGAGCTGGAGTGGGTAAAACAGTGCTAATTATGGAATTAATCAACAACATTGCNAAAGCTCATGGGGGTGTATCCGTATTTGGCGGAGTAGGTGAACGTACTCGTGAAGGAAATGATCTTTACATGGAAATGAAAGAATCCGGAGTAATTAATGAAGAAAATATTGAAGAATCAAAAGTGGCTCTAGTCTATGGTCAGATGAATGAACCGCCGGGAGCCCGTATGAGAGTTGGTTTGACTGCCCTAACTATGGCAGAATATTTCCGAGATGTTAATGAGCAAGACGTACTTCTATTTATCGACAATATCTTCCGTTTCGTCCAAGCAGGATCCGAAGTATCCGCCTTATTAGGTAGAATGCCTTCCGCTGTGGGTTATCAACCTACTCTTAGTACTGAAATGGGTTCTTTACAAGAAAGAATAACTTCTACCAAAGAAGGGTCCATAACTTCTATTCAAGCAGTTTATGTACCTGCGGACGATTTGACCGATCCCGCTCCTGCTACGACATTTGCACATTTAGATGCTACTACTGTACTATCAAGAGGATTAGCTGCTAAAGGTATCTATCCAGCAGTAGATCCTTTAGATTCAACGTCAACAATGCTGCAACCTCAGATCGTTGGTGAGGAACATTATGAAACTGCGCAAAGGGTTAAGCAAANNNNNNNNNNNNNNNNNNNNNNNNNNNNNNNNNNNNNNNNNNNNNNNNNNNNNNNNNNNNNNNNNNNNNNNNNNNNNNNNNNNNNNNNNNNNNNNNNNNNNNNNNNNNNNNNNNNNNNNNNNNNNNNNNNNNNNNNNNNNNNNNNNNNNNNNNNNNNNNNNNNNNNNNNNNNNNNNNNNNNNNNNNNNNNNNNNNNNNNNNNNNNNNNNNNNNNNNNNNNNNNNNNNNNNNNNNNNNNNNNNNNNNNNNNNNNNNNNNNNNNNNNNNNNNNNNNNNNNNNNNNNNNNNN???????????????????????????????????????????????????????????????GCTGGGGAAATGGTTGAATTTGCCAGCGGTGTGAAAGGAATAGCGTTGAATCTTGAGAATGAGAATGTAGGGATTATTGTCTTTGGTAGTGATACCGCTATTAAAGAGGGAGATCTTGTCAAGCGCACTGGATCTATTGTGGATGTTCCTGCGGGAAAGGCTATGCTAGGGCGTGTGGTCGACGGGTTGGGAGTACCTATTGATGGAAGAGGGGCTCT---AAGCGATCACGAGCGAAGACGTGTCGAAGTGAAAGCCCCTGGGATTATTGAACGTAAATCTGTGCACGAGCCTATGCAAACAGGGTTAAAAGCGGTAGATAGCTTGGTTCCTATAGGCCGTGGTCAACGAGAACTTATAATCGGGGACCGACAAACTGGAAAAACTGCTATTGCTATCGATACCATATTAAACCAAAAGCAAATGAAC--------------TCAAGGGCCACCTCT---------------------------------------------GAGAGTGAGACATTGTATTGTGTCTATGTAGCGATTGGACAGAAACGCTCAACTGTGGCACAATTAGTTCAAATTCTTTCAGAAGCGAATGCTTTGGAATATTCCATTCTTGTAGCAGCCACCGCTTCGGATCCTGCTCCTCTGCAATATCTGGCCCCATATTCTGGCTGTGCCATGGGGGAATATTTCCGCGATAATGGAATGCATGCATTAATAATCTATGATGATCTTAGTAAACAGGCCGTGGCATATCGGCAAATGTCATTATTGTTACGCCGACCACCAGGCCGTGAGGCTTTCCCAGGCGATGTTTTCTATTTACATTCCCGTCTCTTAGAAAGAGCCGCTAAACGATCGGACCAGACAGGTGCAGGTAGCTTGACCGCCTTACCCGTCATTGAAACACAAGCTGGAGACGTATCGGCCTATATTCCTACTAATGTAATTTCCATTACTGATGGACAAATCTGTTTGGAAACAGAGCTCTTTTATCGCGGAATTAGACCTGCTATTAACGTCGGCTTATCTGTCAGTCGCGTCGGGTCTGCCGCTCAGTTGAAAGCTATGAAACAAGTCTGCGGTAGTTCAAAACTAGAATTGGCACAATA??????????????????????????????????????????????????????????????????????????????????????????????????????????????????????????????????????????????????????????????????????????????????????????????GAATGGTACTCGAATCCATTTACGATCCCGAGTTTCCAGACACATCGCGCTTCTGCTCGGGTCGAGGCTGCCACTCGGTCCTAAGACGGATCAAAGAAGAGTGGGGAACCTCTCGCT---GGTTTTTAGAATTCGACATCAGGAACTGTTTTCACACCATCGACCGACATCGACTCATCTCAATCTTAAAGGAAGAGATCGACGATCCCAAGTTCTTTTACTCCATTCAGAAAGTCTTTTCGGCCGGACGACTCGTAGGAGGTGAGAAGGGCC------CTT-----ACT---------CCGTCCCACACAGTGTACTACTATCGGCCCTACCAGGCAACATCTACCTACACAAGCTCGATCAGGAGATAGGGAGGATCCGACAGAAGTACGAAATTTCGATTGTTCAGAGAATCAGATCGGTTCTATTAAGGACAGGTCGT---ATTGATGACCAAGAAAATTCTGGAGAAGAAGCAAGCTTCAACGCTCCCCA---------------AGGCAACAGAGCCATCATTGTGGGGAGGGTAAAGAGCATCCAACGCAAAGC-GGCCTTTCATTCCCTTGTTTCGTCGTGGCACACCCCCCCAAAAAGCACCCCCCGGCCCAGGGGGGACCAGAAAACACCTTTCGGTTTCTCCCCTTCGTTGG------CACTTGCCGCCTTCCTTAACAAGCCCTCGAGCCTCCTTTGCGCCGCCTTCCTCATA---GAA---TCCGCC---------GGTTTGACCCCGAAG---------GCCGAATTCTATGGTAGAGAACGC------TTTAATAAAAAT---------------TGGGCC---------ATGAGAGACCTTATTAATTTTTGCAAAAGAAAGGGCCTGCTGATAGAGCTGGGCGGGGAGGCGATACTAGTTATCAGGTCAGAGAGACGCCTGGCCCGTAAGCTGG------CTCCCT------TAAAAACCCATTACTT---AAGAAAGATTTCTTACGCGCGATATGCCGACGACTTACTACTGGGAATCGTAGGTGCCGTAGAGCTTCTCATAGAAATACAAAAGCGTATCGCCCAATTCCTACAA----------------------------------------------------------------------------------------------TCCGGCCTGAACCTTTGGGTAGGCTCGGCAGGATCAACAACAATAGCTGCACGGAGTACGGTAGAATTCCTCGGTACGGTCATTCGGGAAGTTCCCCCGAGGACGACTCCCATACAATTCTTTTTCGAGCTGGAGAAGCGTCTACGGGTAAAGCACCGTATCCATCTAAC-TGCTTGCCACCTACGCTCCGCCATCCATTCCAAGTTTAGGAACCTAGGTAATAGTATCCCGATCAAACAGCTGACGAAGGAGATGAGCGAAACAGGGAGTCTACTGGACGGGGTTCAACTAGCGGAGACTCTTGGAACAGCTG-------------------------------------GAGTAAGAAGTCCCCAAGTGAGCG------TATTATGGGAG--------------ACTGTCAAGCACATCCGGCAAGG---ATCAAGGGGGATCTCGTTGTTGCATAGCTCAGGTCGGAGCAACGCGCCATCGGACGTTCAAC-------------------------AGGCAGTCTCACGATCGGGCA------TGGGTGTCTGGAAGTTGTCATTGTATACTCCC------------GAAAGGCGGAAG-------------------------------------------------------------GCGGCAGGGGAAGGAGGAGGACACTGG------GCGGGATCTATCAGCAGCGAATTCCCTATACAGATAGAGGCGCCTATCAAAAAGATACTCCGAAGGCTTCGGGATCGAGGTATTATTAGCCGAAGAAGACCCTGGCCAATCCATGTGGCCTGCTTGACGAGCGTCAGCGACGGAGACATCGTAAATTGGTCCGCGGACATCGCGATAAGTCCTCTGTCCTACTACAGGTGCTGCGACAACCTTTACCAAGTCCGAACGATTGTCGACCA??????????????????????????????????????
Calycanthus           ????????????????????ACCAGGGAGGAACCATCTCTTTGTTCCTGGGCCTGTGAATATCCCAGAACCTGTGATAAGGGCGATGAACAGAAACAATGAGGATTACCGCTCACCGGCAGTACCAGCCTTGACCAAGATTCTTCTTGAGGATGTTAAGAAGATTTTCAAGACAACCACAGCAACCCCATTTGTGATTCCCACCACAGGTACTGGTGCATGGGAGAGTGCCCTTACAAACACACTATCGCCTGGTGACCGGATTGTATCTTTTCTGATTGGGCAATTCAGCCTTCTCTGGATTGATCAACAGCAGCGTCTCAACTTTAATGTTGATGTtATAGAAAGTGATTGGGGACAAGGTGCCAATCTTGATGTTCTGGCATCAAAACTAGCAGCAGACACGGCT---CATACCATCAAAGCTATTTGCATTGTTCACAACGAGACAGCAACAGGAGTCACCAATAATTTGGCAGCTGTAAGGAAATTACTTGATGAATACCGACATCCAGCTCTTTTTCTaGTGGATGGAGTGTCATCAATATGTGCTCTTGATTTCCGTATGGATGAATGGGGCATTGATGTTGCTTTAACAGGCTCTCAGAAAGCTCTTTCTATGCCTACTGGAATGGGTATTGTGTGTGCAAGCCCAAAAGCACTAGAAGCATCGAAAACTGCTAAATCAGTAAGGGTGTTTTTTGACTGGAATGACTATTTGAAGTTCTACAAATTGGGAACCTTTTGGCCCTACACCCCTTCCATCCAACTCTT-ATAYGGG-CTAAGAGCAGCTTTGGATCTCATATTT???GATGAAGGGCTTGATAATGTAATTGCAAGGCACAGCCGTCTGGGAAAAGCCACAAGACT-GGCTGTT-GAAGCATGGGGTCTGAAAAA????????????????????????????????????????????????????????????????????????????????????????????????????????????????????????????????????????????????????????????????????????????????????????????????????????????????????????????????????????????????????????????????????????????????????????????????????????????????????????????????????????????????????????????????????????????????????????????ARTTCAARTCYATGCTTGTTCCTGGGAAAATTCAGCACATTATTTGTACTGGAAATCTCTGTATCAAAGAAGTTCATGATTACTTGAAGAGTCTTTGCCCGGACATGCATGTTACTCGAGGTGAGTATGATGAGGATGCACGCTATCCAGAGATGAAGACACTCACCATTGGTCAATTCAAGCTTGGACTATGCCATGGGCATCAGGTTATtccaTGGGGTGACTTGGATTCTCTAGCCATGCTCCAAAGGCAGTTGGATGtGGACATCCTTGTCACGGGTCAYACCCATCAATTCAAGGCMTACAAGCAYGAGA?????????????????????????????????????????????????????????????????????????????????????????????????????????????????????????????????????????????????????????????????????????????????????????????????????????????TTcAAGAAagTCCAGATACAAAGAGAG---GACACGACTTTTGATGCATATGTTGTTGGGAAAGAAGATGCTCCTGGGATTGTAGTCTTGCAAGAATGGTGGGGAGTTGATTTTGAGATCAAGAATCATGCAGTAAAGATTTCTAACATCAATCCTGGTTATAAAGCACTGATTCCAGATTTGTATCGTGGGAAGGTTGGTTTAGATGTTGCTGAAGCACAACATTTGATGGATGGCCTTGATTGGCAAGGTGCTATTAAGGATATACGTGCTTCTGTCAGCTGGCTCAAGGCTAATGGTTCACAGAAGGTAGGTGTCACAGGATATTGCATGGGTGGTGCTTTAGCCATTGCAAGTGGTGTTCTTATCCCGGAGGTGGATGCTGTTGTTGCTTTCTATGGTGTTCCTTCATCAGGACTTGCTGaTCCCTCCCAAACTAAGGCACCTGTGCAGGCACACTTTGGGGAGCTTGATAACTTTgttGGCTTTTC????????????????????????????????????????????????????????????????????????????????????????????????????????????????????????????????????????????????????????????????????????????????????????????????????????????????????????????????????????????????????????????????????????????????????????????????????????????????????????????????????????????????????????????????????????????????????????????????????????????????????????????????????????????????????????????????????????????????????????????????????????????????????????????????????????????????????????????????????????????????????????????????????????????????????????????????????????????????????????????????????????????????????????????????????????????????????????????????????????????????????????????????????????????????????????????????????????????????????????????????????????????????????????????????????????????????????????????????????????????????????????????????????????????????????????????????????????????????????????????????????????????????????????????????????????????????????????????????????????????????????????????????????????????????????GC-GGTAAATGGGAGGTTCCGTTGCCCAAGGTTAGACCTGTGGCTGAAGATGAAATGTTCAAAGTGATCCGAACTGGTAAAMGGAAAACCAAGCAATGGAAGAGGATGGTCACCAAAGTCACATTCGTAGGGCCTGGGTTCACCAGGAAACCTCCAAAATATGAACGGTTCATTCGACCTACAGGATTGCGTTTCAACAAAGCCCATGTGACACACCCAGAACTGAAATGCACTTTCAATCTWGAKATGATTGGAATAAAGAAAAACCCCAATGGTCCAATGTATACATCTCTTGGTGTTGTGACAAAGGGTACTATTATTGAGGTGAATGTTAGTGAGCTTGGTCTTGTTACACCTGCTGGAAAAGTAGTGTGGGGAAAATATGCTCAAGTTACAAATAATCCAGAGAATGATGGCTGTATAAATGCA????????????????????????????????????????????????????????????????????????????????????????????????????????????????????????????????????????????????????????????????????????????????????????????????????????????????????????????????????????????????????????????????????????????????????????????????????????????????????????????????????????????????????????????????????????????????????????????????????????????????????????????????????????????????????????????????????????????????????????????????????????????????????????????????????????????????????????????????????????????????????????????????????????????????????????????????????????????????????????????????????????????????????????????????????????????????????????????????????????????????????????????????????????????????????????????????????????????????????????????????????????????????????????????????????????????????????????????????????????????????????????????????????????AGGGGAYGAGATGTTGAAGAACATCTTTTTTGAGGTTAAGAAGAAATTTGAGACAGCTATTGGGATACTTCGGAAGGAAAAGATCACTATAAACCCAGAAGATCCTGCTGCTGTAGCTCAGTATGCAAAGGTTATGAAGACCATAAGAGAAAAGGCGGACCTATTCTCTGAATCACAAAGGATACAATACACCATTCAGACACGAACACAAGGTATTCCAGATGCTCGAACATATTTGCAGACATTGAGGGAGATACGGATCAAGAGAGGCCTC---ACTGATGACCTCGGTTCAGAGCCTATGATGATGGATGCACTGGAGAAAGTAGAAAAAGAAATTAAGAAGCCACTCATGAGGTCTGACAAGAAGGGAATGGCTCTTCTTYTAGCTGAGTTTGA??????????????????????????????????????????????????????????????????????????????????????????????????????????????????????????????????????????????????????????????????????????????????????????????????????????????????????????????????????????????????????????????????????????????????????????????????????????????????????????????????????????????????????????????????????????????????????????????????????????????????????????????????????????????????????????????????????????????????????????????????????????????????????????????????????????????????????????????????????????????????????????????????????????????????????????????????????????????????????????????????????????????????????????????????????????????????????????????????????????????????????????????????????????????????????????????????????????????????????????????????????????????????????????????????????????????????????????????????????????????????????????????????????????????????????????????????????????????????????????????????????????????????????????????????????????????????????????????????????????????????????????????????????????????????????????????????????????????????????????????????????????????????????????????????????????????????????????????????????????????????????????????????????????????????????????????????????????????????????????????????????????????????????????????????????????????????????????????????????????????????????????????????????????????????????????????????????????????????????????????????????????????????????????????????????????????????????????????????????????????????????????????????????????????????????????????????????????????????????????????????????????????????????????????????????????????????????????????????????????????????????????????????????????????????????????????????TTCCTCTCCTCTCTCATGGACTACACCCCCACCATACCAGATGAATTGGTGGAGCATTACTTAGCCAAGAGTGGATTCCAATGCCCCGATGTTCGATTA----ATCAGGCTGGTGGCTGTTGCAACGCAGAAATTTATTGCTGATGTTGCGAGTGATGCTCTTCAGCAGTGCAAGGCAAGGCAGTCATCAATAGTTAAGGATAAAAGAGATAAGCAACAAAAG---GAGAAGCGCTTGATCTTAACTATGGAGGATCTCTCTAAAGCACTGCGT------------------------------------------------------------------GAGTATGGTGTGAACATGAAACACCAGGAGTACTTTGCTGACAGCCCCTCRACTGGAATRGA??????????????????????????????????????????????????????????????????????????????????????????????????????????????????????????????????????????????????????????????????????????????????????????????????????aTGARACG---------AAAAAATGGGAGAAGATAActTATTTGGGCATTGCCACCTGCACTGTTCTGGCAATTTACAaCTTTTCAAagggTC?????????????????????????????????????????????????????????????????????????????????????????????????????????????????????????????????????????????????????????????????????????????????????????????????????????????????????????????????????????????????????AAACACWTAGTTCYTGACAAGCCTGTTCCAGTAAATGACGAGCTGGTTTGGGACAACGGTACTCCCTATCCCGAACCTTGTTTGGATCGACTTGCA---CCCAGTATCGGAAAGTACGAGGCGTTGGCATGGTTGTGTGGGGGTCTGGGATTCTTCGCTGCTCTTGGGCTTGCGGCTGTCTGGAATGATAAAGCATCTAAAGTGCCTTTTACACCAAAAGTCTAYMCATATGACAAA????????????????????????????????????????????????????????????????????????????????????????????????????????????????????????????????????????????????????????????????????????????????????????????????????????????????????????????????????????????????????????????????????????????????????????????????????????????????????????????????????????????????????????????????????????????????????????????????????????????????????????????????????????????????????????????????????????CATATGCTTGTCTCAAAGATTAAGCCATGCATGTGTAAGTAT-GAACGAATTCAGACTGTGAAACTGCGAATGGCTCATTAAATCAGTTATAGTTTGTTTGATGGTATCT-TCTACTCGGATAACCGTAGTAATTCTAGAGCTAATACGTGCACCAAACCCCGACTTCT-GGAAGGGATGCATTTATTAGATAAAAGGTCGACNNGGGCTATGCCCGTCGCTCTGATGATTCATGATAACTCGACGGATCGCAC-GGCCTCTGTGCCGGCGACGCATCATTCAAATTTCTGCCCTATCAACTTTCGATGGTAGGATAGTGGCCTACTATGGTGGTGACGGGTGACGGAGAATTAGGGTTCGATTCCGGAGAGGGAGCCTGAGAAACGGCTACCACATCCAAGGAAGGCAGCAGGCGCGCAAATTACCCAATCCTGACACGGGG-AGGTAGTGACAATAAATAACAATACCGGGCTCTTC-GAGTCTGGTAATTGGAATGAGTACAATCTAAATCCCTTAACGA-GGATCCATTGGAGGGCAAGTCTGGTGCCAGCAGCCGCGGTAATTCCAGCTCCAATAGCGTATATTTAAGTTGTTGCAGTTAAAAAGCTCGTAGTTGGACCTTGGGATGGGCTGG-CCGGTCCGC-CTCTG-GGTGTGCACCGGTCGTCTCGTCCCTA-CTGCCGGCGATTCGCTCCTGGCCTTAACTGGCCGGGT-CG-ACCTCCGGCGCCGTTACTTTGAAGAAATTAGAGTGCTCAAAGCAAGCCTACGCTCTGCATACATTAGCATGGGATAACATCACAGGATTCTGGTCCTATT-CTGTTGGCCTTCGGGATCGGAGTAATGATTAACAGGG-ACAGTCGGGGGCATTCGTATTTCATAGTCAGAGGTGAAATTCTTGGATTTATGAAAGACGAACAACTGCGAAAGCATTTGCCAAGGATGTTTTCATTAATCAAGAAC-GAAAGTTGGGGGCTCGAAGACGATCAGATACCGTCCTAGTCTCAACCATAAACGATGCCGACCAGGGATCGGCGGATGTTGCTTTTAGGACTCCGCCGG-CACCTTATGAGAAATCAAAGTT-TTTGGGTTCCGGGGGGAGTATGGTCGCAAGGCTGAAACTTAAAGGAATTGACGGAAGGGCACCACCAGGAGTGGAGCCTGCGGCTTAATTTGACTCAACACGGGGAAACTTACCAGGTCCAGACATAGTAAGGATTGACAGACTGAGAGCTCTTTCTTGATTCTATGGGTGGTGGTGCATGGCCGTTCTTAGTTGGTGGAGCGATTTGTCTGGTTAATTCCGTTAACGAACGAGACCTCAGCCTGCTAACTAGCTATGTGGAGC-CGACCCTCCACGGCCAGCTTCTTAGAGGGACTATGGCCGTTTAGGCCACGGAAGTTTGAGGCAATAACAGGTCTGTGATGCCCTTAGATGTTCTGGGCCGCACGCGCGCTACACTGATGTATTCAACGAGTCTATA-GCC-TTGG-CCGACAGGCCCGGGTAATCTTTGGAAATTTCATCGTGATGGGGATAGATCATTGCAATTGTTGGTCTTCAACGAGGAATTCCTAGTAAGCGCGAGTCATCAGCTCGCGTTGACTACGTCCCTGCCCTTTGTACACACCGCCCGTCGCTCCTACCGATTGAATGGTCCGGTGAAGTGTTCGGATCGCGGCGACGTGGGCGGTTC-GCCGCCGGCGACGTCGCGAGAAGTCCACTGAACCTTATCATTTAGAGGAAGGAGAAGAGGTGTTGGATTCAAAGCTGGTGTTAAAGATTACAAATTGACTTATTATACTCCTGACTATGAAACCAAAGATACTGATATTTTGGCAGCATTCCGAGTAACTCCTCAACCTGGAGTTCCAGCGGAGGAAGCAGGGGCTGCGGTAGCTGCCGAATCTTCTACTGGTACATGGACAACTGTGTGGACCGATGGACTTACCAGCCTTGATCGTTACAAAGGACGATGCTACCACATCGAGCCCGTTGCTGGGGAGGAAAGTCAATTTATTGCCTATGTAGCTTATCCTTTAGACCTTTTTGAAGAAGGTTCTGTTACTAACATGTTTACTTCTATTGTGGGTAATGTATTTGGGTTCAAAGCCCTACGAGCTCTACGTCTAGAGGATCTGCGAATTCCTCCTGCTTATACCAAAACTTTCCTAGGCCCGCCCCATGGCATCCAAGTTGAACGGGATAAATTGAACAAGTATGGTCGTCCCCTATTGGGATGTACTATTAAACCAAAATTGGGGTTATCCGCCAAGAACTACGGTAGGGCGGTTTATGAATGTCTCCGCGGTGGACTTGATTTTACCAAGGATGATGAGAACGTGAACTCCCAACCATTTATGCGTTGGAGAGACCGTTTCTTATTTTGTGCCGAAGCAATTTTTAAATCGCAGGCCGAAACAGGTGAAATCAAAGGACATTATTTGAATGCTACTGCAGGTACATGCGAAGAAATGATCAAAAGGGCCGTGTTTGCTAGAGAATTGGGAGTTCCTATCGTAATGCATGACTATTTAACAGGGGGATTCACTGCAAATACTAGCTTGGCTCATTATTGCCGGGACAACSGSCTACTTCTTCACATCCATCGCGCAATGCATGCAGTTATTGATAGACAGAAAAATCATGGTATGCACTTTCGTGTACTAGCTAAAGCGTTACGTATGTCTGGTGGAGATCATATTCACGCTGGTACCGTAGTAGGTAAACTGGAAGGGGAACGGGAGATCACTTTGGGTTTTGTTGATTTACTACGTGATGATTTTATTGAAAAAGACCGAAGTCGCGGCATTTATTTCACTCAAGATTGGGTCTCTATGCCAGGTGTTCTGCCCGTGGCTTCAGGGGGTATTCACGTTTGGCATATGCCTGCCCTGACCGAGATCTTTGGGGATGATTCCGTACTACAGTTCGGTGGAGGAACTTTAGGACACCCTTGG???AA??CGCCTGGTGCAGTAGCTAATCGGGTGGCTTTAGAAGCGTGTGTACAAGCTCGTAATGAGGGACGTAATCTTGCTCGTGAAGGTAATGAAATTATCCGTGAAGCTAGCAAATGGAGCCCTGAACTAGCCGCTGCTTGTGAGGTATGGAAGGAGATCAAATTCGA--ATTCGAG-GCAATGGATACCTTGTAAGGGGTTTCCACACTTGAGAAAAAAACCCTGGGGCGTATTGTCCAAATCATTGGTCCAGTACTGGATGTAGCTTTTCCCCCGGGCAAGATGCCTAATATTTACAACGCCTTGGTAGTTAAGGGTCGAGATACTGTCGGTCAACAAATTAATGTGACTTGTGAAGTCCAACAATTATTAGGAAATAATCGAGTTAGAGCTGTAGCTATGAGTGCTACAGATGGTCTGATGAGAGGAATGGAAGTGATTGACACAGGAGCTCCTCTAAGCGTTCCCGTCGGTGGAGCTACGCTTGGACGAATTTTCAACGTTCTTGGAGAGCCTGTTGATAATTTAGGTCCTGTAGATACTCGCACAACATCTCCTATTCATAGATCTGCGCCTGCTTTTATCCAGTTAGATACCAAATTATCAATCTTTGAAACAGGGATTAAAGTGGTGGATCTTTTAGCTCC-TTATCGTCGTGGAGGAAAAATCGGACTATTCGGAGGAGCCGGGGTGGGTAAAACAGTACTCATCATGGAATTAATCAACAACATTGCCAAGGCTCATGGAGGTGTATCTGTATTTGGCGGAGTAGGCGAACGTACTCGTGAAGGAAATGATCTTTACATGGAAATGAAAGAATCTGGAGTGATTAATGAACAAAATATTGCAGAATCAAAAGTAGCTCTAGTCCATGGCCAGATGAATGAACCGCCGGGAGCTCGTATGAGAGTTGGTTTGACTGCCCTAACCATGGCGGAATATTTCCGGGATGTTAATGAACAAGACGTACTTCTATTTATCGACAATATCTTCCGTTTCGTCCAAGCAGGATCAGAAGTATCCGCCTTATTAGGTAGAATGCCTTCCGCTGTGGGTTATCAACCTACCCTTAGTACAGAAATGGGTTCTTTGCAAGAAAGAATTACTTCTACCAAAGAGGGGTCTATAACTTCCATTCAAGCAGTTTATGTACCTGCGGACGATTTGACCGACCCTGCTCCTGCTACGACATTTGCACATTTAGATGCTACTACCGTACTATCAAGAGGATTAGCTGCCAAGGGTATCTATCCAGCAGTAGATCCTTTAGATTCAACGTCAACTATGCTCCAACCTAGGATCGTTGGTGAGGAACATTATGAAATTGCGCAAAGAGTTAAGCAAACTTCACAACGTTACAAAGAACTTCAGGACATTATAGCTATCCTTGGGTTGGACGAATTATCCGAAGAGGATCGTTTAACAGTAGCAAGAGCACGAAAAATTGAGCGTTTCTTATCACAACCGTTCTTCGTAGCAGAAGTATTTACTGGTTCCCCAGGGAAATACGTTGGTCTTGCGGAAACAATTAGGGGGTTTCAACTGATCCTTTCGGGAGAATTAGATGGTCTTCCCGAACAGGCCTTTTATTTGGTGGGTAACATCGATGAAGCTACCGCGAAGGCTATGAACTTNTCGGTCGAGTGGTCTCAGTTGGAGATGGGATTGCACGTGTTTATGGATTGAACGAGATTCAAGCTGGGGAAATGGTGGAATTTGCCAGCGGTGTGAAAGGAATAGCGTTGAATCTTGAGAATGAGAATGTAGGGATTGTTGTCTTTGGTAGTGATACCGCTATTAAAGAAGGAGATCTTGTCAAGCGCACTGGATCTATTGTGGATGTTCCTGCGGGAAAGGCCATGTTAGGCCGTGTGGTCGACGCGTTGGGAGTACCTATTGATGGAAGAGGGGCTCT---AAGCGATCACGAACGAAGACGTGTCGAAGTGAAAGCCCCAGGGATTATTGAACGTAAATCTGTGCACGAACCTATGCAAACAGGGTTAAAAGCTGTGGATAGCCTGGTTCCTATAGGCCGTGGTCAACGAGAACTTATAATCGGGGACCGACAAACTGGAAAAACAGCTATTGCTATCGATACCATATTGAACCAAAAGCAAATGAAC--------------GAAAGGGGCACCTCT---------------------------------------------GAGAGTGAGACATTGTATTGCGTCTATGTAGCGATTGGACAGAAACGCTCGACTGTGGCACAATTAGTTCAAATTCTTTCAGAAGCGAATGCTTTGGAATATTCCATTCTTGTAGCAGCCACCGCTTCGGATCCTGCTCCTCTGCAATTTCTGGCCCCATATTCTGGGTGTGCCATGGGGGAATATTTCCGCGATAATGGAATGCACGCATTAATCATCTATGATGATCTTAGTAAACAGGCGGTGGCATATCGACAAATGTCATTATTGTTACGCCGACCACCAGGCCGTGAGGCTTTCCCAGGGGATGTTTTCTATTTACATTCCCGTCTCTTAGAAAGAGCCGCTAAACGATCGGACCAGACAGGTGCAGGTAGCTTGACCGCGTTACCCGTCATTGAAACACAAGCTGGAGACGTATCGGCCTATATCCCCACCAATGTGATCTCCATTACAGATGGACAAATCTGTTTGGAAACAGAGCTCTTTTATCGCGGAATTAGACCTGCTATTAACGTCGGCTTATCTGTCAGTCGCGTCGGGTCTGCCGCTCAGTTGAAAGCTATGAAACAAGTCTGCGGTAGTTTAAAACTGGAATTGGCACAATATCGCGAAGTGGCCGCCTTTGCTCAATTTGGGTCAGACCTTGATGCTGTGACTCAGGCATTACTAAATAGAGGTGCAAGGCTTACAGAAGTGCTCAAACAACCACAATATGAACCACTTCCAATTGAAAAACAAATTCTAGTGATTTA?????????????????????????????????????CGATCAGAATGGTACCCGAATCCATTTACGATCCCGAGTTTCCAGACACATCGCACTTCCGCTCGGGTCGAGGCTGCCACTCGGCCCTAAGACGGATCAAAGAAGAGTGGGGAACCTCTCGCT---GGTTTTTGGAATTCGACATCAGGAAGTGTTTTCACACCATCGACCGACATCGACTCATCTCAATCTTTAAGGAAGAGATCGACGATCCCAAGTTCTTTTACCCCACTCAGAAACTGTTTTCCGCCGGACGACTCGTAGGAGGTGAGAAGGGCC------CTT-----ACT---------CCGTCCCACACAGTGTACTACTATCGGCCCTACCAGGCAACATCTACCTACACAAGCTCGATCAGGAGATAGGGAGGATCCGACAGAAGCACGAAATTCCGATTGTTCAGAGAATCAGATCGGTTCTATTAAGGACAGGTCGT---ATTGATGACCAAGAAAACTCTGGAGAAGAAGCAAGCTTCAACGCTCCCCA---------------AGACAACAGAGCCATCATTGTGGGGAGGGTAAAGAGCATCCAACGCAAAGC-GGCCTTTCATTCCCTTGTTTCGTCGTGGCACACCCCCCCCACAAGCACCCCCCGGCGAAGGGGGGACCAGAAAACGCCTTTCGTTTTCCCCCCTTCGTCGG------CCCTTGCCGCCTTCCTTAACAAGCCCTCGAGCCTCCTTTGCGCCGCCTTCCTCATA---GAA---GCCGCC---------GGGTTGACCCCGAAG---------ACCGAATTCTATGGTAGAGAACGC------TGTAATATTAAT---------------TGGGCC---------ATGAGAGACCTTATTAAGTATTGCAAAAGAAGGGGCCTGCTGATAGAGCTGGGTGGGGAGGCGATACTAGTTATCAGGTCAGAGAGACGCCTGGCCCGTAAGCTGG------CCCCCT------TAAAAACCCATTACTT---ATTAAGGATTTGTTACGCGCGATATGCCGACGACTCACTACTGGGAATCGTGGGTGCCGTAGAGCTTCTCATAGAAATACAAAAACGTATCACCCACTTCCTACAA----------------------------------------------------------------------------------------------TCCGGCCTGAACCTTTGGGTAGGCTCTGCAGGATCAACAACCATAGCTGCACGGAGTACGGTAGAATTCCCCGGTACGGTCATTCGGGAAGTCCCTCCGAGGACGACTCCCATACAATTCTTGCGAGAGCTGGAGAAGCGTCTACGGGTAAAGCACCGTATCCATATAAC-TGCTTGCCACCTACGCTCCGCCATCCATTCCAAGTTTAGGGACCTAGGGTTTAGTATCCCGATCAAACAGCTGACGAAGGGGATGAGCGGAACAGGGAGTCTACTGGACGCGGTTCAACTAGCGGAGACTCTTGGAACAGCTG-------------------------------------GAGTCAGAAGTCCCCAAGTGAGCG------TATTATGGGGG--------------ACCGTCAAGCACATCCGGCAAGG---ATCAAGGGAGATCTCGTTGTTGCATAGCTCAGGTCGGAGCAACGTGCCATCGGACGTTAACA-------------------------AGGCAGTCTCACGATCGGGCA------TGAGTGTCCGGAAGTTGTCATTGTATACTCCT------------GCGGGTCGGAAG-------------------------------------------------------------GCGGCGGGGGAAGGAGGGGGACACTGG------GCAGGATCTTTCAGCAGCGAATTCCCCATACAGATAGAGGCGCCTATCAAAAAGATACTCCGAAGGCTTCGGGATCGAGGTATCATTAGCCGAAGAAGACCCTGGCCAATCCACGTGGCCTGCTTGACGAACGTCAGCGACGGAGACATCGTAAATCGGTCCGCGGGCATCGCGATAAGTCCTCTGTCCTACTACAGGTGCCGCGACAACCTTTACCAAGTCCGAACGATTGTCGACCACCTGATCCGCTGGTCTGCTATATTCACCCTAGCCCACA
Canella               ?????????????????????????????????????????????????????????????????????????????????????????????????????????????????????????????????????????????????????????????????????????????????????????????????????????????????????????????????????????????????????????????????????????????????????????????????????????????????????????????????????????????????????????????????????????????????????????????????????????????????????????????????????????????????????????????????????????????????????????????????????????????????????????????????????????????????????????????????????????????????????????????????????????????????????????????????????????????????????????????????????????????????????????????????????????????????????????????????????????????????????????????????????????????????????????????????????????????????????????????????????????????????????????????????????????????????????????????????????????????????????????????????????????????????????????????????????????????????????????????????????????????????????????????????????????????????????????????????????????????????????????????????????????????????????????????????????????????????????????????????????????????????????????????????????????????????????????????????????????????????????????????????????????????????????????????????????????????????????????????????GTTCAAGTCTATGCTTGTCCCAGGAAAAATCCAGCACATWATTTGTACCGGAAATCTCTGTATTAAGGAAGTTCATGACTACTTGAAAAGTCTTTGCCCTGACATGCATATTGCACGAGGTGAATATGATGAGGATGCCCGTTATCCGGAAACCAAGACTCTAACCATTGGTCAGTTCAAGCTTGGACTGTGCCATGGTCATCAGGTTGTTCCTTGGGGAGATTTGGATTCACTGGCGATGCTTCAGAGACAGTTAGATGTCGATATACTTGTTACTGGACACACCCATCAATTCAAGGCCTACAAGCAA?????????????????????????????????????????????????????????????????????????????????????????????????????????????????????????????????????????????????????????????????????????????????????????????????????????????????TTCMAGAAWGTTCAGATTCAGAGAGATGATGATACTATATTTGATGCGTATGTAACTGGCAAGGACAATGCTCCTGGGATAGTCGTTTTGCAGGAATGGTGGGGAGTTGATTATGAGATTAAGAACCATGCTTTGGACATTTCCAAATTCGATTCTGGTTATAAAACTCTCATTCCAGACTTGTATCGTGGGAAGGTTGGTCTTGATGTGGCTGAAGCACAGCATTTGATGGAGGGTCTTGAGTGGCCAGGAGCGATCAAGGATATACGTGCTTCAGTCAACTGGCTCAAAGCAAATGGTTCCAACAAGGTTGGCGTGACTGGATATTGCATGGGTGGTGCTCTGTCCATTGCTGCTGCTGTTCTGGTCGATGAAGTTGATGCTGTTGTTGCCTTCTACGGAATTCCCTCACCAGAGCTTGCAGACCCAACAAAAGTTAAAGCACCTCTGCAGGCTCATTTTGGGGAACTTGATAGCTTTGTTGGGTTCTCGGACATTACGGCTGCCAAATCTCTGGAGGAAAAACTGAAAT???????????????????????????????????????????????????????????????????????????????????????????????????????????????????????????????????????????????????????????????????????????????????????????????????????????????????????????????????????????????????????????????????????????????????????????????????????????????????????????????????????????????????????????????????????????????????????????????????????????????????????????????????????????????????????????????????????????????????????????????????????????????????????????????????????????????????????????????????????????????????????????????????????????????????????????????????????????????????????????????????????????????????????????????????????????????????????????????????????????????????????????????????????????????????????????????????????????????????????????????????????????????????????????????????????????????????????????????????????????????????????????????????????????????????????????????????????????????????????????????????????????????????????????????????????????????????????????????????????????GCGGGTAAATGGGAGGTTCCATTGCCTAAGGTGAGACCAGTGGCTGAAGATGAAATGTTCCGGGTTAWCCGGTCCGGTAAACGGAAAACCAAGCAATGGAAGAGGATGGTCACAAAAGTCACATTTGTTGGACCGGGATTTACSAGAAAGCCTCCAAAGTATGAGCGGTTCATTCGTCCCACAGGCCTGCGATTTTCTAAAGCCCATGTTACTCATCCAGAACTGAAATGCACTTTCAATCTAGAAATAATTGGAATAAAGAAGAATCCCAATGGTCAGATGTAYACTTCCTTGGGTGTTATCACCAAGGGAACTATCATTGAGGTGAATGTGAGTGAGCTTGGTTTAGTCACTCCAGCTGGAAAAGTTGTGTGGGGGAAATACGCCCAAGTCACCAATAACCCAGAGAACGATGGCTGTAT?????????????????????????????????????????????????????????????????????????????????????????????????????????????????????????????????????????????????????????????????????????????????????????????????????????????????????????????????????????????????????????????????????????????????????????????????????????????????????????????????????????????????????????????????????????????????????????????????????????????????????????????????????????????????????????????????????????????????????????????????????????????????????????????????????????????????????????????????????????????????????????????????????????????????????????????????????????????????????????????????????????????????????????????????????????????????????????????????????????????????????????????????????????????????????????????????????????????????????????????????????????????????????????????????????????????????????????????????????????????????????????????????????????????????????????????????????????????????????????????????????????????????????????????????ATYACCATAGACCCAGAGGATCCTGCTGCTGTAGCTGAGTATGCGAGAGTTATGAAGACTGTAAGAGAGAAGGCAGACCTGTTCTCAGAGTCCCAGCGGATACAGTACACCATTCAAACAAGAACAAAGGACATTCCAGATGCTCGGACATACCTGTTGACGTTGCAGGAGATACGTATCAAGAGAGGCCTC---ACTGATGATCTTGGTGCGGAGTRTATGATGATGGATGCATTGGAGAAAGTTGAGAAAGAACTTCAAAAGCCACTTCTTAGGAATGACAAAAAGGCWATGGCT????????????????????????????????????????????????????????????????????????????????????????????????????????????????????????????????????????????????????????????????????????????????????????????????????????????????????????????????????????????????????????????????????????????????????????????????????????????????????????????????????????????????????????????????????????????????????????????????????????????????????????????????????????????????????????????????????????????????????????????????????????????????????????????????????????????????????????????????????????????????????????????????????????????????????????????????????????????????????????????????????????????????????????????????????????????????????????????????????????????????????????????????????????????????????????????????????????????????????????????????????????????????????????????????????????????????????????????????????????????????????????????????????????????????????????????????????????????????????????????????????????????????????????????????????????????????????????????????????????????????????????????????????????????????????????????????????????????????????????????????????????????????????????????????????????????????????????????????????????????????????????????????????????????????????????????????????????????????????????????????????????????????????????????????????????ATGGCGTAYGTCGAAAAAGGTGTTGTAAAATCAAAACGGTCCATATGGCGATTAAGTACCATCACTGATTTCTTTTGGGCTATTATAAACTTCATTGGTGTGTTCTTTGCAACAATGTTCTCGATGGAAAAGTCGGATGCTTACAAGAAGATCTCGGGTTCTAGCAAGAAA---TGGGATGATGGA---CCAGGAGGT------------GGTCCTGGAAGT------GGTCCATATGGTGGAGGC------------------------------------------------------CCTCGCAGGCCTCCT---CGTGGC---TTGGACAATGTTCGTGGGATT------------------GACCACAGTTCTCTTCCTGCATGTGGCTCCTGCTGTGGM???????????????????????????????????????????????????????????????????????????????????????????????????????????????????????????????????????????????????????????????????????????????????????????????????????????????????????????????????????????????????????????????????????????????????????????????????????????????????????????????????????????????????????????????????????????????????????????????????????????????????????????????????????????????????????????????????????????????????????????????????????????????????????????????????????????????????????????????????????????????????????????????????????????????????????????????????????????????????????????????????????????????????????????????????????????????????????????????????????????????????????????????????????????????????????????????????????????????????????????????????????????????????????????????????????????????????????????????????????????????????????????????????????????????????????????????????????????????????????????????????????????????????????????????????????????????????????????CGGTACTCCTTTCCCTGAACCCTGCATTGATCGCATCGCC---CCTACTATTGGAAAGTACGAAGGTTTGGGATGGCTGTGTGGAGGTTTGGGGTTCTTTGCAACTCTGGGATTGGCAGCTGTTTGGAATGATMAAGCATCCAAGATACCATATACACC??????????????????????????????????????????????????????????????????????????????????????????????????????????????????????????????????????????????????????????????????????????????????????????????????????????????????????????????????????????????????????????????????????????????????????????????????????????????????????????????????????????????????????????????????????????????????????????????????????????????????????????????????????????????????????????????????????????????????????????????NNNNNNNNNGTCTCAAAGATTAAGCCATGCATGTGCAAGTAT-GAACAAATTCGGACTGTGAAACTGCGAATGGCTCATTAAATCAGTTATAGTTTGTTTGATGGTACCT-ACTACTCGGATAACCGTAGTAATTCTAGAGCTAATACGTGCAACAAGTCCCGACTTCT-GGAAGGGATGCATTTATTAGATAAAAGGTCAACGCGGGCTTTGCCCGTTGCTCCGATGATTCATGATAACTCGACGGATCGCAC-GGCCTATGTGCCGGCGACGCATCATTCAAATTTCTGCCCTATCAACTTTCGATGGTAGGATAGTGGCCTACTATGGTGGTGACGGGTGACGGAGAATTAGGGTTCGATTCCGGAGAGGGAGCCTGAGAAACGGCTACCACATCCAAGGAAGGCAGCAGGCGCGCAAATTACCCAATCCTGACACGGGG-AGGTAGTGACAATAAATAACAATACCGGGCTCTTT-GAGTCTGGTAATTGGAATGAGTACAATCTAAATCCCTTAACGA-GGATCCATTGGAGGGCAAGTCTGGTGCCAGCAGCCGCGGTAATTCCAGCTCCAATAGCGTATATTTAAGTTGTTGCAGTTAAAAAGCTCGTAGTTGGATCTTGGGATGTGACGA-TCGGTCCGC-YTCTG-GGTGTGCACCTTTCGCCTCGTCCCTT-CTACCGGCGATGCGCTCCTGGCCTTAATTGGCCGGGT-CGTGCCTCCGGTGCTGTTACTTTGAAGAAATTAGAGTGCTCAAAGCAAGCCCAAGCTCTGGATACATTAGCATGGGATAACATCACAGGATTTCGGTCCTATT-GTGTTGGCCTTCGGGATCGGAGTAATGATTAACAGGG-ACAGTCGGGGGCATTCGTATTTCATAGTCAGAGGTGAAATTCTTGGATTTATGAAAGACGAACAACTGCGAAAGCATTTGCCAAGGATGTTTTCATTAATCAAGAAC-GAAAGTTGGGGGCTCGAAGACGATCAGATACCGTCCTAGTCTCAACCATAAACGATGCCGACCAGGGATCAGCAGATGTTGCTTTTAGGACTCTGCTGG-CACCTTATGAGAAATCAAAGTT-TTTGGGTTCCGGGGGGAGTATGGTCGCAAGGCTGAAACTTAAAGGAATTGACGGAAGGGCACCACCAGGAGTGGAGCCTGCGGCTTAATTTGACTCAACACGGGGAAACTTACCAGGTCCAGACATAGTAAGGATTGACAGATTGAGAGCTCTTTCTTGATTCTATGGGTGGTGGTGCATGGCCGTTCTTAGTTGGTGGAGCGATTTGTCTGGTTAATTCCGTTAACGAACGAGACCTCAGCCTGCTAACTAGCTACGTGGAGG-TGACCCTCCACGGCCAGCTTCTTAGAGGGACTATGGCCGTTTAGGCCACGGAAGTTTGAGGCAATAACAGGTCTGTGATGCCCTTAGATGTTCTGGGCCGCACGCGCGCTACACTGATGTATTCAACGAGTCTATA-GCC-TTGG-CCGACAGGCCCGGGTAATCTTTGAAAATTTCATCGTGATGGGGATAGATCATTGCAATTGTTGGTCTTCAACGAGGAATTCCTAGTAAGCGCGAGTCATCAGCTCGCGTTGACTACGTCCCTGCCCTTTGTACACACCGCCCGTCGCTCCTACCGATTGAATGGTCCGGTGAAGTGTTCGGATCGCGGCGACGTGGGCGGTTC-GCTGCCGACGACGTCATGAGAAGTCCACTGAACCTTATCATTNNNNNNNNNNNNNNN??GTGTTGGATTCAAAGCCGGTGTTAAAGATTACAAATTGACTTATTATACTCCTGAATACCAAACCAAAGATACTGATATCTTGGCAGCATTCCGAGTAACTCCTCAACCCGGAGTTCCACCGGAAGAAGCAGGGGCTGCGGTAGCTGCCGAATCTTCTACTGGTACATGGACAACTGCGTGGACCGATGGACTTACCAGCCTTGATCGTTACAAAGGACGATGCTACAACATCGAGCCCGTTGCTGGGGAGGAAGATCAATATATTGCTTATGTAGCTTACCCTTTAGACCTTTTTGAAGAAGGTTCTGTTACTAACATGTTTACTTCCATTGTAGGTAACGTATTTGGGTTCAAAGCTCTACGAGCTCTACGTCTGGAGGATCTGCGAATCCCTATTTCGTATATCAAAACTTTCGAAGGTCCGCCTCATGGTATCCAGGTTGAGAGAGATAAATTGAACAAGTATGGTCGTCCCCTATTGGGATGTACTATTAAACCAAAATTGGGGTTATCTGCGAAGAACTATGGTAGGGCGGTTTATGAATGTCTCCGCGGTGGACTTGATTTTACCAAGGATGATGAGAACGTGAACTCACAACCATTTATGCGTTGGAGAGACCGTTTCTTATTTTGTACCGAGGCTCTTTATAAAGCGCAAGCCGAAACAGGTGAAATTAAAGGACATTACTTGAATGCTACTGCGGGTACATGTGTAGAAATGATCAAAAGGGCTGTATGTGCCAGAGAATTGGGAGTTCCTATCGTAATGCATGACTACTTAACAGGGGGATTCACTGCAAATACTAGCTTGGCTCATTATTGCCGAGACAACGGCCTACTTCTTCACATCCATCGCGCAATGCATATAGTTATTGATAGACAGAAGAATCATGGTATGCACTTTCGTGTACTAGCTAAAGCATTACGTATGTCTGGGGGAGATCATATTCACGCTGGTACCATAGTAGGTAAACTGGAAGGAGAATGGGAAATCACTTTGGGGTTTGTTGATTTACTACGTGATGATTTTATTAAAAAAGACCAAAGTCGCGATATTTATTTCACTCAAGATTGGGTCTCTATGCCAGGTGTTCTGCCTGTGGCTTCAGGGGGTATTCACATTTGGCATATGCCTGCCTTGACCGAAATCGTTGGGGATGATTCCGTACTATAGTTCGGTGGAGGAACTTTAGGACACCCTTGGGGAAATGCACCTGGTGCAGTAGCTAATAGGGTGGCTTTAGAAGCGTGTGTACAAGCTCGTAATGAGGGACGCGATCTTGCTACTGAAGGTAATGAAATTATACGTGAAGCTAGCAAATGGAGTCCTGAACTAGCGGCTGCTTGTGAGGTATGGAAAGAGATCAAATTTGA--ATTCAAA-GCAATGGATACCTTGTAAGGGGTTTCCACACTTGAAGAAAAAAACCTGGGGCGTATTGCTCAAATCATTGGTCCGGTACTGGATGTAGC?TTTCCCCCGGGAAAGATGCCTAATATTTACAACGCTTTGATAGTTAAGGGTCGAGATACCGTCGATCAGCAAATTAATGTGACTTGTGAGGTACAGCAATTATTAGGAAATAATCGAGTGAGAGCTGTAGCTATGAGTGCTACAGATGGTCTGACGCGAGGAATGGAAGTGATTGACACGGGAGCCCCTCTAAGTGTTCCGGTCGGTGGGGCTACTCTCGGACGAATTTTCAACGTTCTTGGAGAGCCTATTGATAATTTAGGTCCTGCAGATACTCGCACAACATCTCCTATTCATAGATCCGCGCCTGCTTTTATCCAGTTAGATACCAAATTATCTATCTTTGAAACGGGGATTAAAGTGGTGGATCTTTTAGCTCC-TTATCGCCGTGGAGGAAAAATCGGACTATTCGGGGGAGCCGGAGTGGGTAAAACAGTACTCATCATGGAATTGATCAACAACATTGCCAAAGCTCATGGAGGTGTATCTGTATTTGGCGGCGTAGGCGAACGTACTCGTGAAGGAAATGATCTTTACATGGAAATGAAAGAATCCGGAGTTATTAATGAAGAGAATATTGCAGAATCAAAAGTAGCTCTAGTCTATGGTCAGATGAATGAACCACCGGGAGCTCGTATGAGAGTTGGTTTGACTGCCCTAACCATGGCGGAATATTTCCGGGATGTTAATGAACAAGACGTACTTCTATTTATCGACAATATCTTCCGTTTTGTCCAAGCAGGATCAGAAGTATCCGCCTTGTTAGGTAGAATGCCTTCCGCTGTGGGTTATCAACCTACCCTTAGTACAGAAATGGGTTCTTTACAAGAAAGAATTACTTCTACCAAAGAGGGATCTATAACTTCCATTCAAGCAGTTTATGTACCTGCTGACGATTTGACCGACCCTGCTCCTGCTACGACATTTGCACATTTAGATGCTACTACCGTACTATCAAGAGGATTAGCTGCCAAAGGTATCTATCCAGCAGTAGATCCTTTAGATTCAACGTCAACTATGCTCCAACCTAGGATCGTTGGCGAAGAACATTATGAAACTGCACAAAGAGTTAAGCAAACTTCACAACGTTACAAAGAACTTCAGGACATTATAGCTATCCTTGGGTTGGACGAATTATCCGAAGAAGATCGTTTAACCGTAGCAAGAGCACGAAAAATTGAGCGTTTCTTATCACAACCCTTCTTCGTAGCAGAAGTATTTACTGGTTCTCCAGGAAAATATGTTGGTCTCGCAGAAACCATTAGGGGGTTTCAACTGATCCTTTCCGGAGAATTAGACGGTCTTCCTGAGCAGGCCTTTTATTTGGTGGGTAACATCGATGAAGCTACCGCGAAGGCTATGAACTTNTCGGTCGAGTGGTTTCAGTTGGAGATGGGATTGCACGTGTTTATGGATTGAACGAGATTCAAGCTGGGGAAATGGTTGAATTTGCCAGCGGTGTGAAAGGAATAGCGTTGAATCTTGAGAATGAGAATGTAGGGATTGTTGTCTTTGGTAGTGATACCGCTATTAAAGAAGGAGATCTTGTCAAGCGCACTGGATCCATTGTGGATGTTCCAGCGGGAAAGGCCATGTTAGGCCGTGTGGTCGACGCGTTGGGAGTACCTATTGATGGAAGAGGGGCTCT---AAGCGATCACGAACGAAGACGTGTCGAAGTGAAAGCCCCAGGGATTATTGAACGTAAATCTGTGCACGAACCTATGCAAACTGGGTTAAAAGCTGTGGATAGCCTGGTTCCTATAGGCCGTGGTCAACGAGAACTTATAATCGGGGACCGACAAACTGGAAAAACAGCTATTGCTATCGATACCATATTGAACCAAAAGCAAATAAAC--------------TCAAGGGGCACCTCT---------------------------------------------GAGAGTGAGACATTGTATTGTGTCTATGTAGCGATTGGACAGAAACGCTCGACTGTGGCACAATTAGTTCAAATTCTTTCAGAAGCGAATGCTTTGGAATATTCCATTCTTGTAGCAGCCACCGCTTCGGATCCTGCTCCTCTGCAATTTCTGGCCCCATATTCTGGGTGTGCCATGGGGGAATATTTCCGTGATAATGGAATGCACGCATTAATAATCTATGATGATCTTAGTAAACAGGCGGTGGCATATCGACAAATGTCATTATTGTTACGCCGACCACCAGGCCGTGAGGCTTTCCCAGGGGATGTTTTCTATTTACATTCCCGTCTCTTAGAAAGAGCCGCTAAACGATCGGACCAGACAGGTGCAGGTAGCTCGACCGCGTTACCCGTCATTGAAACACAAGCTGGAGACGTATCGGCCTATATCCCCACCAATGTGATCCCCATTACAGATGGACAAATCTGTTCGGAAACAGAGCTCTTTTATCGCGGAATTAGACCTGCTATTAACGTCGGCTTATCTGTCAGTCGCGTCGGGTCTGCCGCTCAGTTGAGAGCTATGAAACAAGTCCGCGGTAGTTCAAAACTGGAATTGGCACAATATCGCGAAGTGGCCGCCTTTGCTCAATTTGGCTCAGACCTTGATGCAGTGACTCAGGCATTACCCAATAGAGGTGCCAGGCTTACAGAAGTGCCCAAACAACCACAATATGAACCACTTTCAATTGAAAAACAAATTCTAGTGATTTA??????????????????????????????????????????????TGGTACCCGAATCCATTTACGATCCCGAGTTTCCAGACACATCGCACTTCCGCTCGGGTCGAGGCTGCCACTCGGCTCTCAGACGGATCAAAGAAGAGTGGGGAACCTCTCGCT---GGTTTTTGGAATTCGACATCAGGAAGTGTTTTCACACCATCGACCGACATCGACTCATCCCAATCTTTAAGGAAGAGATCGACGATCCCAAGTTCTTTTACCCCACTCAGAAACTGTTTTCCGCCGGACGACTCGTAGGAGGTGAGAAGGGCC------CTT-----ACT---------CCGTCCCACACAGTGTACTACTATCGGCCCTACCAGGCAACATCTACCTACACAAGCTCGATCAGGAGATAGGGAGGATCCGACAGAAGCACGAAATTCCGATTGTTAAGAGAATCAGATCGGTTCTATTAAGGACAGGTCGT---ATTGATGACCAAGAAAACTCTGGAGAAGAAGCAAGCTTCAACGCTCCCCA---------------AGACAACAGAGCCATCATTGTGGGGAGGGTAAAGAGCATCCAACGCAAAGC-GGCCTTTCATTCCCTTGTTTCGTCGTGGCACACCCCCCCCACAAGCACCCCCCGGCGAAGGGGGGACCAGAAAAGGCCTTTCGTTTTCCCCCCTTCGTCGG------CCCTTGCGGCCTTCCTTAACAAGCCCTCGAGCCTCCTTTGCGCCGCCTTCCTCATA---GAA---GCCGCC---------GGGTTGACCCCGAAG---------GCCGAATTCTATGGTAGAGAACGC------TTTCATAATAAT---------------TGGGCC---------ATGAGAGACCTTATTAAGTATTGCAAAAGAAGGGGCCTGCTGATAGAGCTGGGCGGGGAGGCGATACTAGTTCTCAGGTCAGAGAGACGCCTGGCCCGTAAGCTGG------CCCCCT------TAAATTACCATTACTT---AATAAGGATTTGTTACGCGCGATATGCCGACGACTCACTACTGGGAATCGTGGGTGCCGTAGAGCTTCTCATAGAAATACAAAAACGTATCACCCACTTCCTACAA----------------------------------------------------------------------------------------------TCCGGCCTGAACCTTTGGGTAGGCTCTGCAGGATCAACAACCATAGCTGCACGGAGTACGGTAGAATTCCCCGGTACGGTCATTCGGGAAGTCCCTCCGAGGACGACTCCCATACAATTCTTGCGAGAGCTGGAGAAGCGTCTACGGGTAAAGCACCGTATCCATATAAC-TGCTTGCCACCTACGCTCCGCCATCCATTCCAAGTTTAGGGACCTAGGTAATAGTATCCCGATCAAACAGCTGACGAAGGGGATGAGCGGAACAGAGAGTCTACTGGACGCGGTTCAACTAGCGGAGACTCTTGGAACAGCTG-------------------------------------GAGTAAGAAGTCCCCAAGTGAGCG------TATTATGGGGG--------------ACCGTCAAGCACATCCGGCAAGG---ATCAAGGGAGATCTCGTTGTTGCATAGCTCAGGTCGGAGCAACGTGCCATCGGACGTTCAAC-------------------------AGGCAGTCTCACGATCAGGCA------TGAGTGTCCGGAAGTTGTCATTATATACTCCC------------GCGGATCGGAAGCCCTATGGA----------------------------------------------------GTAAGGGGGGAAGGAGGGGGACACTGG------GCGGGATCTTTCAGCAGCGAATTCCCCATACAGATAGAGGCGCCTATCAAAAAGATACTCCGAAGGCTTCGGGATCGAGGTATCATTAGCCGAAGAAGACCCTGGCCAATCCACGTGGCCTGCTTGACGAACGTCAGCGACGGAGACATAGTAAATCGGTCCGCGGGCATCGCGATAAGTCCTCTGTCCTACTACAGGTGCCGCGACAACCTTTACCAAGTCCGAACGATTGTCGACCACCAGATCCGCTGGTCTGCTATATTCACCCTAGCCCACA
Capsicum              ATG---GACTATGTTAATGGACCTGGAAGGAACCATTTGTTTGTTCCGGGACCTGTTAACATCCCGGAACAAATTCTTCGTGCTATGAACCGGAACAATGAAGATTACAGGTCCCCGGCTATTCCGGCTATGACAAAGACCTTGCTTGAGGATGTGAAGAAGATTTTCAAAACTACTAGTGGAACTCCATTTCTGATCCCAACTACAGGAACTGGTGCGTGGGAAAGTGCACTCACGAACACGCTGTCACCTGGTGATAAAATTATATCGTTCCTCATCGGTCAGTTCAGTCTGCTGTGGATTGATCAACAGAAACGCCTCAACTTTGACGTTGATGTTGTTGAGAGTGATTGGGGCCAAGGTGCAAACCTTGAGGTTTTAGCCTCGAAAATTGCAGCAGATAAGTCG---CATACCATCAAGGCGATTTGCATTGTGCATAACGAGACCGCCACTGGAGTTACCAACAACTTGGCTACCGTAAGGAAAATACTCGATCACTACCAGCATCCTGCTCTCTTCCTTGTCGATGGAGTGTCCTCAATTTGTGCACTTGATTTTCGTATGGATGAATGGGGCGTAGATGTGGCACTTACCGGTTCCCAAAAAGCACTGTCCCTCCCCACCGGGCTCGGTATAGTCTGTGCTAGCCCTAAGGCTCTTGAGGAAAGCAAAACTGCAAAATCAGTGAGAGTTTTCTTCGACTGGAGCGATTACCTTAAGTTCTACAAGTTGGGTCTTAGTGGCCCGTACACTCCCTCCCTTCTACTTTTGGTACGGGTCTCAAAGCAGCTCTCGATCTTTCTTTTT--GAGGA-GGGCACGAAATGGTATTGGCAAGACACGCTTCGCTTTGGCAAGCAACAAGACTTTGCTGTG-GAGGCGTGGGGCTTGAACACCTGCACTCAGAAAGGAGAATGGGTTCAGCGAACAAAAACAGGCGGTGGTGCTCCTCC??????????????????????????????????????????????????????????????????????????????????????????????????????????????????????????????????????????????????????????????????????????????????????????????????????????????????????????????????????????????????????????????????????????????????????????????????????????????????????????????????????????????????????????????????????????????????????????????????????????????????????????????????????????????????????????????????????????????????????????????????????????????????????????????????????????????????????????????????????????????????????????????????????????????????????????????????????????????????????????????????????????????????????????????????????????????????????????????????????????????????????????????????????????????????????????????????????????????????????????????????????????????????????????????????????????????????????????????????????????????????????????????????????????????????????????????????????????????????????????????????????????????????????????????????????????????????????????????????????????????????????????????????????????????????????????????????????????????????????????????????????????????????????????????????????????????????????????????????????????????????????????????????????????????????????????????????????????????????????????????????????????????????????????????????????????????????????????????????????????????????????????????????????????????????????????????????????????????????????????????????????????????????????????????????????????????????????????????????????????????????????????????????????????????????????????????????????????????????????????????????????????????????????????????????????????????????????????????????????????????????????????????????????????????????????????????????????????????????????????????????????????????????????????????????????????????????????????????????????????????????????????????????????????????????????????????????????????????????????????????????????????????????????????????????????????????????????????????????????????????????????????????????????????????????????????????????????????????????????ATGCCTCAGGGAGATTATATAGAGCTGCATACGAAG-AGGTATGGCCGTCGCCATGATCACTTCGAGCGTAAACGTAAGAAGGAAGCTCGTGAAGTTCACAAGCGATCTCAAATTGCTCAAAAGACATTGGGTATCAAGGGTAAGATGCTTGCTAAGAAGCGGTATGCTGAAAAGGCTCAGATGAAGAAAACATTGGCTATGCATGAAGAGTCATCAGCCCGACGTAAGGTTGATGATGATGTGCATGAAGGTGCTGTCCCCGCATATCTGATGGATCGTGAAACTACCACAAGAGCCAAGATTCTCAGCAACACAATAAAGCAAAAGAGAAAAGAGAAAGCTGGAAAATGGGAGGTGCCTCTGCCTAAGGTTAGGCCTGTGGCCGAGGATGAGATGTTCAGAGTGATAAGATCTGGCAAAAGGAAGACCAAGCAGTGGAAGAGAATGGTTACAAAAGCCACCTTCGTTGGACAAGGGTTTACCAGGAAACCTCCAAAGTATGAACGGTTCATCCGCCCTTCTGGCTTACGTTTCACTAAAGCCCACGTGACGCACCCTGAACTTAAATGTACGTTCAATCTTGAGATCATTGGGGTGAAGAAAA-TCCTAATGG-CCAATGTATACGTCACTAGGTGTTATGACTAAAGG-AACATCATTGAGGTTAATGTCAGTGAACTTGGTCTTGTCACTCCTGCTGGGAAAGTTGTTTGGGGGAAATATGCTCAAGTGACGAATAATCCTGAAAATG?????????????????????????????ATGGGT---GTTAAAGCA---AAGAAGAAAGCA---ATAACGAAGAAATTGAAGAAG---GCGGCAAGCGAT--------------------------------------------------------------TTTTCTGCTTCT------------------------AGAGATGAA---------------------------------------------------------GCCCGTGAATTTCTGCCATTGGAAGGTGGGCCAGCACAGAAGCTTCCAAAGACT---------------------------------------------------------------------------------------GAAGTGAGGGAAAATAAAGCAACGGTGTTGTATATCGGGAGAATCCCACATGGATTTTATGAGAATGAAATGGAAGGTTTCTTTAAGCAATTTGGTACAGTCAAGAGGCTTCGAATTGCAAGGAATAAAAAGACAGGAAAATCAAAGCATTTTGGCTTCATAGAATTTGAGTCTCCTGAGGTTGCAAAAGTTGTTGCGGATACTATGCATAACTATCTCTTGTTGGAGCACTTACTGCAAGTTCAGCTTATTTCTCCAGAACATGTACATCCAAGACTGTGGAAAGGTGTGAACCGC---TGGTACAAACCCTTGGATTGGGTCAAAATTGAAAGGAAGCGTCAGGACAATGAAAGAACACTGGATGATCACAAGAAGTTGGTTGAAGGAATATTAAAACGCGACAAGAGGAGGCGAAAGAGGATTGAAGCAGCTGGAATTGACTATGAGTGCCCAGAAATTGTGGGTTCAATT---CAGGTTGCACCAAAGAAGATCAGATTTGATGCAGAT???????????????????????????????????????????????????????????????????????????????????????????????????????????????????????????????????????????????????????????????????????????????????????????????????????????????????????????????????????????????????????????????????????????????????????????????????????????????????????????????????????????????????????????????????????????????????????????????????????????????????????????????????????????????????????????????????????????????????????????????????????????????????????????????????????????????????????????????????????????????????????????????????????????????????????????????ATGGGAAAAGAG---GCGACT------------------------------------------------AACGAGAAGTCACAG---------------------------------------------------------------------------------------------CTTGCTCACACTGTAGAGCAGCTCATTGCTGTTAACCCTTACAACCCAGATATCCGCCCCGATCTTGAAAACTATGTTAACGAACAGGTTTCGTCTCAAACATACAATCTGGATGCAAATCTTTGCCTGCTTCGTCTTTATCAGTTTGAGTCGGAGAGAATGAGTACACCAATTGTTGCTCGTATTTTGGTTAAGGCTCTAATGGCAATGCCAGCTCCAGATTTCAGCCTCTGTCTCTTCCTAATCCCGGAACGAGTGCAAATGGAAGAGCAATTCAAGACACTAATTGTTCTCTCTCACTACTTAGAGACTGCAAGGTTCCGCCAATTTTGGGATGAAGCTGCAAAGAGCCGCCACATAGTT---GAAGCTGTCTCTGGTTTTGAACAAGCAATTCAAGCATACGCTGTTCATGTCCTTTCAATAACCTACCAGAAAGTTCCGAGGGCGATTCTTGCAGAGGCTATCAACATTGAGGGTGTGTCGTTGGATAAGTTCCTTGAGCACC??????????????????????????????????????????????????????????????????????????????????????????????????????????????????????????????????????????????????????????????ATGGCGTTGAGAAACTTATACAAGGAGATAAAGGGCTTGAAGGTGAAGGAGGTTCCGGCGCACCTTAAGCCGATGTTGTCAATCGGTTATGCGAAGAACGCTATTACAAAGGGATTGGATAATTACCATGCTAAGTACATTGAAACTACCTCCGTTGATCCTCTTCTTCATGTATGCTTCGGTGGCATGATATCCTCTTACCTTGTTGCTCTTCCTGAACAGCGACGTCACCTCGAGCACAAACAACATGG?????????????????????????????????????????????????????????????????????????????????????????????????????????????????????????????????????????????????????????????????????????????????????????????????????????????????????????????????????????????????????????????????????????????????????????????????????????????????????????????????????????????????????????????????????????????????????????????????????????????????????CGAAGATGATGCTGCACTCGCCGATTTCCTTGCTTCCTTAATGGACTATACTCCTACTATTCCTGATGAATTGGTGGAGCATTACTTGGGTAAAAGTGGATTTCAATGTCCCGACGTTAGATTA----ATAAGGTTGGTGGCAGTTGCTACACAGAAGTTTATTGCAGATGTTGCCACTGATGCTCTCCAGCATTGCAAGGCAAGGCAGTCAGCTGTGGTCAAGGATAAAAGAGATAAGCAGCAAAAGCAGGACAAACGCCTTATCTTGACGATGGATGATCTTTCAAAATCTTTACGA------------------------------------------------------------------GAGTATGGTGTAAACGTCAAACATCAAGAATACTTTGCTGATAGCCCATCTGCTGGGTTAGATCCTGCTTCAAGAGAGGAAATGGCGACGGCGATG------TTCAGATCTAGT---------------ATTCGCTCCGCC-CTC------CGCGGCGGCGCA------TCTCGT------------------GTAACGCCGGCATCAAAGAGG---ACTTTC------GCTTCCCACGCCTCCGTAGAAGAAGAGGCCCGGGAAGCT---------GCTAAATGGGAGAAAATCACTTACGTTGCAATAATAACCAGCACTATTCTTGCGGTGGTTAATCTCGCCAAGGGTCATTCTCATAGTGAAGAGCCTCCTGCTTACCCATACTTGCACATTCGCAACAAGGAGTTTCCATGGGGTCCAGATGGCCTTTTTGAGTCCAAG------------CAC---------CACTGAATGGCCGGAAGATTAAGCAATGCAGCTACACGCATCATGGGAGGTAACGGC------GTCGTTTCACGCGCCGTCGCATCTTCT---CTTCGAACACGCGCCGGCATGGGCCTTCCCGTCGGCAAACACATTGTACCTGATAAGCCGCTTCAAGTGAATGATGAACTTATATGGGATAATGGAACTCCTTTTCCGGAGCCGTGTATTGATCGAATAGCA---GATACTGTTGGAAAGTATGAGGCATTGGCTTGGTTGTGTGGTGGATTGAGTTGTTTTGCTGGGATTGGATTGTTAGCTGTTTGGAATGACAAGGCCTCCAAAATCCCATTTACACCAAAGGTCTATCCATACGACAACTTAAGAGTGGAGCTTGGTGGAGAACCT??????????????????????????????????????????????????????????????????????????????????????????????????????????????????????????????????????????????????????????????????????????????????????????????????????????????????????????????????????????????????????????????????????????????????????????????????????????????????????????????????????????????????????????????????????????????????????????????????????????????????????????????????????????????????????????????????????????????????????????????????????????????TGCGAATGGCTCATTAAATCAGTTATAGTTTGTTTGATGGTATCT-ACTACTCGGATAACCGTAGTAATTCTAGAGCTAATACGTGCAGCAAACCCCGACTTCC-GGAAGGGATGCATTTATTAGATAAAAGGTCGACGCGGGCTCTGCCCGTTGCTGCGATGATTCATGATAACTCGACGGATCGCAC-GGCCCTCGTGCCGGCGACGCATCATTCAAATTTCTGCCCTATCAACTTTCGATGGTAGGATAGTGGCCTACCATGGTGGTGACGGGTGACGGAGAATTAGGGTTCGATTCCGGAGAGGGAGCCTGAGAAACGGCTACCACATCCAAGGAAGGCAGCAGGCGCGCAAATTACCCAATCCTGACACGGGG-AGGTAGTGACAATAAATAACAATACCGGGCTCAAT-GAGTCTGGTAATTGGAATGAGTACAATCTAAATCCCTTAACGA-GGATCAATTGGAGGGCAAGTCTGGTGCCAGCAGCCGCGGTAATTCCAGCTCCAATAGCGTATATTTAAGTTGTTGCAGTTAAAAAGCTCGTAGTTGGACTTTGGGATGGGCCGG-CCGGTCCGC-CTAT--GGTGTGCACCGGTCGTCTCGTCCCTT-CTGTCGGCGATGCGCTCCTGGCCTTAACTGGCCGGGT-CGTGCCTCCGGCGCTGTTACTTTGAAGAAATTAGAGTGCTCAAAGCAAGCCTACGCTCTGTATACATTAGCATGGGATAACATTATAGGATTTCGGTCCTATT-ACGTTGGCCTTCGGGATCGGAGTAATGATTAACAGGG-ACAGTCGGGGGCATTCGTATTTCATAGTCAGAGGTGAAATTCTTGGATTTATGAAAGACGAACAACTGCGAAAGCATTTGCC-----------------TCAAGAT--GAAAGTTCTATTAAT????????????????????????????????????????????????????????????????????????????????????????????????????????????????????????????????????????????????????????????????????????????????????????????????????????????????????????????????????????????????????????????????????????????????????????????????????????????????????????????????????????????????????????????????????????????????????????????????????????????????????????????????????????????????????????????????????????????????????????????????????????????????????????????????????????????????????????????????????????????????????????????????????????????????????????????????????????????????????????????????????????????????????????????????????????????????????????????????????????????????????????????????????????????????????????????????????????????AAGTGTTGGATTCAAAGCTGGTGTTAAAGAGTACAAATTGACTTATTATACTCCTGAGTACCAAACCAAGGATACTGATATATTGGCAGCATTCCGAGTAACTCCTCAACCTGGAGTTCCACCTGAAGAAGCAGGGGCCGCGGTAGCTGCCGAATCTTCTACTGGTACATGGACAACTGTATGGACCGATGGACTTACCAGTCTTGATCGTTACAAAGGGCGATGCTACCGCATCGAGCGTGTTGTTGGAGAAAAAGATCAATATATTGCTTATGTAGCTTACCCTTTAGACCTTTTTGAAGAAGGTTCCGTTACCAACATGTTTACTTCCATTGTAGGTAATGTATTTGGGTTCAAAGCCCTGCGCGCTCTACGTCTGGAAGATCTGCGAGTCCCTACTGCTTATATTAAAACTTTCCAAGGTCCGCCTCATGGGATCCAAGTTGAAAGAGATAAATTGAACAAGTACGGTCGTCCCCTGTTGGGATGTACTATTAAACCTAAATTGGGGTTATCTGCTAAAAACTACGGTAGAGCTGTTTATGAATGTCTTCGCGGCGGACTTGATTTTACCAAAGATGATGAGAACGTGAACTCACAACCATTTATGCGTTGGAGAGATCGTTTCTTATTTTGTGCCGAAGCACTTTTTAAAGCACAGACTGAAACAGGTGAAATCAAAGGGCATTACTTGAATGCTACTGCAGGTACATGCGAAGAAATGATGAAAAGAGCTATATTTGCTAGAGAATTGGGCGTTCCGATCGTAATGCATGACTACTTAACGGGGGGATTCACCGCAAATACTAGCTTGGCTCATTATTGCCGAGATAATGGTCTACTTCTTCACATCCACCGTGCAATGCATGCGGTTATTGATAGACAGAAGAATCATGGTATGCACTTCCGGGTATTAGCAAAAGCGTTACGTATGTCTGGTGGAGATCATATTCACGCTGGTACCGTAGTAGGTAAACTTGAAGGTGAAAGAGACATAACTTTGGGCTTTGTTGATTTATTGCGTGATGATTTTGTTGAACAAGATCGAAGTCGCGGTATTTATTTCACTCAAGATTGGGTCTCTTTACCAGGTGTTCTACCTGTGGCTTCAGGAGGTATTCATGTTTGGCATATGCCTGCTCTGACCGAGATCTTTGGGGATGATTCCGTACTACAGTTCGGTGGAGGAACTTTAGGACATCCTTGGGGTAATGCGCCAGGTGCCGTAGCTAATCGAGTAGCTCTAGAAGCATGTGTAAAACCTCGTAATGAAGGACGCGATCTTGCTCGGGAAGGTAATGAGATTATTCGCGAGGCTTGCAAATGGAGCCCGGAACTAGCTGCTGCTTGTGAGGTATGGAAAGAGATCGTATTTAA--TTTTGCA-GCAGTGGACGTTTTGGAT?????????????????????????????????????????????????????????????????????????????????????????????????????????????????????????????????????????????????????????????????????CAGCAATTATTAGGAAATAATCGAGTTAGAGCTGTAGCTATGAGTGCTACAGACGGTTTAACGAGAGGAATGGAAGTGATCGACACAGGAGCTCCTATAAGTGTTCCGGTCGGGGGGGCGACTCTGGGACGAATTTTTAACGTGCTCGGAGAGCCTGTTGATAATTTAGGGCCTGTAGATACTAGTACAACGTCTCCTATTCATAGATCTGCGCCCGCCTTTATACAGTTGGATACAAAATTATCTATTTTTGAAACAGGAATTAAAGTAGTAGATCTTTTAGCCCC-TTATCGCCGTGGAGGAAAAATCGGACTATTCGGGGGGGCTGGAGTGGGTAAAACAGTACTCATTATGGAATTGATTAACAATATTGCTAAAGCTCACGGGGGCGTATCCGTATTTGGCGGAGTGGGTGAACGTACTCGGGAAGGAAATGATCTTTACATGGAAATGAAAGAATCTGGAGTGATTAATGAAGAAAATATTGCAGAATCAAAAGTGGCCCTAGTTTACGGTCAGATGAATGAACCACCAGGAGCTCGTATGAGAGTTGGTTTGACTGCCCTAACTATGGCGGAATATTTCCGAGATGTTAATGAGCAAGACGTACTTCTATTTATTGACAATATCTTCCGTTTCGTCCAAGCAGGATCCGAAGTATCGGCCTTATTGGGTAGAATGCCCTCCGCTGTGGGTTATCAACCGACCCTAAGTACTGAAATGGGTTCTTTACAAGAAAGAATTACTTCTACCAAAGAAGGGTCCATAACCTCTATTCAAGCAGTTTATGTACCCGCAGACGATTTGACCGACCCTGCTCCTGCTACGACATTTGCACATTTAGATGCTACTACCGTACTATCAAGAGGATTGGCTGCCAAAGGTATTTATCCAGCAGTAGATCCTTTAGATTCAACGTCAACCATGCTTCAACCTCGGATCGTTGGTGAGGAACATTACGAAACCGCCCAACGAGTTAAGCAAACTTTACAACGTTACAAAGAACTT???????????????????????????????????????????????????????????????????????????????????????????????????????????????????????????????????????????????????????????????????????????????????????????????????????????????????????????????????????????????????????????????????????????????????????????????????????????????????????????????????????????????????????????????????????????????????????????????????????????????????????????????????????????????????????????????????????????????????????????????????????????????????????????????????????????????????????????????????????????????????????????????????????????????????????????????????????????????????????????????????????????????????????????????????????????????????????????????????????????????????????????????????????????????????????????????????????????????????????????????????????????????????????????????????????????????????????????????????????????????????????????????????????????????????????????????????????????????????????????????????????????????????????????????????????????????????????????????????????????????????????????????????????????????????????????????????????????????????????????????????????????????????????????????????????????????????????????????????????????????????????????????????????????????????????????????????????????????????????????????????????????????????????????????????????????????????????????????????????????????????????????????????????????????????????????????????????????????????????????????????????????????????????????????????????????????????????????????????????????????????????????????????????????????????????????????????????????????????????????????????????????????????????????????????????????????????????????????????????????????????????????????????????????????????????????????????????????????????????????????????????????????????????????????????????????????????????????????????????????????????????????????????????????????????????????????????????????????????????????????????????????????????????????????????????????????????????????????????????????????????????????????????????????????????????????????????????????????????????????????????????????????????????????????????????????????????????????????????????????????????????????????????????????????????????????????????????????????????????????????????????????????????????????????????????????????????????????????????????????????????????????????????????????????????????????????????????????????????????????????????????????????????????????????????????????????????????????????????????????????????????????????????????????????????????????????????????????????????????????????????????????????????????????????????????????????????????????????????????????????????????????????????????????????????????????????????????????????????????????????????????????????????????????????????????????????????????????????????????????????????????????????????????????????????????????????????????????????????????????????????????????????????????????????????????????????????????????????????????????????????????????????????????????????????????????????????????????????????????????????????????????????????????????????????????????????????????????????????????????????????????????????????????????????????????????????????????????????????????????????????????????????????????????????????????????????????????????????????????????????????????????????????????????????????????????????????????????????????????????????????????????????????????????????????????????????????????????????????????????????????????????????????????????????????????????????????????????????????????????????????????????????????????????????????????????????????????????????????????????????????????????????????????????????????????????????????????????????????????????????????????????????????????????????????????????????????????????????????????????????????????????????????????????????
Chloranthus           ??????????????????????????????AACCATCTCTTTGTTCCAGGGCCCGTGAACATACCGGAGCCGGTGATCCGTGCCATGACCCGCAACAACGAGGATTACCGATCTCCGGCTATTCCCGCAATGACAAAAATTCTTTTGGAGGACATTAAGAAGATCTTTAAGACGACCACCGGAACCCCGTTTCTGATTCCCACCACAGGGACCGGTGCATGGGAAAGTGCCCTTACGAACACTTTATCTCCTGGTGATCGAACCATTTCTTTTCTAATTGGGCAATTCAGCCTTCTGTGGATTGATCAACAGCAACGCCTCAAATTTAATGTGGACGTTGTGGAAAGTGAGTGGGGCCAAGGTGCCAATCTCGATATCCTTGCGGCAAAGCTTGCAGCAGACAGCGCA---CACACCATAAAGGCTGTTTGCATTGTTCATAATGAAACGGCAACTGGTGTCACTAATAATTTGGCAGCAGTGAGGAAAATACTCGATCATTACGAACACCCTGCATTGTTTCTCGTGGACGGAGTTTCCTCGATATGTGCTCTTGATTTCCGTATGGATGAATGGGGAATCGATGTAGCCCTAACAGGTTCTCAGAAAGCTCTTTCGATGCCTACTGGAATGGGGATTGTGTGTGCAAGCCAAAAAGCACTCGAAGCATCCAAGACAGCCAAGTCAGTTAAAGTATTCTTCGACTGGAATGACTACTTGAAATTTTACAAATTGGGAACTTTTTGGCCCTACACTCCTTCAATTCAGCTCCT-GTATGGG-CTAAGAGCAGCTTTGGATCTCTTATTT???GAGGAAGGCCTTGAAAATGTGTTTGCAAGGCACGCTCGYCTAGGGAAAGCTACAAGACT-TGCTGTTTGAagCATGG???????????????????????????????????????????????????????????????????????????????????????????????????????????????????????????????????????????????????????????????????????????????????????????????????????????????????????????????????????????????????????????????????????????????????????????????????????????????????????????????????????????????????????????????????????????????????????????????????????ARTTCAARTCYATGCTTGTYCCGGGGAAAATTCAACACATCATATGTACTGGAAATTTATGTATCAAGGAAGTTCATGATTACTTGAAGAGTCTTTGCCCTGACATGCATATTACTCGAGGTGAATATGACGAGGACACACGCTATCCGGAGACCAAGACTCTTACAATTGGTCAATTTAAGCTTGGACTATGCCATGGTCATCAGGTTATACCATGGGGGGACCTGGATTCTCTAGCCATGCTTCAAAGGCAGTTGGATGTTGACATTCTTGTTACTGGMCACACCCATCAATTCAAGGCCTACAAGCAYGAGA?????????????????????????????????????????????????????????????????????????????????????????????????????????????????????????????????????????????????????????????????????????????????????????????????????????????TTCMAGAAAGTCCAGATACAMAGAGACAAAGACACTAAATTTGATGTGTATGTTGTTGGAAAAGAAGATGCTCCTGGGATAGTAGTGTTACAGGAATGGTGGGGGGTTGATTTTGAGATCAAGAACCATGCTTTAAAAATTGCCAACATGGATCCTGGTTACAAAGCACTCATTCCAGATTTGTACCGTGGAAAGGTTGGATTAGATATTGCTGAAGCTCAACATTTAATGGATGGCCTTGATTGGCAAGGTGCCATTAAGGATATACATGCTTCCGTTAATTGGCTCAAGGCGAATGGCTCAAAGAAGGTAGGCGTGACAGGATTTTGCATGGGCGGAGCTCTGACCATTGCGAGTGCTGTTCTGGTCCCTGAAGTTGATGCTGctgttGCTTTCTATGGAGTTCCTTCATCCCAGCTTGCGGATCCCTCTTTGGTTAAGGCACCAGTGCAGGCACATTTTGGGGAGCTTGATAACTTTGTTGGCTTTTC????????????????????????????????????????????????????????????????????????????????????????????????????????????????????????????????????????????????????????????????????????????????????????????????????????????????????????????????????????????????????????????????????????????????????????????????????????????????????????????????????????????????????????????????????????????????????????????????????????????????????????????????????????????????????????????????????????????????????????????????????????????????????????????????????????????????????????????????????????????????????????????????????????????????????????????????????????????????????????????????????????????????????????????????????????????????????????????????????????????????????????????????????????????????????????????????????????????????????????????????????????????????????????????????????????????????????????????????????????????????????????????????????????????????????????????????????????????????????????????????????????????????????????????????????????????????????????????????????????????????????????????????????????????????????KCGGGTAAATGGGAGGTTCCACTGCCCAAGGTGAGACCTGTGGCTGAAGATGAGATGTTTCGGGTAATCCGAACTGGTAAAAGGAAAATTAAGCAATGGAAAAGGATGATCACAAAAGTCACTTTTGTGGGTCCAAGTTTTACGAGAAAACCCCCCAAGTATGAAAGGTTCATCCGTCCGACTGGCTTGCGATTTACGAAAGCCCATGTGACTCATCCAGAACTGAAATGCACTTTCAATCTTGAAATAATTGGAATAAAAAAAAATCCCAATGGTACAATGTACACTTCTCTGGGTGTCGTTACCAAGGGAACCATCATTGAGGTAAAYGTCAGTGAACTTGGTCT??????????????????????????????????????????????????????????????????????????????????????????????????????????????????????????????????????????????????????????????????????????????????????????????????????????????????????????????????????????????????????????????????????????????????????????????????????????????????????????????????????????????????????????????????????????????????????????????????????????????????????????????????????????????????????????????????????????????????????????????????????????????????????????????????????????????????????????????????????????????????????????????????????????????????????????????????????????????????????????????????????????????????????????????????????????????????????????????????????????????????????????????????????????????????????????????????????????????????????????????????????????????????????????????????????????????????????????????????????????????????????????????????????????????????????????????????????????????????????????????????????????????????????????AGGGGATGAGATGTTGAAGAACATCTTTTTTGAGGTTAAGAAGAAATTTGATACAGCCATTGGGATACTAAAGAAAGAAAAGATCACCATAGATCCAGAGGATCCGGCTGCGGTAGCTCAGTATGCAAAGGTTATGAAGACCGTAAGAGAAAAGGCAGACCTTTTCTCAGAATCTCAAAGAATACAGTACACCATACAAACTAGAACTCAAAATATTCCGGATGCTCGGACATACCTGTTAACATTAAAGGAGATAAGGATCAAGAGAGGACTC---ACTGATGAGCTGGGTGCTGAGTCTTTGATGATGGATGCATTGGAAAAGGTTGAGAAAGAACTCAAAAAGCCGCTTCTAAGGTCTGACAAGAAGGGAATGGCTCTTCTTYTAGCTGAGTTTGA????????????????????????????????????????????????????????????????????????????????????????????????????????????????????????????????????????????????????????????????????????????????????????????????????????????????????????????????????????????????????????????????????????????????????????????????????????????????????????????????????????????????????????????????????????????????????????????????????????????????????????????CGTKaATCCGTACAAYCCCGACATCCTCCCAGATCTCGAGGCCTACGTGCACGAGCAGGTTTCATCACAAACATACAGTTTGGATGCAAATCTTTGTCTTCTTCGACTTTATCAGTTCGAACCAGAGCGGATGAGTATCCAAATTGTCTCTCTAATTTTGGTTAAGGCTCTCATGGCAATGCCGGCTCCGGATTTCAGCCTTTGCCTCTTCTTAATTCCAGAACGAGTGCAAATGGAGGAGCAATTCAAGACCCTGATAGTCCTCTCACACTATCTGGAGACAGCAAGATTCCGCCAGTTCTGGGATGAGGCAGCAAAGAATCGCGGCATAGT????????????????????????????????????????????????????????????????????????????????????????????????????????????????????????????????????????????????????????????????????????????????????????????????????????????????????????????????????????????????????????????????????????????????????????????????????????????????????????????????????????????????????????????????????????????????????????????????????????????????????????????????????????????????????????????????????????????????????????????????????????????????????????????????????????????????????????????????????????????TGGCGTAYGTCGAAAAAGGTGTTGTGAAATCCAAGAAATCGATATGGCGACTGAGCACGATGACTGATTTCTTTTGGGCCATCGTGAACTTCATTGGCGTCTTTTTTATGACGATGTTCTCGATGGAAAAATCAGACGCGTACAAGAAAAGCTCGGGTTCTGGTAAGAAA---TGGGATGGCGGT---CCAGGAGGA------------GGTCCTGGGAGT------GGTCCATATGGTGGTGGG---------------------------------------------------------------CCACCT---CGTGGA---CTKGACAATGT?????????????????????????????????????????????????????????????????????????????????????????????????????????????GGaCTaCaCCCCTACTATCCCAGACGAATTGGTAGAGCATTACGTTGCTAAGAGCGGATTCCAATGCCCCGATGTTCGATTA----ATCAGGCTAGTAGCAGTTGCAACACAAAAATTTATTGCAGAGGTTGCGAGTGATGCTCTTCAGCAGTGCAAAGCAAGGCATTCAGCACCAGTTAAGGAAAAGAGAGATAAGCAGCAAAAG---GAGAAACGGCTGATCTTGACGATGGAGGATCTCTCCAAGGCACTGCGT------------------------------------------------------------------GAGTATGGTGTGAATATGAAACACCAAGAGTATTTCGCCGACAGCCCCTCRACTGGAATRGA??????????????????????????????????????????????????????????????????????????????????????????????????????????????????????????????????????????????????????????????????????????????????????????????????????aTGARAcG---------AAAAAATGGGARAAGATAACCTACTTAGGCATCGCCGTCTGCACAGTTCTATCGATTTACAATCTCTCgAtGGGTCatCCTCACCatCCcGATCCCCCACCGTACCCATATTTGCAYATTCGTAACAAAGAGTTTCc????????????????????????????????????????????????????????????????????????????????????????????????????????????????????????????????????????????????????????????????????????????????????????AAMCACATAGTTCYTGACAAGCCGCTTCCTGTAAATGACGAGCTAATTTGGGATAACGGGACTCCTTTCCCTGAACCCTGCATAGATCGCATCGCA---CCCCACATTGGCAAGTATGAAGCTTTGGGTTGGCTCTGTGGAGGTTTGAGTTTCTTCGCATCTCTCGGACTGTTAGCCGTCTGGAATGATAAAGCCTCTAAGATACCTTTTACACCAAAAGTYTAYCCATATGACAAA????????????????????????????????????????????????????????????????????????????????????????????????????????????????????????????????????????????????????????????????????????????????????????????????????????????????????????????????????????????????????????????????????????????????????????????????????????????????????????????????????????????????????????????????????????????????????????????????????????????????????????????????????????????????????????????????????????NNNNNNNNNNNNNNAAAGATTAAGCCATGCATGTGTAAGTAT-GAACTAATTCAGACTGTGAAACTGCGAATGGCTCATTAAATCAGTTATAGTTTGTTTGATGGTATCT-GCTACTCGGATAACCGTAGTAATTCTAGAGCTAATACGTGCAACAAACCCCGACTTCT-GGAAGGGATGCATTTATTAGATAAAAGGTCGACGCGGGCTTTGCCCGTCGCTCTGATGATTCATGATAACTCGACGGATCGCAC-GGCCCTTGTGCCGGCGACGCATCATTCAAATTTCTGCCCTATCAACTTTCGATGGTAGGATAGTGGCCTACCATGGTGGTGACGGGTGACGGAGAATTAGGGTTCGATTCCGGAGAGGGAGCCTGAGAAACGGCTACCACATCCAAGGAAGGCAGCAGGCGCGCAAATTACCCAATCCCGACACGGGG-AGGTAGTGACAATAAATAACAATACCGGGCTCTTC-GAGTCTGGTAATTGGAATGAGTACAATCTAAATCCCTTAACGA-GGATCCATTGGAGGGCAAGTCTGGTGCCAGCAGCCGCGGTAATTCCAGCTCCAATAGCGTATATTTAAGTTGTTGCAGTTAAAAAGNTCGTAGTTGGACTTTGGGTTGGGTCGA-CCGGTCCGC-YTCTG-GGTGTGCACCGGCCGTCTCGTCCCTT-CTACCGGCGATGCGCTCCTGGCCTTAATTGGCCGGGT-CGTGCCTCCGGTGCTGTTACTTTGAAGAAATTAGAGTGCTCAAAGCAAGCCCAAGCTCTGCATACATTAGCATGGGATAACATCACAGGATTTCGGTCCTATT-ATGTTGGCCTTCGGGATCGGAGTAATGATTAAGAGGG-ACAGTCGGGGGCATTCGTATTTCATAGTCAGAGGTGAAATTCTTGGATTTATGAAAGACGAACTACTGCGAAAGCATTTGCCAAGGATGTTTTCATTAATCAAGAAC-GAAAGTTGGGGGCTCGAAGACGATCAGATACCGTCCTAGTCTCAACCATAAACGATGCCGACCAGGGATCGGCGGATGTTGCTTTTAGGACTCCGCCGG-CACCTTATGAGAAATCAAAGTT-TTTGGGTTCCGGGGGGAGTATGGTCGCAAGGCTGAAACTTAAAGGAATTGACGGAAGGGCACCACCAGGAGTGGAGCCTGCGGCTTAATTTGACTCAACACGGGGAAACTTACCAGGTCCAGACATAGTAAGGATTGACAGACTGAGAGCTCTTTCTTGATTCTATGGGTGGTGGTGCATGGCCGTTCTTAGTTGGTGGAGCGATTTGTCTGGTTAATTCCGTTAACGAACGAGACCTCAGCCTGCTAACTAGCTATGTGGAGG-T-ACCCTCCACGGCCA-CTTCTTAGAGGGACTGTGGCCGTTTAGGCCACGGAAGTTTGAGGCAATAACAGGTCTGTGATGCCCTTAGATGTTCTGGGCCGCACGCGCGCTACACTGATGTATTCAACGAGTCTATA-GCC-TTGG-CCGACAGGCCCGGGTAATCTTTGAAAATTTCATCGTGATGGGGATAGATCATTGCAATTGTTGGTCTTCAACGAGRAATTCCTAGTAAGCGCGAGTCATCAGCTCGCGTTGACTACGTCCCTGCCCTTTGTACACACCGCCCGTCGCTCCTACCGATTGAATGGTCCGGTGAAGTGTTCGGATCGCGGAGACGTGGGCGGTTC-GCCGCCGGCGACTTCGCGAGAAGTCCATTGAACCTTATCATTTANNNNNNNNNNNNNAAGTGTTGGATTCAAAGCTGGTGTTAAAGAGTACAAATTAAATTATTATACTCCTGACTATGAAACCAAAGATACTGATATCTTGGCAGCATTCCGACTAACTCCTCAACCCGGAGTTCCACCTGAGGAAGCAGGGGCTGCGGTAGCTGCTGAATCTTCTACTGGTACATGGACAACTGTGTGGACCGATGGACTTACCAGCCTTGATCGTTACAAAGGACGATGCTACCACATCGAGCCCGTTGCTGGGGAGGAAAATCAATACATTGCTTATGTAGCTTACCCTTTAGACCTTTTTGAAGAAGGTTCTGTTACTAACATGTTTACTTCCATTGTGGGTAATGTATTTGGGTTCAAAGCCCTACGAGCTCTACGTCTGGAGGATCTGAGAATTCCTCCTGCTTATACCAAAACTTTCCAAGGCCCGCCCCATGGGATCCAAGTTGAGAGAGATAAATTGAACAAGTATGGTCGTCCCCTATTGGGATGTACTATTAAACCAAAATTGGGGTTATCTGCCAAGAACTATGGTAGAGCGGTTTATGAATGTCTCCGCGGTGGACTTGATTTTACCAAGGATGATGAGAACGTGAACTCCCAACCATTTATGCGTTGGAGAGACCGTTTCGTATTTTGTGCCGAAGCCCTTTTTAAAGCGCAGGCCGAAACAGGTGAAATCAAAGGACATTACTTGAATGCTACTGCAGGTACATGCGAAGAAATGATCAAAAGGGCCGTATTTGCCAGAGAATTGGGAGTTCCTATCGTAATGCATGACTACTTAACAGGGGGATTCACTGCAAATACTAGCTTGGCTCATTATTGCCGAGACAACGGCCTACTTCTTCACATCCATCGCGCAATGCATGCAGTTATTGATAGACAAAAGAATCATGGTATACACTTTCGTGTACTAGCTAAAGCATTACGTATGTCTGGTGGAGATCATATTCACTCCGGTACCGTAGTAGGTAAACTGGAAGGGGAACGGGACATTACTTTGGGTTTTGTTGATTTACTACGTGATGATTTTATTGAAAAAGACCGAAGTCGCGGTCTTTATTTCACTCAAGATTGGGTCTCTCTGCCGGGTGTTCTGCCTGTGGCTTCAGGGGGTATTCACGTTTGGCATATGCCTGCCCTAACCGAGATCTTTGGGGATGATTCCGTACTACAGTTCGGTGGAGGAACTTTAGGACACCCTTGGGGAAATGCACCAGGTGCAGTAGCCAATCGGGTGGCTTTAGAAGCGTGTGTACAAGCTCGTAATGAGGGACGTGATCTTGCTCGTGAAGGTAATGAAGTTATTCGTGAAGCTAGCAAATGGAGCCCTGAACTAGCTGCTGCTTGTGAGGTATGGAAGGAGATCAAATTCGA--AATCGAA-GCAATGGATACCGTGTAAGGGGTTTCCACACTTGAAGAAAAAATCCTGGGGCGTATCGCTCAAATCATTGGTCCGGTACTGGATGTCGCTTTTCCCCCCGGGAAGATGCCTAATATTTACAACGCTTTGGTAGTTAAGGGTCGAGATACTGTCGGTCAACAAATTAATGTGACTTGTGAGGTACAGCAATTATTAGGAAATAATCGAGTTAGAGCTGTAGCTATGAGTGCTACAGATGGTCTGATGAGAGGAATGGAAGTGATTGACACGGGAGCTCCCCTAAGTGTTCCAGTTGGTGGAGCTACTCTCGGACGAATTTTCAACGTTCTTGGAGAGCCTGTTGATAATTTGGGTCCTGTAGATACTCGCACAACATCTCCTATTCATAGATCTGCGCCTGCCTTTATACAGTTAGATACAAAATTCTCTATCTTTGAAACAGGGATTAAAGTGGTGGATCTTTTAGCTCC-TTATCGCCGTGGAGGAAAAATCGGACTATTCGGGGGAGCTGGAGTGGGTAAAACAGTACTCATCATGGAATTGATCAACAACATTGCCAAAGCTCATGGGGGTGTATCCGTATTTGGAGGAGTAGGCGAACGTACTCGTGAAGGAAATGATCTTTACATGGAAATGAAAGAATCCGGAGTGATTAATGAAGAAAACATTGCAGAATCAAAAGTAGCTCTAGTCTATGGTCAGATGAATGAACCGCCGGGAGCTCGTATGAGAGTTGGTTTGACTGCCCTAACCATGGCGGAATATTTCCGGGATGTTAATGAACAAGACGTACTTCTATTTATCGACAATATCTTCCGTTTTGTCCAAGCAGGATCAGAAGTATCCGCCTTATTAGGTAGAATGCCTTCTGCTGTAGGTTATCAACCTACCCTTAGTACAGAAATGGGTTCTTTGCAAGAAAGAATTACTTCTACCAAAGAGGGATCTATAACTTCCATTCAAGCAGTTTATGTACCTGCGGACGATTTGACCGACCCTGCTCCTGCCACGACATTTGCACATTTAGATGCTACTACCGTACTATCAAGGGGATTGGCTGCCAAAGGTATCTATCCAGCAGTAGATCCTTTAGATTCAACGTCAACTATGCTCCAACCTAGGATCGTTGGCGAGGAACATTATGAAACTGCGCAAAGAGTTAAGCAAACTTCACAACGTTACAAAGAACTTCAGGA-ATTATAGCTATCCTTGGGTTGGACGAATTATCCGAAGAGGATCGTTTAACCGTATCAAGAGCACGAAAAATTGAGCGTTTCTTATCACAACCCTTCTTCGTAGCAGAAGTATTTACTGGTTCTCCAGGAAAATATGTTGGTCTTGCAGAAACAATTAGGGGATTTCAACTGATCCTTTCCGGAGAATTAGATGGTCTTCCCGAGCAGGCCTTTTATTTGGTAGGTAACATCGATGAAGCTACCGCGAAGGCTATGAACTTNNNNNNNNNNNNNNNNNNNNNNNNNNNNNNNNTGCACGTGTTTATGGATTGAACGAGATTCAAGCTGGGGAAATGGTGGAATTTGCCAGCGGTGTGAAAGGAATAGCGTTGAATCTTGAGAATGAGAATGTAGGTATTGTTGTCTTTGGTAGTGATACCGCTATTAAAGAAGGAGATCTTGTCAAGCGCACTGGATCTATTGTGGATGTTCCTGCGGGAAAGGCCATGTTAGGCCGTGTGGTCGACGCGTTGGGAGTACCTATTGATGGAAGAGGGGCTCT---AAGCGATCACGAACGAAGACGTGTCGAAGTGAAAGCCCCAGGGATTATTGAACGTAAATCTGTGCACGAACCTATGCAAACAGGGTTAAAAGCAGTGGATAGCCTGGTTCCTATAGGCCGTGGTCAACGAGAACTGATAATCGGGGACCGACAAACTGGAAAAACCGCTATTGCTATCGATACCATATTGAACCAAAAACAAATGAAC--------------TCAAGGGGCACCTCT---------------------------------------------GAGAGTGAGACATTGTATTGTGTCTATGTAGCGATTGGACAGAAACGCTCGACTGTGGCACAATTAGTTCAAATTCTTTCAGAAGCAAATGCTTTGGAATATTCAATTCTTGTAGCAGCCACCGCTTCGGATCCTGCTCCTCTGCAATTTCTGGCCCCATATTCAGGGTGTGCCATGGGGGAATATTTCCGCGATAATGGAATGCACGCATTAATAATCTATGATGATCTTAGTAAGCAGGCGGTGGCATATCGACAAATGTCATTATTGTTACGCCGACCACCAGGCCGTGAGGCTTTCCCAGGGGATGTTTTCTATTTACATTCCCGTCTCTTAGAAAGAGCCGCTAAACGATCGGACCAGACAGGTGCAGGTAGCTCGACCGCGTTACCCGTCATTGAAACACAAGCTGGAGACGTATCGGCCTATATCCCCACCAATGTGATCCCCATTACAGATGGACAAATCTGTTCGGAAACAGAGCTCTTTTATCGCGGAATTAGACCTGCTATTAACGTCGGCTCATCTGTCAGTCGCGTCGGGTCTGCCGCTCAGTTGAGAGCTATGAAACAAGTCCGCGGTAGTTCAAAACTGGAATTGGCACAATATCGCGAAGTGGCCGCCCTTGCTCAATTTGGGTCAGACCTTGATGCTGTGACTCAGGCATTACCCAATAGAGGTGCAAGGCTAACAGAAGTACCGAAACAACCACAATATGCACCACTTCCAATTGAAAAAGAAATTCTAGTCATTTACAGTAGTTCTACCTATAGAAAAGATCATGAAA-GAGGCGATCAGAATGGTACCCGAATCCATTTACGATCCCGAGTTTCCAGACACATCGCACTTCCGCTCGGGTCGAGGCTGCCACTCGGCCCTAAGACGGATCAAAGAAGAGTGGGGAACCTCTCGCT---GGTTTTTTGAATTCGACATCAGGAAGTGTTTTCACACCATCGACCGACATCGACTCATCTCCTTCTTTAAGGAAGAGATCGACGATCCCAAGTGCTTTTACCCTACTCATAAACTTTTTTCCGCCGGACGACTCGTAGGAGGTGAGAAGGGCC------CTT-----ACT---------CCGTCCCACACAGTGTACTACTATCGGCCCTACCAGGCAACATCTACCTACACAAGCTCGATCAGGAGATAGGGAGGATCCGACAGAAGCACGAAATTTTTCTTGTTCAGAGAATCAGATCGGTTCTATTAAGGACAGGTC------------ACCAAGAAAACTCTGGAGAAGAAGCAAGCTTCAACGCTCCCCA---------------AGACAACAGAGCCATCATTGTGGGGAGGGTAAAGAGCATCCAACGCAAAGC-GGCCTTTCATTCCCTTGTTTCGTCGTGGCACACCCCCCCCACAAGCACCCCCCGGCGAAGGGGGGACCAGAAAACGCCTTTCGTTTTCCCCCCTTCGTCGG------CCCTTGCCGCCTTCCTTAACAAGCCCTCGAGCCTCCTTTGCGCCGCCTTCCTCATA---GAA---GCCGCC---------GGGTTGACCCCGAAG---------GCCGAATTCTATGGTAGAGAACGC------TTTCATAATAAT---------------TGGGCC---------ATGAGAGACCTTATTAAGTATTGCAAAAGAAGGGGCCTGCTGATAGAGCTGGGCGGGGAGGCGATACTAGTTATCAGGTCAGAGAGACGCCTGGCCCGTAAGCTGG------CCCCCT------TAAATGACCATTACTT---AATAAGGATTTGTTACGCGCGATATGCCGACGACTCACTACTGGGAATCGTGGGTGCCGTAGAGCTTCTCATAGAAATACAAAAACGTATCACCCACTTCCTACAA----------------------------------------------------------------------------------------------TCTGGCCTAAACCTTTGGGTAGGCTCTGCAGGATCAACAACCATAGCTGCACGGAGTACGGTAGAATTCCCCGGTACGGTCATTCGGGAAGTCCCTCCGAGGACGACTCCCATACAATTCTTGCGAGAGCTGGAGAAGCGTCTACGGGTAAAGCACCGTATCCATATAAC-TGCTTGCCACCTATGCTCCGCCATCCATTCCAAGTTTAGGGACCTAGGTAATAGTCTCCCGATCAAACAGCTGACGAAGGGGATGAGCGGAACAGGGAGTCTACTGGACGCGGTTCAACTAGCGGAGACTCTTGGAACAGCTG-------------------------------------GAGTAAGAAGTCCCAAAGTGAGCG------TATTATGGGGG--------------ACCGTCAAGCACATCCGGCAAGG---ATCAAGGGAGATCTCGTTGTTGCATAGCTCAGGTCGGAGCAACGTGCCATCGGACGTTCAAC-------------------------GGGCAGTCTCACGATCGGGCA------TGAGTGTCCGGAAGTTTTCATTGTATACTCCC------------GCGGGTCGGAAG-------------------------------------------------------------GCGGCGGGGGAAGGAGGGGGACACTGG------GCGGGATCTTTCAGCAGCGAATTCCCCATACAGATAAAGGCGCCTATCAAAAAGATACTCCGAAGGCTTCGGGATCGAGGTATCATTAGCCGAAGAAGACCCTGGCCAATCCACGCGGCCTGCTTGACGAACGTCAGCGACGGAGACATCGTAAATCGGTCCGCGGGCATCGCGATAAATCCTCTGTCCTACTACAGGTGCCGCGACAACCTTTACCAAGTCCGAACGATTGTCGACCACCAGATCCGCTGGTCTGCTATATTCACCCCAGCCCAAA
Citrus                ATG---GACTATATGTATGCACCAGGGAAGAACCATCTCTTTGTTCCGGGTCCTGTTCACATCCCCGATCAAGTCATCCGAGCAATGAATAGGAACAATGAGGACTACCGTTCTCCAGCAGTTCCAGCATTAACAAAAATTCTTCTTGAGGATGTCAAGAAAATTTTCAAGACCACTTCTGGAACTCCATTTCTGATCCCAACCACAGGAACTGGTGCATGGGAGAGTGCACTTACAAACACACTGTCTCCTGGAGATCGCATTATCTCTTTTCTGATTGGTCAATTCAGTTTGCTTTGGATTGATCAGCAGCAGCGCCTCAACTTCAACGTTGATGTCGTCGAAAGTGACTGGGGTGAAGGTGCAAAGCTTGATGTTTTGGCATCAAAACTTGCAGCAGATACTGCA---CACACTATCAAGGCCATTTGCATTGTTCATAACGAGACAGCGACCGGAGTTACCAACAACTTGTCTAAAGTGAGAAAACTTCTTGATGAATACAGGCACCCGGCTCTTTTTCTCGTTGACGGGGTTTCCTCCATTTGTGCCATCGATTTCCGTATGGATGAATGGGGCATAGATGTGGCTCTAACTGGCTCTCAGAAAGCTCTTTCACTTCCTACT?????????????????????????????????????????????????????????????????????????????????????????????????????????????????????????????????????????????????????????????????????????????????????????????????????????????????????????????????????????????????????????????????????????????????????????????????????????????????????????????????????????????????????????????????????????????????????????????????????????????????????????????????????????????????????????????????????????????????????????????????????????????????????????????????????????????????????????????????????????????????????????????????????????????ATGGTGTTAGTATTAGCAATCGGAGACCTTCACATTCCTCACCGTGCATCTGACCTGCCCCAAAAGTTCAAATCTATGCTCGTTCCTGGAAAAATTCAGCACATCATTTGTACTGGCAATCTCTCTATCAAAGAAGTCCATGATTATTTGAAGAGTCTTTGTCCTGATTTGCATGTCACTCGAGGTGAATATGATGAAGATTCACGTTATCCCGAAACTAAGACACTCACCATTGGGCAATTCAAGCTTGGAATCTGCCATGGTCATCAGGTTATTCCATGGGGGGACTTGGATTCGCTGGCAATGCTGCAAAGGCAGTTGGATGTGGACATCCTTGTGACTGGTCATACCCATCAGTTCAAAGCCTACAAACATGAAGGTGGTGTTGTTATAAATCCTGGCTCTGCAACTGGTGCCTACAGTAGCTTTACATTTGATGTAAACCCAAGCTTTGTACTCATGGACATTGATGGTCTGCGAGTTGTGGTTTATGTATACGAATTAATTGACGGTGAAGTAAAGGTTGACAAAATTGATTTTAAGAAGACTGCCACATGGCAGACTCTGCAGCT------TCTCCCTTCAAGAAAATCCAGATTCAGAGAGAT---GATACTACTTTTGATGCATATGTGGTTGGCAAAGAAGACGCCCCTGGGATTGTTGTAGTTCAGGAGTGGTGGGGTGTTGATTTTGAGATCAAGAACCATGCTGTCAAAATCTCCCAACTAAATCCTGGATTCAAGGCACTTATACCAGATTTATATCGGGGAAAGGTTGGTTTGGATACTGCTGAAGCACAGCACTTGATGAGTGGTCTTGATTGGCCAGGTGCTGTCAAGGATATCCACGCTTCAGTTAATTGGCTTAAGGCAAATGGTTCCAAGAAGGTTGGCGTGACTGGATATTGCATGGGAGGTGCTCTCGCTATTGCAAGTTCTGTCTTAGTTCCTGAGGTTGATGCTGTTGTTTCATTTTATGGGGTTCCCCCACCTGAGCTCGCCGATCCTACCCAGGCTAAGGCACCTGTTCAAGCTCATTTTGGGGAGCTTGACAATTTTGTTGGCTTTTCAGATGTGAAAACTGCCAAAGCATTGGAGGAAAAGCTGAAAGCATCTGGTGTTCCATATGAGGTACATATTTATCCTGGCAGTGCACATGCTTTCATGAACATTTCTCCGGATGGAGTGAAGAGGAGGAAAGAAATGGGAATGGATGATCACGATCCAGCC---GCAGTTGAGCTGGCGTGGTCTCGCTTCCAATCATGGATGACCCGCTACTTATCTGCTATGAGCGGAGCTGGC---AAGAAAATAGCTGACGTCGCATTCAAGGCCGGA---AGGACC------ATAGATTGGGAAGGGATGGCGAAGATGCTGGTCTCCGATGAGGCGCGCAAGGAGTTCGCCACTCTCCGTCGCGCTTTCGACGAAGTCAACTCCACTCTTCAGACCAAGTTCAGCCAGGAACCTGAACCTATTGACTGGGAGTATTACAGAAAAGGAATTGGCTCTCGCTTGGTGGACATGTACAAACAGGCTTATGAAAGCATAGAGGTCCCAAAGTATGTAGACAAAGTCACCCCTGAATACAAATCTAAGTTTGATGCTTTGCTGGTGGAATTGAAAGAAGCAGAAGGGAAATCTCTTAAGGAGTCCGAGCGTTTGGAGAAAGAAATAGCTGAGGTTCGAGAACTGAAGGAAAAGATCAGCACCATGACCGCTGAGGAATACTTTGAAAAGCATCCGGAACTCAAAAAGAAGTTCGATGATGAAATCAGGAATGACTACTGGGGCTATATGCCGCAAGGAGATTACATAGAGCTTCACAGGAAG-CGAAATGGCTACCGTCTCGATCACTTCGAGCGCAAGCGCAAGAAGGAGGCGCGTGAAGTCCATAAGCGCTCCGAAATTGCCCAAAAGGCTTTGGGTATTAAGGGCAAGATGTTTGCTAAAAAACGCTATGCTGAGAAGGCTCTCATGAAGAAAACTTTGGCTATGCATGAAGAGTCATCAAGTCGTAGAAAGGTGGATGATGAAGTTCAAGAGGGTGCTGTTCCTGCTTATTTGCTTGATCGTGAAAACACAACAAGAGCGAAGGTGCTTAGCAACACTATAAAGCAAAAAAGAAAAGAGAAAGCTGGAAAGTGGGAGGTACCCCTTCCCAAGGTTAGGCCAGTAGCGGAAGATGAAATGTTTAAAGTCATCAGATCTGGTAAACGAAGAACCAAGCAATGGAAGAGGATGGTCACAAAGGCCACATTTGTTGGACCTGGTTTTACAAGAAAACCTCCCAAGTATGAGAGGTTCATTCGTCCTTCGGGTTTGCGTTTTACCAAAGCTCATGTAACTCACCCTGAACTTAAGTGCACCTTCAATCTTGAGATCATTGGAGTGAAAAAGAATCCTAATGGTCCGATGTATACCTCTCTTGGTGTTATTACTAAGGGGACGATCATTGAGGTGAATGTCAGTGAATTGGGTCTGGTAACACCAGCTGGAAAAGTTGTGTGGGGAAAATATGCACAAGTGACAAATAATCCAGAGAATGATGGTTGTATAAATGCCGTTCTACTTGTTATGGGG---GCCAAGCAA------AAGAAAGCA---TTGAAGAAGAATTTGAAGAAA---GTTTCTTCACAG-----------------------------------------------------------------------------TTACCAGTTCCCAGTGAT---AAAAAAGGC---------------------------------------------------------GCCGCCGATTTCTTGCCGCTGGAAGGTGGGCCTGGGCGAAAACTTACTGAGGAG---------------------------------------------------------------------------------------AAGCCACTAGTAAATAAAGCTACAGTGTTATACATTGGCCGGATTCCACATGGGTTCTATGAGAAGGAAATGCAAGCTTTCTTTAGCCAATTTGGTGCAATCAAGAGGCTAAGAATCGCGCGGAATAAAAAGACTGGACAGTCAAAGCATTTTGGGTTCATCGAATTTAATGATCCTGAGGTAGCAGAAGTTGTAGCTGATGCCATGCATGGTTATTTGTTGTTTGAGCACATTTTGCAAGTGCATCTTATTCCTCCAGAACATGTTCATCCAAAACTATGGAGAGGCTTCAATCCT---CGATACAAGCCAGTTGACCGGGTTCAAGTGGAACGTAAGCTACAAAACAAGGAAAGAACTTTGGAAGAACA??????????????????????????????????????????????????????????????????????????????????????????????????????????????????????????????????????????????AAAGGAGATGAGATGTTGAAAAACATCTTTTTGGATGTTAAGAAGAAATTTGAGACTGCCTTGGGGGTACTCCGGAAGGAGAAGATCACCATTGCTCCAGAGGATCCTGCTGCTGTTTCTCAGTATGCTAATGTCATGAAGACTGTCAGAGAGAAGGCAGACTTGTTCTCAGAATCCCAACGAATAGCGTATACCATTGAAACACGAACAGCAGGAATTCCAGATGCTCGAACATATTTGTTGACGCTCAAGGAAATAAGGGAGAGGAGAGGTCTC---ATTGATGAGCATGGTGCTGAGGCTATGATGATGGATGCATTGGAGAAAGTTGAAAAAGAAATTAAAAAGCCTCTTATGAGGAATGATAAGAAGGGGATGGCTCTTCTTACAGCTGAGTTTGACAAGATTAATAAGAAGCTTGGGATCCGAAAGGAGGATCTACCAAAGTATGAAGAACAGTTGGAACTCAAAATTGCCAAAGCACAGTTGGAAGAATTGAAGAAGGATGCTCTTGAGGCCATGGAAACACAAAAGAAGAGAGAGGAATTCAAGGATGAG-------GAAATGGTCGAAGTGAAGTCCTTGGATGTCAGAAACTTCCTTATGGGAAGAGAG------GCT---------------------------------------------------CAACAGCAGCAACAGCAACAG------------------------------------------------------------------------------------GTTTCATTCACAGTGGAGCAGCTTGTCGCCGTCAATCCCTACAATCCCGACATCCTTCCCGATCTCGAAAACTACGTTAACGAGCAGGTCTTGTCACAAACATATAGTCTGGATGCAAATCTTTGCCTTCTTCGTCTTTATCAGTTTGAACCAGAAAGAATGAGTACCCAAATTGTTGCCCGCATTTTAATTAAGGCTCTTATGGCAATGCCAGCTCCAGATTTCAGTCTCTGTCTCTTTTTGATCCCAGAAAGAGTGCAAATGGAGGATCAATTCAAGACGCTGATTGTCCTCTCTCACTACTTGGAGACAGGAAGGTTCCGCCATTTCTGGGATGAAGCAGCTAAGCATCGTAACATAGTT---GAAGCCGTGCCAGGTTTTGAGCAAGCAATTCAGTCCTTTGCAATTCATGTCCTTTCATTGACATATCAAAAGATTCCAAGGACTGTGCTTGCCGAGGCTATCAATCTTAAAGGTCTATCTCTGGACAAATTCCTTGAACACCAGAAGGCAAATTGTGGCTGGATTCTTGAAGGAGATCAAAGTACGAGCCAATTGATTGTCCTGCCGCCTAATGAATTTAATCATCCCGAGCTGAAGAA---GAATGTTGCTGATAGCATCCCGTTAGAACACATTACCCGCATATTTCCCATTCTCGGTATGTCGCTAAGGAGAATCTACAACGAGGTAAAGGGAATGAAAGTGAAGGAATTGCCAAATTACCTGAAGCCCATGTTTTCAATGAATTACGTGAAGCAGACGGTGCAGCGTGGTTTGGACAATTATCACGCCAAGTACATTCAAACAAGCTCGGTCGATCCAGTTTTCCATGTCTGCATCGGCGGCATGATCTTCTCTTATCTCGTCGCTCTTCCTGAGGAACGACGCCATCTCGAGCACCAGCAACACGCATGGCTTACGTCGAGCGAGGTGTTGTCAAATCCAAGCGATCGATATGGCGTATCAGTACAATCACTGATTTTTTCTGGAGCATTATCAATTTCATAGGCGTATTTTTTGCAACTATGTTTTCG---------TCTGATAATTACAGAAAAGGCTCTCGTTCTAGTAAGAAA---TGGGATGGTGGC---CCAGGT---------------GGTCCAGGAAGT------GGACCATATGGTGGCGGTGGT---------------------------------------------------CCACGTGGGCCGTCC---CGCGGA---CTTGACAATGTGCGAGGGCTAAATGATGTCCGTGGCAATGACCATAGTTCCTTACCTGCCTGTGGCTCCTGTTGTGGT??????????????????????????????????????????????????????????????????????????????????????????????????????????????????????????????????????????????????????????????????????????????????????????????????????????????????????????????????????????????????????????????????????????????????????????????????????????????????????????????????????????????????????????????????????????????????????????????????????????????????????????????????????????????????????????????ATGGCTATG------------GTGCGATCTGGTCTA------------CTGCAAACGGCT-CTT------CGCCGAGTTTCA------AGTGCC------------------TCTTCGGCTCCTCCTAAGCGT---GGATTT------GCTTCCTCTGCT---CATCACGATGATGCCTATGAGACT---------GCAAAGTGGGAGAAGATAACATATTTGGGCATTGCTACATGCACTGTTTTAGCATTTTATAACCTCTCGAAGGGTCATCCCCACTATGAAGAACCACCTCGGTACGAGTATTTGCACATTCGCAATAAGGAGTTCCCATGGGGTCCAGATGGCCTTTTTGAAAAGAAG------CCCGAGCAC---------CACTAGATGGCAGGAAGATTGAGCAACGTGGCGTCGCAGATCATGGGAGGAAACGGC------GTCGTTGGGCGGTCAGTCGCTTCATCT---CTTCGACTTCGCTCCGGCATGGGCCTCCCCGTAGGCAAACACATCGTCCCTAATAAACCCCTTTCGGTTAATGACGAGCTGGTTTGGGACAACGGGACTCCATTTCCAGAGCCCTGCATCGATCGCATCGCT---GATACCGTTGGCAAGTATGAAGCGTTGGGTTGGTTACTTGGAGGATTAGGGTTTTTCGCGTCATTGGGAGCTTTGGCTGTGTGGAATGATAAGGCCTCAAAGATTCCTTTTACACCAAAAGTTTATCCCTACGACAACTTGCGGGTGGAGCTTGGCGGAGAACCAGGAATGGAGAAGATGAGCGTAGAGCAACTAAAAGCAATAAAAGAACAGACGGATCTAGAAGTCAATCTCTTACAAGACAGTCTCAACAACATCCGTACCGCCACCTCTCGCCTCGAGTCGGCTTCCACTGCTCTCCACGATCTTTCCCTCCGTCCTCAAGGTGCCAAAATGTTGGTACCTCTTACGGCGTCGCTTTACGTTCCTGGCACTCTCGATGACGCCCGAAAAGTTCTCGTCGATATCGGCACCGGTTACTTCGTTGAGAAAACGATGGATGAAGGCAAAGATTACTGTGAGCGTAAAATCAACTTGCTGAAATCTAATTTTGATCAGCTCATTGAGGTTGCAACAAAAAAGAAAACTATTTCAGACGAAGCTGCTGTAATCTTGCAGGCAAAACTGAAGCAGTTAGCACCTGCTAGTTCCTCCCATATGCTTGTCTCAAAGATTAAGCCATGCATGTGTAAGTAT-GAACTAATTCAGACTGTGAAACTGCGAATGGCTCATTAAATCAGTTATAGTTTGTTTGATGGTATTT-GCTACTCGGATAACCGTAGTAATTCTAGAGCTAATACGTGMACCAAACCCCGACTTCT-GGAAGGGATGCATTTATTAGATAAAAGGTCGACGCGGGCTCTGCCCGTTGCTCTGATGATTCATGATAACTCGACGGATCGCAA-GGCCACCGTGCCGGCGACGCATCATTCAAATTTCTGCCCTATCAACTTTCGATGGTAGGATAGAGGCCTACCATGGTGGTGACGGGTGACGGAGAATTAGGGTTCGATTCCGGAGAGGGAGCCTGAGAAACGGCTACCACATCCAAGGAAGGCAGCAGGCGCGCAAATTACCCAATCCTGACACGGGG-AGGTAGTGACAATAAATAACAATACCGGGCTCTAT-GAGTCTGGTAATTGGAATGAGTACAATCTAAATCCCTTAACGA-GGATCCATTGGAGGGCAAGTCTGGTGCCAGCAGCCGCGGTAATTCCAGCTCCAATAGCGTATATTTAAGTTGTTGCAGTTAAAAAGCTCGTAGTTGGACCTTGGGTTGGGTCGG-CCGGTCCGC-CTCGC-GGTGTGCACCGGCCGGCTCGTCCCTT-CTGCCGGNGATGCGCTCCTGGCCTTAACTGGCCGGGT-CGTGCCACCGGCGCTGTTACTTTGAAGAAATTAGAGTGCTCAAAGCAAGCCTACGCTCTGTATACATTAGCATGGGATAACATCATAGGATTTCGGTCCTATT-CTGTTGGCCTTCGGGATCGGAGTAATGATTAACAGGG-ACAGTCGGGGGCATTCGTATTTCATAGTCAGAGGTGAAATTCTTGGATTTATGAAAGACGAACAACTGCGAAAGCATTTGCCAAGGATGTTTTCATTAATCAAGAAC-GAAAGTTGGGGGCTCGAAGACGATCAGATACCGTCCTAGTCTCAACCATAAACGATGCCGACCAGGGATCAGCGGATGTTACTTTTAGGACTCCGCTGG-CACCTTATGAGAAATCAAAGTC-TTTGGGTTCCGGGGGGAGTATGGTCGCAAGGCTGAAACTTAAAGGAATTGACGGAAGGGCACCACCAGGAGTGGAGCCTGCGGCTTAATTTGACTCAACACGGGGAAACTTACCAGGTCCAGACATAGTAAGGATTGACAGACTGAGAGCTCTTTCTTGATTCTATGGGTGGTGGTGCATGGCCGTTCTTAGTTGGTGGAGCGATTTGTCTGGTTAATTCCGTTAACGAACGAGACCTCAGCCTGCTAACTAGCTATGCGGAGG-TATCCCTCCGTGGCCAGCTTCTTAGAGGGACTATGGCCGCTTAGGCCAAGGAAGTTTGAGGCAATAACAGGTCTGTGATGCCCTTAGATGTTCTGGGCCGCACGCGCGCTACACTGATGTATTCAACGAGTCTATA-GCC-TTGG-CCGACAGGCCCGGGTAATCTTTGAAA-TTTCATCGTGATGGGGATAGATCATTGCAATTGTTGGTCTTCAACGAGGAATTCCTAGTAAGCGCGAGTCATCAGCTCGCGTTGACTACGTCCCTGCCCTTTGTACACACCGCCCGTCGCTCCTACCGATTGAATGGTCCGGTGAAGTGTTCGGATCGCGGCGACGCGGGCGGTTC-GCTGCCTGCGACGTCGCGAGAAGTCCACTGAACCTTATCATTTAGAGGAAGGAGAAG???TGTTGGATTCAAGGCCGGTGTTAAAGATTATAAATTGACTTATTATACTCCTGACTATGTAACCAAAGATACTGATATCTTGGCAGCATTCCGAGTAAGTCCTCAGCCCGGAGTTCCACCCGAGGAAGCGGGGGCTGCGGTAGCTGCGGAATCTTCTACTGGTACCTGGACAACTGTGTGGACCGATGGGCTTACCAGCCTTGATCGTTACAAAGGGCGATGCTACAACATTGAGCCCGTTGCTGGAGAAGAGAATCAATATATATGTTATGTAGCTTACCCGTTAGACCTTTTTGAAGAAGGTTCTGTTACTAACATGTTTACTTCCATTGTGGGTAATGTATTTGGTTTCAAAGCACTGCGCGCTCTACGTCTAGAGGATCTACGAATCCCTCCTGAGTATACTAAAACTTTCCAAGGCCCGCCTCACGGCATCCAAGTTGAGAGAGATAAATTGAACAAGTATGGCCGTCCCCTGTTGGGATGTACTATTAAACCTAAACTGGGGTTATCCGCGAAGAATTATGGTAGGGCGGTTTATGAATGTCTACGCGGTGGACTTGACTTTACTAAAGATGATGAGAACGTGAACTCCCAACCATTTATGCGTTGGAGGGACCGTTTCTTATTTTGTGCGGAAGCACTTTATAAAGCGCAAGCTGAAACAGGTGAAATCAAAGGTCATTACTTGAATGCTACTGCAGGGACATGCGAAGAAATGCTAAAAAGGGCTGTCTTTGCCAGAGAGTTGGGAGTTCCTATCGTAATGCATGACTACTTAACAGGGGGATTCACCGCAAATACTACCTTGGCTCATTATTGCCGAGATAATGGTCTACTTCTTCACATCCACCGTGCAATGCATGCAGTTATTGATAGACAGAAGAATCATGGTATGCACTTTCGTGTACTAGCTAAAGCTTTGCGTCTGTCTGGTGGAGATCATATTCACGCCGGTACAGTAGTAGGTAAACTTGAGGGGGAAAGAGACATAACCTTGGGATTTGTTGATTTACTACGTGATGATTTTGTTGAAAAAGATCGAAGCCGCGGTATTTATTTCACTCAAGATTGGGTCTCTATACCAGGTGTTTTACCTGTGGCTTCCGGGGGTATTCACGTTTGGCATATGCCTGCGTTGACAGAGATCTTTGGAGATGATTCCGTACTACAATTTGGTGGAGGAACTTTAGGACACCCTTGGGGAAATGCACCCGGCGCGGTAGCTAATCGAGTAGCTCTAGAAGCATGTGTACAAGCTCGTAATGAAGGACGCGATCTTGCTCGTGAAGGTAATGAAATTATCCGGGAGGCTAGCAAATGGAGTCCTGAACTGGCTGCTGCTTGTGAAATCTGGAAGTCGATCAAATTCGA--ATTTGCC-GCAATGGATACTTTGTAAGGGGTTTCC??G?TTG??CAAACAAACCTAGGAC?TTTCGCTCAAATCATTGGTCCGGTACTGGAWGTAGCCTTTCCCCCGGGCAAGATGCCTAATATTTACAATGCTCTGGTAGTT?AAGGTCGAGATACTGTCGATCAACCAATTAATGTGACTTGCGAGGTACAGCAATTATTAGGRAATAATCGAGTTAGAGCTGTAGCCATGAGTGCTACAGATGGTCTAACGAGGGGTATGGAAGTAATTGACACGGGAGCTCCTMTAAGTGTTCCAGTCGGCGGAGTGACTCTAGGACGAATTTTCAACGTGCTTGGAGAGCCCGTTGATAATTTAGGTCCTGTAGATACTCGCACAACATCCCCTATTCATAAATCCGCGCCTGCTTTTATACAGTTAGATACAAGATTATCTATTTTTGAAACAGGAATTAAAGTAGTAGATCTTTTAGCTCC-TTATCGTCGGGGAGGAAAAATCGGACTATTTGGGGGAGCTGGGGTGGGTAAAACAGTACTCATTATGGAATTGATCAACAACATTGCCAAAGCCCATGGGGGTGTATCCGTATTTGGCGGAGTCGGTGAACGTACTCGTGAAGGAAATGATCTTTACATGGAAATGAAAGAGTCTGGAGTAATTAATGACCAAAATCTTTCGGAATCAAAAGTGGCTCTAGTCTACGGTCAGATGAATGAACCACCAGGAGCTCGTATGAGAGTTGGTTTGACGGCCCTAACTATGGCGGAATATTTCCGAGATGTTAATGAACAAGACGTACTTCTATTTATCGACAATATCTTCCGTTTCGTCCAAGCGGGATCCGAGGTATCCGCCTTATTGGGTAGAATGCCTTCCGCTGTGGGTTATCAACCTACCCTTAGTACCGAAATGGGTTCTTTACAAGAAAGAATTACTTCTACCAAAGAGGGGTCCATAACTTCTATTCAAGCAGTTTATGTACCCGCGGATGATTTGACTGATCCCGCTCCTGCCACGACATTTGCCCATTTAGATGCTACTACCGTACTATCAAGAGGATTAGCTGCTAAAGGTATCTATCCAGCAGTTGATCCTTTAGACTCAACGTCAACTATGCTGCAACCTCGGATCGTTGGCGAGGAACATTATGAAACGGCGCAAAGAGTTAAGCAAACTTTACAACGTTACAAAGAACTTCAGGACATTATAGCTATCCTTGGGTTGGACGAACTGTCCGAAGAGGATCGTTTAACTGTAGCAAGGGCGCGAAAAATTGAGCGTTTCTTATCACAACCCTTTTTCGTAGCCGAAGTATTTACCGGTTCCCCGGGGAAATATGTTGGTCTAGCCGAAACTATTAGAGGGTTTAAATTGATCCTGTCCGGAGAATTAGATGGTCTTCCTGAGCAGGCCTTTTATTTGGTAGGTAACATAGATGAAG?TA????????????????????????????????????????GGAGATGGGATTGCACGTGTTTATGGATTGAACGAAATTCAAGCTGGGGAAATGGTTGAATTTGCCAGCGGTGTGAAAGGGATAGCCTTAAATCTTGAAAATGAGAATGTAGGGATTGTTGTCTTTGGTAGTGATACCGCTATTAAAGAAGGAGATCTTGTCAAGCGCACTGGCTCTATTGTGGATGTTCCCGCGGGAAAGGCTATGCTAGGGCGTGTGGTCGACGCGTTGGGAGTCCCTATTGATGGAAGAGGGGCTCT---AAGCGATCACGAGCGAAGACGTGTCGAAGTGAAAGCCCCAGGGATTATTGAACGTAAATCTGTGCACGAGCCCATGCAAACGGGCTTAAAAGCGGTAGATAGTCTCGTTCCTATAGGCCGTGGTCAACGAGAACTTATAATCGGGGACCGACAAACTGGAAAAACTGCTATTGCTATCGATACCATATTAAACCAAAAGGAAATGAAC--------------TCAAGGGCCACCTCT---------------------------------------------GAGAGTGAGACATTGTATTGTGTCTATGTAGCGGTTGGACAAAAACGCTCAACTGTAGCACAATTAGTTCAAATTCTTTCAGAAGGGAATGCTTTGGAATATTCCATTCTTGTAGCAGCCACCGCCTCGGATCCAGCTCCTCTGCAATTTCTGGCCCCATATTCTGGGTGTGCCATGGGGGAATATTTCCGCGATAATGGAATGCACGCATTAATAATCTATGATGATCTTAGTAAACAGGCCGTGGCATATCGACAAATGTCATTATTGTTACGCCGACCCCCAGGCCGTGAGGCTTTCCCAGGCGATGTTTTCTATTTACATTCCCGTCTATTAGAAAGAGCCGCGAAACGATCGGACCAGACAGGTGCAGGTAGCTTGACCGCCTTACCCGTCATTGAAACACAAGCTGGAGATGTATCGGCTTATATTCCTACAAATGTTATTTCAATTACTGACGGACAAATTTGTTTGGAAACAGAGCTCTTTTATCGCGGAATTAGACCCGCTATTAACGTCGGCTTATCTGTCAGTCGCGTTGGCTCTGCCGCTCAGTTGAAAGCTATGAAAAAAGTCTGCGGTAGTTTAAAACTGGAGTTGGCACAATATCGCGAAGTGGCCGCCTTTGCTCAATTTGGGTCAGACCTTGATGCTGCGACTCAGGCATTACTCAATAGAGGTGCAAGGCTTACAGAAGTACTGAAACAGCCGCAATATGCGCCGCTTCCAATTGAAAAACAAATTCTAGTCATTTA????????????????????????????????????????????????????????????????????????????????????????????????????????????????????????????????????????????????????????????????????????????????????????????????????????????????????????????????????????????????????????????????????????????????????????????????????????????????????????????????????????????????????????????????????????????????????????????????????????????????????????????????????????????????????????????????????????????????????????????????????????????????????????????????????????????????????????????????????????????????????????????????????????????????????????????????????????????????????????????????????????????????????????????????????????????????????????????????????????????????????????????????????????????????????????????????????????????????????????????????????????????????????????????????????????????????????????????????????????????????????????????????????????????????????????????????????????????????????????????????????????????????????????????????????????????????????????????????????????????????????????????????????????????????????????????????????????????????????????????????????????????????????????????????????????????????????????????????????????????????????????????????????????????????????????????????????????????????????????????????????????????????????????????????????????????????????????????????????????????????????????????????????????????????????????????????????????????????????????????????????????????????????????????????????????????????????????????????????????????????????????????????????????????????????????????????????????????????????????????????????????????????????????????????????????????????????????????????????????????????????????????????????????????????????????????????????????????????????????????????????????????????????????????????????????????????????????????????????????????????????????????????????????????????????????????????????????????????????????????????????????????????????????????????????????????????????????????????????????????????????????????????????????????????????????????????????????????????????????????????????????????????????????????????????????????????????????????????????????????????????????????????????????????????????????????
Coffea                ATG---GACTACGTTAATGGACCTGGACGGAATCATCTCTTTGTGCCGGGACCTGTCAATATACCAGACCAGATCATCCGTGCAATGAACAGGAATAATGAGGATTATCGCTCTCCTGCCATTCCAGCCATGACCAAAATCTTGCTTGAGGATGTCAAGAAGATTTTTAAGACTGAAAGTGGAACCCCATTTCTGATCCCAACCACAGGGACTGGTGCATGGGAAAGTGCACTTACCAACACCTTATCACCAGGAGATCGCATTGTATCTTTCCTAATTGGACAATTCAGTTTGTTGTGGATTGACCAACAGCAGCGTCTTAACTTCAATGTGGATGTCATTGAAAGCGAATGGGGTCAAGGAGCAAACCTTGATATTTTGGCCTCAAAACTAGCAGAAGATACAGCA---CATACTATCAAGGCCATCTGCATCGTGCACAATGAAACAGCAACCGGTGTAACCAACAACTTGGCTACTGTTAGAAAGATTCTTGATCACTACAACCATCCAGCACTCTTTGTTGTTGATGGTGTTTCCTCCATTTGTGCACTTGATTTCCGCATGGATGAATGGGGAGTAGATGTGGCACTAACTGGCTCTCAGAAAGCTCTTTCTCTCCCAACTGGCATAGGAATCGTTTGTGCAAGCCCCAAGGCTCTTGAGGCTTCCAAAACAGCAAAATCTGTTAGAGTCTTCTTTGACTGGAAGGACTACCTGAAGGTCTATAAGTTGGGAACATATTGGCCATACACTCCATCCATTCATCTTCT-ATATGGT-CTAAGAGCAGCTTTGGATCTCATATTT---GAGGAAGGACTTGAGAATGTATTTGCCAGGCATGCTCGCTTAGCCAAAGCAACAAGACT-TGCTATG-GAAGCATGGGGCTTGAAAAATTGCACCCAAAAGGAGGAATGGTACAGTGATACAGTCACTGCTGTGCTTGTTCCTCCTAACATTGACAGTTCAGAAATTGTTAGAAGGGCCTGGAAGAGATACAACTTAAGCTTGGGTCTGGGGCTGAACAAAGTTGCTGGAAAGGTTTTCAGAATAGGGCATCTTGGCAACTTAAATGAGTTGCAACTACTTGGCTGTCTTGCTGGAGTGGAGATGGTACTCAAGGATGTTGGTTACCCTGTCAAGCTAGGAAGTGGAGTGGGAGCTGCTTGTGCATACCTACAGAACACCACTCCCTTGATTCCTTCCAGGATCATGGTGCTGGTTTTAGCATTGGGTGATCTTCACATCCCCCACAGGGCACCTGATCTGCCTGCAAAGTTCAAGTCTATGCTAGTACCTGGAAAGATCCAGCATATAATCTGTACTGGCAATTTATGTATTAAAGAGGTTCATGACTACTTGAAGACCATCTGTCCTGACCTGCACATCACTAGAGGTGAATATGACGAGGAAACACGCTATCCAGAGACCAAAACTCTAACCATTGGTCAATTTAAACTTGGAATATGCCATGGCCACCAGGTTATTCCATGGGGGGACCTGGACTCACTGGCCATGCTTCAGAGACAGCTGGATGTTGATATTCTTGTGACTGGTCATACACATCAGTTCACAGCATATAAACATGAGGCTGGGGTGGTAATAAACCCAGGATCTGCCACTGGTGCCTACAGTAGCATCACCTATGATGTCAATCCTAGCTTTGTGCTGATGGACATCGATGGCCTGCGTGTTGTTGTCTATGTTTATGAACTAATTGATGGAGAGGTAAAAGTTGATAAGATCGATTTCAAGAAAACAACAGC????????????????????????????????????????????????????????????????CTACATTTGATGCTTATGTAATGGGGAAAGAGGATGCTCCCGGGATTGTAGTTCTTCACGAGTGGCGGGGAGTGGATTTTGAGATCAAGAACCATGCTCAGAAAATTTCTCAGCTTGATGGTGGCTATCTAGCACTTATACCTGATTGATATCG???????????????????????????????????????????????????????????????????????????????????????????????????????????????????????????????????????????????????????????????????????????????????????????????????????????????????????????????????????????????????????????????????????????????????????????????????????????????????????????????????????????????????????????????????????????????????????????????????????????????????????????????????????????????????????????????????????????????????????????????????????????????????????????????????????????ATGAGCGGAGTGGCG---AAGAAGATAGCCGATGTGACTTTCAAGGCCGGG---AAGACG------ATCGATTGGGAAGGCATGGCGAAGCTCGTCGTCTCCGATGAGGCTCGCAAGGAGTTCGCCAATCTCCGCCGTACATTTGACGAAGTCAATTCCCAGCTGCAAACTAAATTCAGCCAGGAACCAGAGCCCATAGACTGGGAATTTTACAGAAAGGGGATTGGATCGAAATTGGTTGATATGTACAAAGAGGCATATGAGAGCGTTGAGATTCCAAAATACGTTGATACGGTTACACCGGAGTACAAGCCGAAATTTGATGCTCTGTTGGTGGAGCTCAAAGAAGCTGAGCAACAATCACTCAAAGAGTCTGAAAGACTGGAGAAGGAAATTGCTGAAGTTCAAGAGCTGAAGAAGAAACTCAGTACCATGACAGCAGACGAGTACTTTGAGAAGCACCCAGAACTCAGGAAGAAGTTTGATGATGAAATCCGCAACGACTACTGGGGATACATGCCGCAGGGAGATTATATAGAGCTTCACAGGAAG-AGAAATGGCTACCGCCATGACCACTTCCAGCGCAAACGCAAGAAGGAAGCTCGTGAAGTTCACAAGCGCTCCCAATTTGCCCAAAAGGCGCTGGGTATTAAGGGTAAGATGTTTGCTAAGAAGCGATATGCCGAGAAAGCCCTCATGAAGAAAACTTTGGCTATGCATGAGGAGTCATCAGCCCGGCGCCAGGTTGAAGACGATGTCCATGAAGGAGCTGTTCCTGCTTATCTACTTGATCGTGAATCTACTACTAGAGCCAAGGTTCTCAGCAACACTATAAAGCAGAAGAGGAAAGAAAAAGCTGGAAAATGGGATGTACCTCTTCCCAAGGTCCGCCCTGTGGCTGAGGATGAGATGTTCAGAGTAATCAGATCTGGGAAAAGGAAAACAAAGCAGTGGAAGAGGATGATCACTAAAGCGACTTTTGTGGGTCCAAGTTTTACAAGGAAGCCACCCAAATATGAGCGGTTCATCCGACCAACCGGTTTAAGGTTCACCAAGGCTCACGTGACTCATCCTGAACTTAAATGTACCTTCAATCTTGAAATTATTGGAGTGAAGAAAAATCCCAATGGTCCAATGTATACATCTCTTGGTGTTGTAACCAAGGGAACTATAATTGAGGTGAATGTCAGTGAATTAGGTCTTGTAACTCCTGCAGGAAAAGTTGTTTGGGGAAAGTATGCTCAAGTGACAAATAATCCTGAGAATGATGGTTGTATAAATGCTGTCTTGCTTGTGATGGGG---GCAAAGGCAGCAAAGAAGAAAGCT---ATGGTGAAGAAGCTGAAGAAG---GGTTCAGCTCAATTA-----------------------------------------------------------GCTGCTGCTTCT------------TCGCTCTCC---AATGATGAA---------------------------------------------------------GCTCCTGATTTTTTGCCATTGGAAGGTGGCCCAGGGCGGAGGATTCGGCAAGGT---------------------------------------------------------------------------------------GAAGTAAGGGAAAATAAAGCTACAGTCTTGTATATTGGGAGAATTCCACATGGTTTCTATGAGAATGAAATGGAAGGTTTTTTCAAGCAATTTGGTGCAATAAAGAGGCTGAGAATTGCTCGAAATAAGAAGACAGGAAAATCAAAACATTTTGGGTTCATAGAGTTCGAGTCTCCAGAGGTTGCAAAAGTTGTGGCTGACTGTATGCATAACTATCTTTTATTTGAGCACTTGCTACAAGTTCATCTCATTCCTGCAGAACGCGTCCATCCACGGCTGTGGAAAGGTGTCAACCGC---TGGTACAAGCCCTTGGATTGGGTTAGAGTTGAGCGGAAACGCCATGACAAGGAAAGAACGTTGGCAGAGCACAGGAAGTTGGTTGAAGGTATAATGAAACGGGACCAGAGAAGGCGGAAGAGGATTGAAGCAGCTGGTATTGATTACGAGTGCCCAGAAATTGTTGGTGGCAAC---CAGTCAGCACCAAAGAAGATTAGATTTGACGTAGAGAAGGGAGATGAGATGTTGAAGAGCATCTTTTTGGAGGTTAAAAACAAGTTTGAGACCGCGATTGGGATTTTTAGGAAGGAAAAGATCACCATTGACCCTGATGATCCTGCTGCAGTTTCACAGTATGCCAAGGTTGTGAAGTCTGTTAGAGACAAGGCAAATCTCTTCTCTGAATCACAGAGAATTAAGTACACCATTGAGACAAAAACACGAGATATTCCTGATGCTCGTACATATCTGCTGACACTGAAGGAGATAAGACTAAAGAGAGGACTA---CCTGATGAACGTGGTGCTGAAGCAATGATGTTAGATGCATTGGAAAAAGTGGAAAAGGAAATCAAGAGGCCTCTGATGCGAAACGACAAGAAAGGGATGGCTCTCCTCATGGCTGAGTTTGACAAGATTAATCAGAAGCTTGGAATTCGGAGGGATGATCTGCCCAAGTATGAAGAGCAGTTAGAGCTTAAAATTGCAAAAGCACAGTTAGAGGAACTAAAAAAGGATGCAGTCGAGGCGATGGATACTCAGAAGAAAAGGGAAGAATTCAAGGATGAA-------GAGATGCCTCATGTGAAGTCTCTCGACGTCAGAAATTTCATTATGGGAAGAGAA------ATT---------------------------------------------------GAGCAGCGGCGG---------------------------------------------ACAAAAATCCTCCTCTTCGTCGTCGGCGGG------------------ATGTCGTACACGGTGGAGCAGCTCGTCGCCGTCAATCCTTACAACCCTGACATTCTCCCCGATCTCGAAAACTTCGTCAATGAGCAGGTATCTTCCCAAACGTACAACTTGGATGCTAACCTCTGCCTTCTCCGCCTCTATCAGTTTGAGCCGGAGCGAATGAGTACTCAGATTGTTGCTCGCATTTTGGTTAAGGCACTTATGGCAATGCCGGCTCCTGATTTCAGCCTTTGTCTCTTCTTAATTCCTGAGCGAGTGCAAATGGAGGAACAGTTCAAGACGTTAATTGTGCTTTCGCACTATTTGGAGACTGCAAGATTCCGTCAGTTCTGGGATGAAGCTGCTAAGAGTCGGCATTTGTTA---GAAGTTGTGCCAGGTTTTGAACAAGCGATTCAAGCATATGCAATTCATGTCCTCTCCTTGACTTACCAAAAAGTTCCAAGGTCTGTCCTTGCTGAGGCCATCAACATAGAAGGTCTGTCTTTGGACAAGTTTGTTGAGCACCATACAGCANACTCTGGTTGGGTTGTAGAGAAGGGCCATGTTAAGAGCCCACTCATTACACTTCCAAGCAATGAGTTCAACCGTCCAGAGCTTAAGAA---AAATACTGCAGACGGTGTACCATTCGAGCATGTCGCCCGTATCTTCCCCATTCTTGGC???????????????????????????????????????????????????????????????????????????????????????????????????????????????????????????????????????????????????????????????????????????????????????????????????????????????????????????????????????????????????????????ATGGCTTACGTCGAAAGAGGGGTTGTCAAATCCAAACGATCATTATGGAGATTGAGAACAATCACTGACTTTTTCTGGGCCATCATCAACTTCATTGGGGTGTTCTTCACGACAATGTTCTCGATGGAAAAGACAGATGCATACCGGAAGGGCTCTGGTGGAAGTAAGAAA---TGGGATGGGGGCGGCCCTGGA---------------GGTCCTGGAAGT------GGTCCATATGGTAGAGGC------------------------------------------------------CCTCGTGGGCCTCCA---CGTGGA---TTAGACAATGTCCGGGGGATC------------------GATCACAGTTCTCTTCCTGCATGTGGCTCTTGCTGCGGT????????????????????????????????????????????????????????????????????????????????????????????????????????????????????????????????????????????????????????????????????????????????????????????????????????????????????????????????????????????????????????????????????????????????????????????????????????????????????????????????????????????????????????????????????????????????????????????????????????????????????????????????????????????????????????????????????????????????????????????????????????????????????????????????????????????????????????????????????????????????????????????????????????????????????????????????????????????????????????????????????????????????????????????????????????????????????????????????????????????????????????????????????????????????????????????????????????????????????????????????????????????????????????????????????????????????????????????????????????????????????????????????????????CCCGCTCCGTTGGCTCATCC---CTTCGCCTCCGCTCTGGCATGGGTCTCCCTGTTGGCAAACATATCGTCCCAGACAAACCTCTTCCGGTGAATGATGAGCTGGTATGGGACAACGGAACTCCATTTCCGGAACCTTGTATTGATCGAATTGCT---GAAACAGTTGGAAAGTATGAAGCATTGGCTTGGATGTGTGGAGGATTAGGGTTTTTCGCGAGCCTTGGACTGTTAGCTGTTTGGAATGACAAAGCTTCAAAAATCCCATATACGCCAAAGGTCTATCCATATGACAATCTCAGAGCGGAGCTTGGTGAAGAACCCGAGTTAGATAAGTTAAGCATGGAGCAGTTAAGAGCCGTAAAAGAACAGGCCGATCTCGAAGTCAATCTTCTCCAAGACAGCCTTAGCAACATCCGCACTGCCACTGCTCGTCTCGACATCGCCTCAAATGCTCTGAATGACCTCTCCCTCCGGCCCCAAGGGAAGAAAATGCTGGTGCCTTTGACGGCATCGCTTTATGTTCCGGGAACACTGGATGATGCTGACAAGGTGCTTGTGGACGTTGGCACTGGATATTTCATTGAGAAAACAATGGTGGAAGGAAAAGATTATTGTGAGCGAAAGATTAACTTGCTAAAGTCCAACTATGATCAGCTTCTTGAGGTGGCTACTAAGAAGAAAAGTATAGCTGATGAGGTTGGAATTGTCTTACAGGCCAAGTTGAGGCAACTCGCGCCATCACAATAG?????????????????????????????????????????????????????????????????????????????????????????????????????????????????????????????????????????????????????????????????????????????????????????????????????????????????????????????????????????????????????????????????????????????????????????????????????????????????????????????????????????????????????????????????????????????????????????????????????????????????????????????????????????????????????????????????????????????????????????????????????????????????????????????????????????????????????????????????????????????????????????????????????????????????????????????????????????????????????????????????????????????????????????????????????????????????????????????????????????????????????????????????????????????????????????????????????????????????????????????????????????????????????????????????????????????????????????????????????????????????????????????????????????????????????????????????????????????????????????????????????????????????????????????????????????????????????????????????????????????????????????????????TAAGGACTCCGCCGG-CACCTTATGAGAAATCAAAGTT-TTTGGGTTCCGGGGGGAGTATGGTCGCAAGGCTGAAACTTAAAGGGATTGACGGAAGGGCACCACCAGGAGTGGAGCCTGCGGCTTAATTTGACCCAACACGGGGAAACTTACCAGGTCCAGACATAGTAAGGATTGACAGACTGAGAGCTCTTTCTTGATTCTATGGGTGGTGGTGCATGGCCGTTCTTAGTTGGTGGAGCGATTTGTCTGGTTAATTCCGTTAACGAACGAGACCTCAGCCTGCTAACTAGCTATGCGGAGG-AATCCCTCCGCAGCTAGCTTCTTAGAGGGACTACGGCCTTTTAGGCCGCGGAAGTTTGAGGCAATAACAGGTCTGTGATGCCCTTAGATGTTCTGGGCCGCACGCGCGCTACACTGATGTATTCAACGAGTCTATA-GCC-TTGG-CCGACAGGCCCGGGTAATCTTTGAAA-TTTCATCGTGATGGGGATAGATCATTGCAATTGTTGGTCTTCAACGAGGAATTCCTAGTAAGCGCGAGTCATCAGCTCGCGTTGACTACGTCCCTGCCCTTTGTACACACCGCCCGTCGCTCCTACCGATTGAATGGTCCGGTGAAGTGTTCGGATCGCGGCGACGTGAGCGGTTC-GCCGCCCGCGACGTCGCGAGAAGTCCACTGAACCTTATCATTTAGAGGAAGGAGAAGAAGTGTTGGATTCAAAGCTGGTGTTAAAGAGTACAAATTGACTTATTATACTCCTGAATACGAAACCAAAGATACTGATATCTTGGCAGCATTCCGAGTAACTCCTCAACCGGGAGTTCCACCTGAAGAAGCGGGGGCCGCGGTAGCTGCCGAATCTTCTACTGGTACATGGACAGCTGTGTGGACCGATGGGCTTACCAGCCTTGATCGTTACAAAGGGCGATGCTATCACATCGAGCCAGTTCCTGGGGAAGAAAATCAATATATTGCTTATGTAGCTTACCCCTTAGACCTTTTTGAAGAAGGTTCTGTTACTAACATGTTTACTTCCATTGTAGGTAATGTATTTGGGTTCAAAGCCCTGCGCGCTCTACGTCTGGAAGATTTGCGAGTCCCACCTGCTTATATTAAAACCTTCCAAGGGCCGCCTCATGGCATCCAAGTTGAGAGAGATAAATTGAACAAGTATGGTCGTCCCCTGTTGGGATGTACTATTAAACCTAAATTAGGTTTATCTGCTAAAAACTATGGTAGAGCTGTTTATGAATGTCTTCGCGGGGGACTTGATTTTACCAAAGACGATGAAAACGTGAACTCCCAACCATTTATGCGTTGGAGAGATCGTTTCTGCTTTTGTGCTGAAGCGCTTTTTAAAGCACAGGCTGAAACAGGTGAAATCAAAGGGCATTACTTGAATGCTACTGCAGGTACATGCGAAGAAATGATCAAAAGAGCTGTATTTGCTAGAGAATTAGGAGTTCCTATCGTAATGCATGATTACTTAACAGGGGGATTCACTGCAAATACTAGCTTGGCCCATTATTGCCGAGATAATGGCCTACTTCTTCACATCCACCGCGCAATGCATGCGGTTATTGATAGACAGAAGAATCATGGTATGCACTTCCGCGTACTAGCTAAAGGGTTACGTATGTCTGGTGGAGATCATATTCACGCCGGTACCGTAGTAGGTAAACTTGAAGGGGAAAGAGATATCACTTTGGGCTTTGTTGATTTACTGCGTGATGATTTTATTGAAAAAGACCGAAGCCGCGGTATTTATTTCACTCAAGATTGGGTCTCTCTACCAGGTGTTATACCCGTGGCTTCAGGAGGTATTCACGTTTGGCATATGCCTGCTCTGACCGAGATTTTTGGGGATGATTCTGTACTACAGTTCGGTGGAGGAACTTTAGGACACCCTTGGGGTAATGCGCCAGGTGCTGTAGCGAATCGAGTAGCTCTAGAAGCATGTGTAAAAGCTCGTAATGAAGGGCGTGATCTTGCTGCTGAGGGTAATGAAATTATCCGCGAGGCTAGTAAATGGAGTCCTGAACTAGCTGCTGCTTGTGAGGTATGGAAGGAAATCCGATTTAA--TTTTGAA-GCGATGGATAAATTGGATGGGGTCTCCACGCTTGAAAAAAAAAACATGGGGCGTATTGTCCAAATCATCGGGCCGGTACTAGATGTAGCCTTTCCGGCGGGCAAGATGCCGAATATTTATAACGCCCTAGTAGTTAAAGGTCGAGATACTGTTGGTCAACCAATTAATGTAACTTGTGAGGTACAGCAATTATTAGGAAATAATCGCGTTAGAGCTGTAGCTATGAGTTCTACAGATGGTCTAACGAGAGGAATGGAAGTGATTGACACGGGAGCTCCTCTAAGTGTTCCGGTAGGAGGAGCAACTCTGGGACGAATTTTCAACGTGCTTGGAGAACCCGTTGATAATTTAGGTGCTGTAGATACTCGTACAACATCTCCTATTCATAGATCTGCGCCCGCCTTTATACAGTTAGATACAAAATTATCTATTTTTGAAACGGGAATTAAAGTAGTAGATCTTTTAGCCCC-TTATCGCCGTGGAGGAAAAATAGGACTCTTCGGGGGAGCTGGAGTAGGTAAAACAGTACTCATTATGGAATTGATTAACAATATTGCCAAAGCCCATGGAGGCGTATCCGTATTTGGCGGAGTGGGTGAACGTACTCGTGAAGGAAATGATCTTTACATGGAAATGAAAGAATCTGGAGTGATTAATAAAGAAAATATTGCAGAATCAAAAGTGGCTCTAGTTTACGGTCAGATGAATGAACCGCCGGGAGCTCGTATGAGAGTTGGTTTGACTGCCCTAACTATGGCGGAATATTTCCGAGATGTTAATGAACAAGACGTACTTCTATTTATCGACAATATTTTCCGTTTCGTCCAAGCAGGATCCGAAGTCTCGGCCTTATTGGGTAGAATGCCTTCCGCTGTGGGCTACCAACCCACCCTGAGTACCGAAATGGGTTCTTTACAAGAAAGAATTACGTCTACCAAAGAGGGATCTATAACTTCTATTCAAGCAGTTTATGTACCTGCAGACGATTTAACCGACCCCGCCCCTGCTACGACATTTGCACATTTAGATGCCACTACCGTACTATCAAGAGGATTAGCTGCCAAAGGTATCTATCCCGCAGTAGATCCTTTAGATTCAACATCAACCATGCTTCAACCTCGGATTGTTGGTGAGGAACATTATGAAACTGCGCAAAGGGTTAAGCAAACTTTACAACGTTATAAAGAACTCCAGGATATTATAGCTATCCTCGGGTTAGATGAATTATCCGAAGAGGATCGTTTAACCGTAGCACGAGCACGAAAAATTGAGCGTTTCTTATCACAACCCTTTTTCGTAGCAGAAGTATTTACCGGTTCTCCAGGAAAATATGTTGGTCTAGCAGAAACAATTAGAGGATTTCAATTGATCCTTTCCGGAGAATTAGATAGTCTTCCTGAACAGGCTTTTTATTTGGTAGGTAATATCGATGAAGCTACCGCGAAGGCTATGAACTTATCGGTCGAGTGGTCTCAGTTGGAGATGGGATTGCACGTGTTTATGGATTGAACGAGATTCAAGCTGGGGAAATGGTTGAATTTGCCAGCGGTGTGAAAGGAATAGCCTTGAATCTTGAGAATGAGAATGTTGGGATTGTTGTCTTTGGTAGTGATACTGCTATTAAAGAAGGAGATCTTGTCAAGCGCACTGGATCTATTGTGGATGTTCCTGCGGGAAAGGCTATGCTAGGGCGTGTGGTCGACGCGTTGGGAGTACCTATTGATGGAAGAGGAGCTCT---AAGCGATCACGAGCGAAGACGTGTCGAAGTGAAAGCCCCTGGGATTATTGAACGTAAATCTGTGCACGAGCCTATGCAAACAGGTTTAAAAGCGGTAGATAGCCTCGTTCCTATAGGTCGTGGTCAACGAGAACTTATAATCGGGGACCGACAAACTGGAAAAACAGCTATTGCTATCGATACCATATTAAACCAAAAGCAAATGAAC--------------TCAAAGGCCACCTCT---------------------------------------------GAGAGTGAGACATTGTATTGTGTCTATGTAGCGATTGGACAGAAACGCTCAACTGTGGCACAATTAGTTCAAATTCTTTCTGAAGCGAATGCTTTGGAATATTCCATTCTTGTAGCAGCCACCGCTTCGGATCCTGCTCCTCTGCAATTTTTGGCCCCATATTCTGGGTGTGCCATGGGGGAATATTTCCGCGATAATGGGATGCACGCATTAATAATCTATGATGATCTTAGTAAACAGGCGGTGGCATATCGACAAATGTCATTATTGTTACGCCGACCACCAGGTCGTGAAGCTTTCCCAGGGGATGTTTTCTATTTACATTCCCGTCTATTAGAAAGGGCGGCTAAACGATCGGACCAGACAGGCGCAGGTAGCTTGACCGCCTTACCCGTCATTGAAACACAAGCTGGAGACGTATCGGCCTATATTCCCACCAATGTGATCCCCATTACTGATGGACAAATCTGTTTGGAAACAGAGCTCTTTTATCGCGGAATTAGACCTGCTATTAACGTCGGCTTATCTGTCAGTCGCGTCGGGTCTGCCGCTCAGTTGAAAGCTATGAAACAAGTCTGCGGTAGTTCAAAACTGGAATTGGCACAATATCGCGAAGTGGCCGCCTTTGCTCAATTTGGCTCAGACCTTGATGCTGCGACTCAGGCATTACTCAACAGAGGTGCAAGGCTGACAGAAGTACCGAAACAACCACAATATGCACCACTTCCAATTCAAAAACAAATTCTAGTCATTTA????????????????????????????TCAA-GAGACGATCAGAATGGTACTCGAATTCATTTACGATCCCGAGTTTCCAGACACATCGCACTTCCGCTCGGGTCGAGGCTGCCACTCGGTCCTAAGACGGATCAAAGAAGAGTGGGGAACCTCTCGCT---GGTTTTTGGAATTCGACATCAGGAAGTGTTTTCACACCATCGACCGACATCGACTCATCCCAATCTTTAAGGAAGAGATCGACGATCCCAAGTTCTTTTACTCCATTCAGAAAGTCTTTTCCGCCGGACGACTCGTAGGAGGTGAGAAGGGCC------CTT-----ACT---------CCGTCCCACACAGTGTATTACTATCGGCCCTACCAGGAAACATCTACCTACACAAGCTCGATCAGGAGATAGGGAGGATCCGACAGAAGTACGAAATTCCAATTGTTCAGAGAATCAGATCGGTTCTATTAAGGACAGGTCGT---ATTGATGACCAAGAAAACTCTGGAGAAGAAGCAAGCTTCAACGTTCCCCA---------------AGACAACAGAGCCATCATTGTGGGGAGGGTAAAGAGCATCCAACGCAAAGC-GGCCTTTCATTCCCTTGTTTCGTCGTGGCACACCCCCCCCACAAGCACCCCCCGGCTCAGGGGGGACCAGAAAACGCCTTTCGTTTTCCCCCCTTCGTCGG------CCCTTGCCGCCTTCCTTAACAAGCCCTCGAGCCTCCTTTGCGCCGCCTTCCTCGTA---GAA---GCCGCC---------GGGTTGACCCCGAAG---------GCCGAATTCTATGGTAGAGAACGC------TGTAATAATAAT---------------TGGGCC---------ATGAGAGACTTTTTTAAGTATTGGAAAAGAAAAGGCCTGCTGATAGAGCTGGGCGGGGAGGCGATAATAGTTATCAGGTCAGAGAGAGGCCTGGCCCGTAAGCTGG------CCCCCT------TAAAAACCCATTACTT---AATAAGGATTTGTTACGCGCGATATGCCGACGACTTACTACTGGGAATCGTGGGTGCCGTAGAGCTTCTCATAGAAATACAAAAACGTATCGCCCACTTCCTACAA----------------------------------------------------------------------------------------------TCCGGCCTGAACCTTTGGGTAGACTCTGCAGGATCAACAACAAGAGCTGCACGGAGTACGGTAGAATTCCTCGGTACGGTCATTCGGGAAGTCCCTCCGAGGACGACTCCCATACAATTCTTGCGAGAGCTGGAGAAGCGTCTACGGGTAAAGCACCGTATCCATATAAC-TGCTTGCCACCTACGCTCCGCCATGCATTCCAAGTTTAGGAACCTAGGGAATAGTATCCCGATCAAACAGCTGACGAAGGGGATGAGCGGAACAGGGAGTCTACTGGACGCGGTTCAACTGGCGGAGACTCTTGGAACAGCTG-------------------------------------GAGTAATAAGTCCCCAAGTGAGCG------TATTATGGGGG--------------ACCGTCAAGCACATCCGGCAAGG---ATCAAGGGGGATCCCGTTGTTGCATAGCTCAGGTCGGAGCAAGGTGCCATCGGACGTTCAAC-------------------------AAGCAGTCTCACGATCGGGCA------CTCATGCCCGGAAGTTGTCATTGTATACTCCC------------GCAGGTCGGAAG-------------------------------------------------------------GCGGCGGAGGAAGGAGGGGGACACTGG------GCGAGATCTATCAGCAGCGAATTCCCCATACAAATAGAGGCGCCTATCAAAAAGATACTCCGAAGGCTTCGAGATCGAGGTCTCATTAGCCGAAGAAGACCCTGGCCAATCCACGTGGCCTGCTTGACGAACGTCAGCGATGGAGACATCGTAAATTGGTCTGCGGGCATCGCGATAAGTCCTCTCTCCTACTACAGGTGCCGCGACAACCTTTACCAAGTCCGAACGATTGTCGACCACC????????????????????????????????????
Cucumis               ATG---GATTACGTTTATGCACCTGGAAAGAACCATCTCTTTGTTCCGGGGCCGGTCAACATTCCCGAACCGGTTCTGCGAGCAATGAACAGAAACAATGAGGATTATCGTTCGCCTGCTGTTCCTGCTTTGACGAAAACTCTTCTTGAAGATGTGAAGAAGATTTTCAAATCTACTGCTGGAACCACATTCCTGATTCCCACAACAGGTACTGGTGCTTGGGAAAGTGCTCTTACAAACACATTGTCTCCTGGAGATAGGATCGTGTCCTTTCTGATTGGCCAGTTCAGCCTGCTGTGGATTGACCAGCAGCAGCGCCTTAACTTCAACGTCGATGTCGTCGAGAGTGACTGGGGTCAGGGTGCCAATCTTGATGTCCTGGAATCAAAGCTTGCTGCTGATGGCGGC---CAGACCATCAAGGCAATTTGCATTGTCCACAATGAGACAGCTACTGGTGTCACCAATGACTTGTCTAAAGTTCGGTTTCTACTTGATAAGTACAAGCATCCTGCTCTTTTGCTGGTCGACGGAGTGTCATCCATATGTGCACTTGATTTTCGAATGGATGAATGGGGAGTCGACGTCGCTTTAACTGGTTCCCAAAAGGCTCTTTCTCTCCCTACAGGACTTGGAATTATTTGTGCCAGTCCCAAAGCACTAGAAGCATCCAAAACTTCAAAATCAGTCAAAGTCTTCTTTGATTGGAAAGACTACCTCAAATTCTACAATCTAGGAACATACTGGCCATACACCCCTTCCATTCAGCTCTT-GTATGGA-CTAAGAGCAGCTCTCGATCTTCTTTTC---GAGGAAGGTTTGGACAATGTGATTGCTCGGCACAGTCGTCTTGGGAAAGCAACAAGGCT-TGCTGTG-GAGGCTTGGGGGTTGAAAAATTGTACACAAAAAGAGGAATGGTTTAGCGACACTGTTACTGCTGTGCTTGTTCCTTCTTACATTGACAGTGCAGAAATTGTGAGAAGGGCATGGAAGAGATACAATTTGAGCTTGGGACTTGGCCTTAACAAAGTTGCTGGCAAAGTATTCAGAATTGGTCACCTTGGAAACCTTAATGAGTTGCAATTGTTGGGATGTCTTGCTGGTGTAGAAATGATACTGAAGGATGTGGGGTACCCAGTTAAACTAGGGAGTGGAGTTGCTGCAGCTAGTGCATATCTTCAAAATAACATCCCTCTCATTCCTTCAAGGATT???????????????????????????????????????????????????????????????????????????????????????????????????????????????????????????????????????????????????????????????????????????????????????????????????????????????????????????????????????????????????????????????????????????????????????????????????????????????????????????????????????????????????????????????????????????????????????????????????????????????????????????????????????????????????????????????????????????????????????????????????????????????????????????????????????????????????????????????????????????????????????????????????????????????????????????????????????????????????????????????????????????????????????????????????????????????????????????????????????????????????????????????????????????????????????????????????????????????????????????????????????????????????????????????????????????????????????????????????????????????????????????????????????????????????????????????????????????????????????????????????????????????????????????????????????????????????????????????????????????????????????????????????????????????????????????????????????????????????????????????????????????????????????????????????????????????????????????????????????????????????????????????????????????????????????????????????????????????????????????????????????????????ATGAGCGGTACCATC---AAGAAAGTCACCGATGTTGCCTTCAAAGCATCC---AAAAAT------ATCGATTGGGATGGCATGGCCAAGCTTTTGGTCTCCGATGAAGCTCGAAAGGAGTTCTCATCCCTTCGCCGAGCCTTCGAGGAGGTTAACTCAGCCCTCCAGACTAAATTCAGCCAGGAACCAGAGCCCATAGACTGGGAATATTACAGAAAGGGAATTGGTTCCCGCTTGGTGGACATGTACAAAGAGGCTTATGACGGCATTGAGATCCCCAAGTTCGTAGACACAGTGACTCCACAGTACAAGCCTAAATTTGATGCATTGCTGGTAGAATTGAAGGAAGCTGAAGCAAAATCCCTAAAGGAGTCTGAGCGGTTGGAGAAGGAGATTGCTGAAGTTCAAGAAATGAAGAAAAAGATCTGCACCATGACTGCTGAT-AATACTTTGAGAAGCATCCCGAGCTGAGGAAGAAGTTTGACGATGAAATCCGAAATGACTACTGGGGCTATATGCCGCAGGGAGATTACATTGAGCTTCACAGGAAG-CGACATGGCTACCGCCATGATCACTTTGAGCGGAAACGCAAGAAGGAGGCTCGTGAAGTGCACAAACGATCTGCTACGGCCCAGAAGGCCCTGGGTATCAAGGGTAAGATGTTCGCGAAGAAACGCTATGCGGAGAAGGCTCTGATGAAGAAAACATTGGCAATGCACGAGGAGTCTTCAAGTAGACGCAAGGTTGATGATGATGTTCAAGAGGGTGCTCTTCCTGCATACCTATTGGATCGTGAAAATACAGCTCGGGCCAAAATTCTCAGCAACACCGTTAAGCAAAAGAGGAAAGAAAAGGCTGGAAAATGGGAAGTTCCCCTGCCCAAGGTCAGACCCGTTGCCGAGGATGAAATGTTTAAAGTGATAAGAACTGGTAAAAGAAAAACAAAGCAGTGGAAGAGGATGGTCACAAAAGCTACATTTGTGGGGGCAGGTTTTACAAGAAAACCTCCTAAGTACGAGCGGTTTATCCGCCCATCAGGTCTTCGATTTACAAAAGCTCATGTAACACATCCTGAACTTAAATGCACTTTCAATCTTGAGATCATCGGGGTGAAGAAAAATCCGAATGGTCCAATGTATACCTCTCTTGGTGTCATAACTAAGGGAGCTATTATTGAGGTGAATGTCAGTGAACTAGGTTTGGTCACACCAGCTGGGAAAGTAGTATGGGGGAAGTATGCTCAAGTCACCAATAACCCAGAGAACGACGGTTGTATAAATGCTGTTCTGCTTGTC????????????????????????????????????????????????????????????????????????????????????????????????????????????????????????????????????????????????????????????????????????????????????????????????????????????????????????????????????????????????????????????????????????GTCCTGGGCGTAAGTTATCG---GTA---------------------------------------------------------------------------CAG---------AAGCCATTGGAAAGTACTGCTACTGTTCTTTACATTGGCCGCATACCCCATGGTTTCTTCGAGAAGGAGATGGAAGGGTTTTTCGGACAGTTTGGGAAAGTAAAAAGATTAAGAATTGCACGAAATAAAAAGACGGGGAAGTCGAAGCATTTTGGCTACGTTGAATTTGAATCTCCAGAGGTAGCAAAAATTGTAGCTGATTCCATGCATAACTATTTGTTGTATGAACACATTCTGAAAGTCCATCTAATTGATCCCGAGCATGTTCACCCCAAACTATGGAAAGGTTTTAACTAT---CGCCATAGGCCCTTAAACTGGTCTGAACTTGAGCGTAAGCATCATAACAAGGAAAGGACATTGGAGGAACACAAGAAGTTGGTGGATAGAATATTGAAGCGGGATCAGGCTAGACAGAAGAGGATAAGGGCTGCTGGGATTGATTATGAGTGTCCAGAAATTGTGGGTGGTGTC---CAACCAACTCCCAAGAAGATCAAATTCGATGAAGAT????????????????????????????????????????????????????????????????????????????????????????????????????????????????????????????????????????????????????????????????????????????????????????????????????????????????????????????????????????????????????????????????????????????????????????????????????????????????????????????????????????????????????????????????????????????????????????????????????????????????????????????????????????????????????????????????????????????????????????????????????????????????????????????????????????????????????????????????????????????????????????????????????????????????????????????????????????????????????????????????????????????????????????????????????????????????????????????????????????????????????????????????????????????????????????????????????????????????????????????????????????????????????????????????????????CCCCGATCTGGAAAATTACGTAAACGAGCAGGTCTCGTCAGAAACGTACAGTTTAGATGCCAATCTATGCCTTCTTCGTCTCTACCAGTTTGAGCCAGAGAGAATGAGCACCCAAATTGTGGCTCGCATTTTGGTCAAGGCTCTGATGGCAATGCCAGCTCCGGATTTCAGCCTGTGTCTCTTTTTAATTCCAGAACGTGTGCAAATGGAGGATCAATTCAAGACTTTGATTATACTTTCCCACTATTTGGAGACTGGAAAGTTCCGTCAATTCTGGGATGAAGCTGCCAAGAACCGTCACATAGTT---GAAGCTGTGCCAGGTTTTGAGCAAGCAATTCAAGCTTATGCTGTCCATGTTCTTTCCTTAACTTATCAAAAGGTTCCTAGATCTGTGCTTGCGGAGGCAATCAATATCGAGGCCCTGTCATTGGACAAATTTCTCGAGCACCAAGTTGCAAACTCTGGCTGGACTCTTGAGAAAGG---TGGGAAGGGCCAACTTATTGTTATCCCACCCAAGGAATTCAACCATCCTGAACTGAAGAA---GAAATCCTCTGATAGCATTCCCTTGGATCACATTACTGGCATCTTTCCAATTCTTGGCATGGCAATGAAGCAATTCTTCTCCGAAATCAAGGGCTTGAAAGTTAAGGAGCTGCCTGCCTATGTGAAACCGATGCTCTCCATTGATGCTGCCAAGAAGGCTGTGGAGAGAAGTCTCGACAATTACAACGCCAAGTACATTCAAACTAGTTCAATTGATCCTCTCCTTCATGTCTGCTTTGGTGGTATGATCTTTTCGTACCTCGTTGCGCTTCCTGAGGAACGACGCCACCTTGAACATCAGCAACACGC???????????????????????????????????????????????????????????????????????????????????????????????????????????????????????????????????????????????????????????????????????????????????????????????????????????????????????????????????????????????????????????????????????????????????????????????????????????????????????????????????????????????????????????????????????????????????????????????????????????????????????????????????????????????????????????????????????????????????????????????????????????????????????????????????????????????????????????????????????????????????????????????????????????????????????????????????????????????????????????????????????????????????????????????????????????????????????????????????????????????????????????????????????????????????????????????????????????????????????????????????????????????????????????????????????????????????ATGGCAATGGCGTCG------ATCCGATCCAATCTT------------CTTCGCGCCGCC-CTA------CGCGGTGCCTCT---------CGA------------------AACTCCGTTCAGCCTAAACGC---GGCTTT------GCTTCCTCTGCT------CACGACGACGCTCGTGAAACG---------GCAAAGTGGGAGAAGATTACTTATGCAGGCATTGTAACCTGCTCTATTTTAGCATTCTATAATCTATCAAAGGGCCACCCCCACCATGAAGAGCCCCCTGCATATCCATATATGCACATACGCAATAAAGAGTTTCCTTGGGGTCCTGATGGTCTCTTTGAGGTGAAG------------CAC---------CACTGA???????????????????????????????????????????????????????????????????????????????????????????????????????????????????????????????????????????????????????????????????????????????????????????????????????????????????????????????????????????????????????????????????????????????????????????????????????????????????????????????????????????????????????????????????????????????????????????????????GAGTTGGAGAAGATGAGTGTGGAGCAACTCAGAGCCTTCAAGGAACAGACTGATATGGAAGTCAATCTCCTTCATGACAGCCTTAACAACATTCGCACAGCCACTTCTCGCCTCGACATTGCTTCTGCTGCACTCCATGATCTCTCGCTCCGTCCTCAAGGCAAGAGGATGTTGGTGCCTCTTACTGCGTCGCTTTATGTTCCTGGGACGCTTGATGAGGCCGATAAAGTATTGGTGGATGTAGGCACTGGATACTTCATTGAGAAAACAATGGCTGATGGAAAAGATTACTGTGAGCGAAAGATCAAATTGCTGAGGTCGAATTTTGACCAACTAATCGAGATTGCTACTAAAAAGAAGAAAGTAGCAGATGAAGCTGGCTTGATCTTACAAGCAAAACTGAGGCAGATGGGTGCCACAGCATAGGAACATATGCTTGTCTCAAAGACTAAGCCATGCATGTGTAAGTAT-GAACTAATTCAGACTGTGAAACTGCGAATGGCTCATTAAATCAGTTATAGTTTGTTTGATGGTATCT-GCTACTCGGATAACCGTAGTAATTCTAGAGCTAATACGTGCAACAAACCCCGACTTTCTGGAAGGGACGCATTTATTAGATAAAAGGTCGACACGGGCTCTGCCCGTTGCTCTGATGATTCATGATAACTCGACGGATCGCAC-GGCCATCGTGCTGGCGACGCATCATTCAAATTTCTGCCCTATCAACTTTCGATGGTAGGATAGTGNCCTACTATGGTGGTGACGGGTGACGGAGAATTAGGGTTCGATTCCGGAGAGGGAGCCTGAGAAACGGCTACCACATCCAAGGAAGGCAGCAGGCGCGCAAATTACCCAATCCTGACACGGGG-AGGTAGTGACAATAAATAACAATACCGGGCTCTTC-GAGTCTGGTAATTGGAATGAGTACAATCTAAATCCCTTAACGA-GGATCAATTGGAGGGCAAGTCTGGTGCCAGCAGCCGCGGTAATTCCAGCTCCAATAGCGTATATTTAAGTTGTTGCAGTTAAAAAGCTCGTAGTTGGACCTTGGGTTGGGTCGA-TCGGTCCGC-CTAT--GGTGAGCACCGGTCGGCTCGTCCCTT-CTGCCGGCGATGCGCTCCTGGCCTTAACTGGCCGGGT-CGTGCCTCCGGCGCTGTTACTTTGAAGAAATTAGAGTGCTCAAAGCAAGCCTACGCTCTGTATACATTAGCATGGGATAACGTCATAGGATTTCGATCCTATT-TTGTTGGCCTTCGGGATCGGAGTAATGATTAACAGGG-ACAGTCGGGGGCATTCGTATTTCATAGTCAGAGGTGAAATTCTTGGATTTATGAAAGACGAACAACTGCGAAAGCATTTGCCAAGGATGTTTTCATTAATCAAGAAC-GAAAGTTGGGGGNTCGAAGACGATCAGATACCGTCCTAGTCTCAACCATAAACGATGCCGACCAGGGATTGGCGGATGTTGCTTTAAGGACTCCGCCAG-CACCTTATGAGAAATCAAAGTC-TTTGGGTTCCGGGGGGAGTATGGTCGCNAGGCTGAAACTTAAAGGAATTGACGGAAGGGCACCACCAGGAGTGGAGCCTGCGGCTTAATTTGACTCAACACGGGGAAACTTACCAGGTCCAGACATAGTAAGGATTGACAGACTGAGAGCTCTTTCTTGATTCTATGGGTGGTGGTGCATGGCCGTTCTTAGTTGGTGGAGCGATTTGTCTGGTTAATTCCGTTAACGAACGAGACCTCAGCCTGCTAACTAGCTATGCGGAGG-TACCCCTCCGCGGCCAGCTTCTTAGAGGGACTATGGCCGCTTAGGCCAAGGAAGTTTGAGGCAATAACAGGTCTGTGATGCCCTTAGATGTTCTGGGCCGCACGCGCGCTACACTGATGTATTCAACGAGTCTATA-GCC-TTGG-CCGACAGGCCCGGGTAATCTTTGAAA-TTTCATCGTGATGGGGATAGATCATTGCAATTGTTGGTCTTCAACGAGGAATTCCTAGTAAGCGCGAGTCATCAGCTCGCGTTGACTACGTCCCTGCCCTTTGTACACACCGCCCGTCGCTCCTACCGATTGAATGGTCCGGTGAAGTGTTCGGATCGCGGCGACNTNGGCGGTTC-GCTGCCNNCGANGTCNCGAGAAGTCCACTGANCCTTATCATTNNNNNNNNNNNNNNNAAGTGTTGGATTCAAAGCTGGTGTTAAAGATTATAAATTGACTTATTATACTCCTGAATATGAAACCAAAGATACTGATATCTTGGCAGCATTCCGAGTAACTCCTCAACCGGGAGTTCCACCTGAGGAAGCAGGGGCCGCTGTAGCTGCTGAATCTTCTACTGGTACATGGACAACTGTGTGGACCGATGGGCTTACCAGTCTTGATCGTTACAAAGGACGATGCTATGGAATCGAGCCTGTTGCTGGAGAAGAAAATCAATATATTGCTTATGTAGCTTATCCTCTAGACCTTTTTGAAGAAGGTTCTGTAACTAACATGGTTACTTCCATTGTGGGTAATGTATTTGGATTCAAGGCTCTACGTGCTCTACGTCTGGAGGATTTGCGAATCCCTACTGCTTATATTAAAACTTTCCAAGGCCCGCCTCATGGTATCCAGGTTGAAAGAGATAAATTGAACAAGTATGGTCGCCCTCTATTGGGATGTACTATTAAACCAAAATTGGGATTATCCGCTAAGAATTATGGTAGAGCAGTTTATGAATGTCTACGCGGTGGACTTGATTTTACCAAAGATGATGAAAACGTGAATTCCCAACCATTTATGCGTTGGAGAGACCGTTTCCTATTTTGTGCGGAAGCTATTTTTAAATCACAGGCTGAAACAGGTGAAATCAAAGGACATTACTTGAATGCTACTGCGGGTACATGCGAAGAAATGATGAAAAGGGCTATATTTGCCCGAGAATTGGGAGCTCCTATCGTAATGCATGACTACTTAACAGGTGGATTCACTGCAAATACTAGCTTGGCTCATTATTGCCGAGATAATGGTCTACTTCTTCACATTCACCGTGCAATGCATGCTGTTATTGATAGACAGAAGAATCATGGTATGCACTTCCGTGTACTAGCTAAAGCGTTACGTATGTCTGGTGGAGACCATATTCACGCTGGTACCGTAGTAGGTAAACTTGAAGGGGAAAGAGAAATCACTTTAGGCTTTGTTGATTTACTACGTGATGATTTTGTTGAAAAAGACCGAAGCCGCGGTATTTATTTCACTCAAGATTGGGTCTCTTTACCAGGTGTTCTGCCAGTGGCTTCCGGTGGTATTCACGTTTGGCATATGCCTGCTCTAACCGAGATTTTTGGAGATGATTCTGTACTACAATTCGGCGGAGGAACTTTGGGGCACCCTTGGGGTAATGCACCTGGTGCCGTAGCTAACCGAGTAGCTCTAGAAGCATGTGTACAAGCTCGTAATGAGGGACGTGATCTTGCTCGTGAGGGTAATGAAATTATCCGTGAGGCTAGTAAATGGAGTCCTGAACTAGCTGCTGCTTGTGAAGTATGGAAGGAGATCAAATTTGA--ATTTGAG-GCAATGGATACTTTGTAAGGGGTTTCCACACTTGAAAAAAACWACTTGGGACGTATCGCTCAAATAATTGGTCCGGTACTAGATGTAGCTTTTCCCCCGGGCAAAATGCCTAATATTTACAACGCTTTGATAGTTAAAGGTCAAGATATTTCCGGTCAAGAAATTAATGTGACTTGTGAAGTACAGCAATTATTAGGAAATAATCGAGTTAGAGCTGTAGCTATGAGTGCTACAGATGGTCTAACGAGAGGAATGGAAGTGGTTGACACGAGAGCTCCTCTAAGTGTTCCAGTCGGCGGAGCGACTCTCGGCCGAATTTTCAACGTGCTTGGAGAGCCTATTGATAATTTGGGTCCTGTAGATACTCGCACAACATCTCCTATTCATAGATCCGCCCCTGCTTTTATCCAGTTAGATACAAAATTATCTATTTTTGAAACAGGAATTAAAGTAGTGGATCTGTTAGCCCC-TTATCGACGTGGAGGAAAAATAGGACTATTCGGAGGGGCTGGAGTGGGTAAAACAGTACTCATTATGGAATTGATCAACAACATTGCCAAAGCTCATGGAGGTGTATCTGTATTTGGAGGAGTAGGTGAACGTACTCGTGAAGGAAATGATCTTTACATGGAAATGAAAGAATCCGGAGTAATTAATGAAGAAAATTTTGCAGAATCAAAAGTGGCTCTAGTCTACGGTCAGATGAATGAACCGCCGGGAGCTCGTATGAGAGTTGGTTTAACTGCCCTAACTATGGCGGAATATTTCCGAGATGTTAATGAACAAGACGTGCTTCTATTTATCGACAATATCTTTCGTTTCGTTCAAGCGGGATCCGAAGTATCCGCGTTACTGGGTAGAATGCCTTCGGCTGTGGGTTATCAACCCACTCTTAGTACCGAAATGGGTTCCTTACAAGAAAGAATTACTTCTACCAAGGAAGGGTCCATAACTTCTATTCAAGCTGTTTATGTACCTGCGGACGATTTGACCGATCCTGCTCCTGCCACCACATTTGCACATTTGGATGCTACTACCGTACTATCAAGAGGATTAGCTGCCAAAGGTATCTATCCAGCAGTAGATCCTTTAGATTCAACCTCAACTATGCTACAACCGAGAATCGTTGGTGAAGAACATTATGAAACTGCGCAAAGAGTTAAACAAACCTTACAACGTTACAAAGAACTGCAAGACATTATAGCTATCCTTGGGTTGGACGAATTATCCGAAAAGGATCGCTTAACCGTAGCACGAGCACGAAAAATTGAACGTGTCTTATCACAACCTTTTTTCGTAGCAGAAGTATTTACCGGCTCCCCGGGGAAATACGTTGGCCTAGCAGAAACAATTAGAGGGTTTAAATTAATCCTTTCCGGAGAATTAGATGGTCTTCCCGAACAAGCCTTTTATTTGGTAGGTAACATCGATGAAGCTACTGCGAAGGCTACGAACTTATGGGTCGAGTCCTATCTGTAGGAGATGGAATTGCCCGAGTTTATGGATTGAAGGAGATTCAAGCTGGGGAAATGGTGGAATTTTCCAGCGGTGTCAAAGGAATAGCCTTAAATCTTGAGAATGAGAATGTAGGCATTGTTGTCTTTGGTAGTGATACCGCTATTAAGGAAGGAGATCTTGTCAAGCGCACTGGATCGATTGTGGATGTTCCGGCGGGAAAGGCTATGCTCGGGCGTGTGGTCGACGCCTTGGGAGCACCCATTGATGGAAGAGGGGCTCT---CAGCGATCACGAGCGAAGACGTGTCGAAGTGAAAGCCCCTGGGATTATTGAACGTAAATCAGTGCACGAGCCTATGCAAACAGGGTTAAAAGCGGTGGATAGCCTGGTTCCTATAGGCCGGGGCCAACGAGAACTGATAATCGGGGACCGACAAACTGGAAAAACTGCTATAGCTATCGATACCATATTAAACCAAAAGCAAATGAAC--------------GAAAGGGCCACCTCTGGGAGT---------------------------------------GGGAGTGAAACATTGTATTGTGTCTACGTAGCGATTGGACAGAAACGGTCAACTGTGGCACAATTAGTTCAAATTCTTGCAGAAGGGAATGCTTTGGAATATTCCATTCTTGTAGCAGCCACCGCTTCGGATCCTGCTCCTCTTCAATTTCTGGCCCCATATTCTGGGTGTGCCATGGGGGAATACTTCCGCGATAATGGAATGCACGCATTAATAATCTATGATGATCTTAGTAAACAGGCGGTGGCATATCGACAAATGTCATTATTGTTACGCCGACCACCAGGCCGTGAGGCTTTCCCCGGCGATGTTTTCTATTTACATTCCCGTCTCTTAGAAAGAGCTGCTAAACGATCGGACCAGACAGGTGCAGGTAGCTTGACCGCCTTACCCGTCATTGAAACACAAGCTGGAGACGTATCGGCCTATATTCCCACCAATGTGATCCCTATTACTGATGGACAAATCTGTTTGGAAACTGAGCTCTTTTATCGCGGAATTAGACCTGCTATTAACGTCGGCTTATCCGTCAGTCGTGTCGGGTCTGCCGCTCAGTTGAAAGCTATGAAACAAGTCTGCGGTAGTTCAAAACTTGAATTGGCACAATATCGCGAAGTCGCCGCCTTTGCTCAATTTGGGTCAGACCTTGATGCTGCGACTCAGGCATTACTCAATAGAGGTGCAAGGCTTACAGAAGTCTCGAAACAAGCACAATATGCACCACTGAACATTGAAAAACAAATTCTAGTCATTTACAGTAGTTCGACCTATAGAAAAGATCATTCAA-GAGGCGATCAGAATGGTACTCTCATCCATTTACGATCCCGAGTTTGCAGACACATCGCACTTCCACTCGGGTCGAGGCCGCCACTCGGCCCTAAGACGGATCAAAGAAGAGTGGGGAACCTCTCGCT---GGTTTTTGGAATTCGACATCAGGAAGTCTTTTCACACCATCGACCGACATCGACTCATCTCAATCTTTAAGGAAGAGATCGACGATCCCAAGTTCTTTTACTCCATGAATCAAGTCTTTTCCGTCGGACGACTCGTAGGAGGTGAGAAGGGCC------CTG-----ACTACT------CCGTCCCACACAGTGTACTACTATCGGCCCTAGCAGGCAAGATCTACCTACACAAGCTCGATCAGGAGATAGGGAGGATCCGACAGAAGTACTCAATTCCTCTTGTTCAGAGAATCAGATCGGTTCTATTAAGGACAGGTCGT---ATTGATGACCAAGAAAACTCTGGAGAAGAAGCAAGCTTCAACGCTCCCCA---------------AGACTACAGAGCCCTCATTATGGGGAGGGTAAAGAGCTTCCAACGCAAAGC-GGCCTTTCATTCCCTTCTTTCGTCGTGGCACACCCCCCACACAAGCACCACCCGGCTCAGGGGGGACCAGAAAAGGCCTTTCCTTTTCCCCCCTTCGTCTT------ACCTTGCCGCCTTCCTTAACAAGCCCTCGAGCCTCCTTTGCGCCGCCTTCCTCATA---GAA---GGAACC---------GGGTTGACCCCTCAG---------GCCGAATTCTATGGTCGAGAAGGC------TGTAATAAGAAA---------------TTGGCC---------ATGAGAGACCTTTTTCAGTATTGCAAAAGAAAAGGCCTGCTGATAGAGCTGGGCGGGGAGGCGATATTAGTTATCAGGTCAGAGAGAGGCCTGGCCCGTAAGCAGG------CCCCCT------TAAAAAGCCATTACTT---AATAAGGATTTCTTACGCGCGATATGCCGACGACTTACTACTGGGAATCGTGGGTGCCGTAGAGCTTCTCATAGAAATACAAAAACGTCTCGCCCACTTCCTACAAGAATTCAATTCCATAAACAAGTCCAAGAAAGGTTTCAGTGGTTTTCTATTCAAGTCAGAAAAAGTCAATGGAAGTCCTCCTTCTACGTTCGGAC----------------GGGTAGGCTTTGCAGGAAGAAGAACAATAGCTGCACGGAGTACGGTAGAATTCCCTGGTACGGTCATTCGGGAAGTCCCTCCGAGGACGACTCCCATACAATTCTTGCGAGAGCTGGAGAAGCGTCTACGGGTAAAGCACCGTATCCATATAAC-AGCTTGCCACCTACGCTCCGCCATCCATTCAAACTTTAGGAACCTAGGTAATAGTATCCCGATCAAAGAGCTGACGAAGGGGATGAGCCAAAGAGGGAGTCTACTGGACGGGGTTCAACTAGCGGAGACTATGTTCAGAGCTG-------------------------------------GAGTCAGAAGTCCCCAAGTGAGCG------TATTATGGGGG--------------ACCGTCAAGCACATCCGGCAAGG---AGAAAGGGGGATTGAGTTCTTGCATAGCTCAGGTCGTAGCAAGGCGCCATCGGACGTTCAAC-------------------------AGGCAGTTTCACGATCGGGCA------CTCATGCCCGGAAGTTGTCATTGTATACTCCC------------GCGGGTCGGAAG-------------------------------------------------------------GCTAAGGGGGAAGGAGGAGGACACTGG------GCGGGATCTATCAGCAGCGAATTCCCCATACATCTCGAGGCGCCTATCAAAAAGATACTCCGAAGGCTGAGGGATCGAGGTCTCATTAGCCGAAGAAGACCCTGGCCAATCCACGTGGCCTGCTTGACGAACGTCAGCGACGGAGACATCGTAAATTGGTCCGCGGGCATCGCTATCAGTCTTCTGTCCTACTACAGGTGCTGCGACAACCTTTACCAAGTCCGAAGGATTGTCGACCACCAGATCCGCTGGTCTGCAATATTCACCCTAGCCCACA
Eschscholzia          ATG---GACTACACATATGCACCAGGGAGGAACCAGTTGTTTGTTCCAGGACCAGTCAATATACCAGAACCAGTCCTTCGTGCAATGAACAGAAACAATGAAGATTATCGATCCCCTGCTATACCAGCCTTGACTAAAACCCTCATTGAAGATGTTAAAAAGATTTTCAAGACTACTTCTGGGACCCCATTCTTGTTCCCCACTACAGGTACTGGGGCATGGGAAAGTGCACTTACAAACACATTATCTCCTGGTGATAGGACTGTTTCTTTCCTTATTGGACAATTCAGTCTGTTATGGATTGATCAGCAGCAACGCCTCAAATTCAACGTCGATGTCGTAGAAAGTGAGTGGGGTCGAGGTGCTGATCTTGAAGTGCTTGCATCCAAGTTGGCAGAGGACACAGCT---CATACTATTAAAGCTGTTTGCATTGTTCACAATGAAACTGCAACTGGAGTTACCAATAACTTGGCTGCTGTTAGGAACTTACTTGACCACTACAGGCATCCTGCATTATTTCTCGTTGATGGAGTGTCCTCGATATGCGCCCTTGACTTCCGTATGGATGAATGGGGAATAGATGTAGCTTTAACCGGATCACAGAAAGCTCTTTCTCTTCCTACTGGAATGGGCATAGTGTGTGCAAGCCCTAAAGCACTAGAAGCCTCCAAGACTGCAAAATCAGTTAGAGTGTTCTTCGACTGGAATGACTACTTGAAGTTCTATAAATTAGGAACTTATTGGCCATATACCCCTTCAATTCAGCTATT-ATATGGT-CTGAGAGCTGCTCTTGATCTATTGTTT---GAGGAAGGTCTTGATAATGTCATTGCTAGGCACACCCGTCTTGCCACAGCAACTCGGCT-TGCTGTT-GAAGCATGGGGTTTGAAAAATTGTACACAAAAGGAGGAATGGTTTAGTGACACTGTCACTGCAGTTGTTGTTCCTTCTTATATTGACAGTTCAGAAATTGTTAGAAGGGCATGGAAAAGATACAATCTAAGCTTGGGTCTAGGTTTAAACAAAGTAGCTGGGAAGGTCTTTAGAATTGGCCATCTTGGCAACTTGAATGAGCTCCAATTGATGGGTTGTTTAGCTGGAGTGGAGATGATCCTCAAAGACGTGGGGTACCCGGTGAAGTTGGGAAGTGGAGTGGCAGCTGCCTGTGCCTATTTGCAGAATAGCATTCCATTGATTCCTTCTAGGATTATGGTATTGGTTTTAGCCCTAGGGGATCTTCATATCCCTCATAGGGCATCTGATCTTCCTGCAAAGTTCAAATCTATGCTTGTTCCTGGAAAGATTCAGCACATTATTTGTACTGGAAATTTATGTATCAAAGAAGTTCATGATTACTTGAAGAGCCTATGCCCTGACATGCACATTACTCGGGGAGAGTATGATGAAGATGCACGTTATCCAGAGACCAAGACACTTACCATTGGTCAATTCAAACTTGGATTATGTCATGGTCATCAGGTTATCCCATGGGGAGACCTCGATTCTCTAGCTATGCTACAACGACAGTTGGATGTTGACATCCTTGTGACCGGCCACACTCATCAGTTTAAGGCTTACAAACATGAAGGCGGTGTCGTAATAAACCCTGGATCTGCTACAGGCGCTTATAGTAGCATCACATACGATGTCAACCCAAGCTTTGTCTTAATGGACATTGATGGCCTCCGAGTTGTGGTTTACGTGTATGAACTCATCGATGGAGAAGTAAAAGTCGATAAGATTGATTTCAAGAAGACGGCCACATGGCTACAACTGCTGCT------TCCGCCTTCCAAAAAGTTCAGATTCAGAGAGAC---AACCTTAGCTTTGATGCGTATGTTGTTGGCAAAGAAGATGCTCCAGCGATAGTGGTGCTACAAGAATGGTGGGGTGTCGATTTTGAGATCAAGAACCATGCTCTTAAAATTTCTCAATTAGGTTCTGGTTATAAAGCACTCATTCCAGATTTGTATCGTGGAAAGGTAGGTTTGGATGCTGCAGAAGCGCAACATTTAATGGATGGTCTCGATTGGCAAGGTGCAGTTAAAGATATTGGTGCATCAGTTAGCTGGCTAAAGGCTAATGGTTCCAAGAAGGTAGGTGTAACAGGATATTGCATGGGTGGTGCACTCGCGATTGCAAGTGCGGTTTTGGTACCCGAAGTTGATGCTGTTGTTGCTTTCTACGGAATTCCTCCTCCATCACTTGCAGACCCAGCCCAGACCAAGGCACCTGTACAGGCTCATTTTGGGGAGCTTGATAATTTTGTTGGTTTCTCAGATGTCACGGCGGCCAAAGCACTGGAAGAAAAGCTGAAATCATCTGGACTACATCACGAAGTGCACATTTACC??????????????????????????????????????????????????????????????????????????????????????????????????????????????????????????????????????????????????ATGAGTGGGGCTGGA---AAGAAAATCGCGGATGTTGCCGTCAAGGCATCG---AAGGGT------ATCGATTGGGATGCCATGGCTAAGCTTCTAGTCACTGAAGAAGCTCGTAAGGAATTCGCTTCCCTCCGCCGCGCTTTCGATGAGGTCAACTCCACCCTTCAGACCAAGTTCAGCCAGGAGCCGGAACCCATCGATTGGGAATATTATAGAAAAGGAATTGGCCCTCGTTTGGTGGATATGTACAAGGAGGCTTTTGACAGCATTCAGGTTCCCAAGTATGTAGATACAGTCACTCCTCAATACAAACCAAAATTCGAGTCACTGTTGGTGGAACTGAAAGAAGCAGAACAGAAATCGTTACAAGAGTCTGAAAGACTGGAAAAGGAGATCGCTGAAGTTCAAGAAATGAAGAAAAAGATCAGCACCATGACTGCAAATGAGTACTTTGAGAAGCATCCTGAGCTGAAGAAGAAGTTCGATGATGAAATCAGAAACGATTACTGGGGTTACATGCCTCAGGGAGATTATATTGACCTTCATCAGAAG-CGATATGGTTATCGCCATGATCACTTCGAGAGGAAACGAAAGAAGGAAGCTCGTGAAGTTCATAAGCGTTCTGCTTATGCCCAGAAGGCTTTGGGTATTAAGGGTAAGATGTTTGCTAAGAAACGTTATGCTGAGAAGGCTCTAATGAAGAAAACGTTGGCTATGCATGAAGAATCCTCAAATAGGCGCAAGGTAGATGAAAATGTCGACGAAGGATCAATTCCCGCTTATCTTATTGACCGTGAAAACACTCAACGTGCAAAGGTTTTAAGCAATACTATCAAGCAAAAGAGAAAAGAGAAGGCTGGTAAATGGGAGGTTCCTTTGCCTAAGGTAAGACCTGTTGCAGAGGATGAAATGTTTCGGGTTATCCGAACGGGTAAAAGAAAAACTAAACAATGGAAGCGAATGATAACCAAAGCCACTTTTGTTGGTCCGGGCTTTACAAGAAAGCCTCCCAAGTATGAGAGATTCATTCGTCCATCAGGGTTGCGATTCACCAAGGCCCATGTTACTCACCCGGAGCTTAAATGCACCTTTAATCTCGAAATCATCGGAATAAAGAAAAATCCCAACGGTCCAATGTACACTTCTCTTGGTGTTATTACCAAGGGAACCATCATTGAGGTGAATGTGAGTGAACTTGGTTTGGTCACTCCAGCGGGGAAAGTTGTTTGGGGAAAATATGCTCAAGTTACAAATAACCCTGAGAATGATGGTTGCATAAATGCTGTTTTGCTTGTC?????????????????????????????????????????????????????????????????????????????????????????????????????????????????????????????????????????????????????????????????????????????????????????????????????????????????????????????????????????????????????????????????????????????????????????????????????????????????????????????????????????????????????????????????????????????????????????????????????????????????????????????????????????????????????????????????????????????????????????????????????????????????????????????????????????????????????????????????????????????????????????????????????????????????????????????????????????????????????????????????????????????????????????????????????????????????????????????????????????????????????????????????????????????????????????????????????????????????????????????????????????????????????????????????????????????????????????????????????????????????????????????????????????????????????????????????????????????????????????????????????????????????????????????????????????????????????????????????????????????????????????????????????????????????????????????????????????????????????????????????????????????????????????????????????????????????????????????????????????????????????????????????????????????????????????????????????????????????????????????????????????????????????????????????????????????????????????????????????????????????????????????????????????????????????????????????????????????????????????????????????????????????????????????????????????????????????????ATGGGTAAAGAG------ATT---------------------------------------------------CAAAAGCAG------------------------------------------------------------------------------------------------GCAAACTACTCAGTCGAGGAACTTATCGCCTTGAACCCTTACAATCCAGACATCCTTCCCGATCTCGAGAATCATGTTAATGAGCAGGTTTCCTCAGAAACATACAATTTGGATGCAAATCTATGTCTTCTTAGACTGTATCAGTTTGAGCCAGAAAGAATGAGTACCCAGATTGTTGCTCGTATTTTGGTCAAGGCTCTTATGGCAATGCCAGCTCCAGATTTTGGTCTTTGTCTCTTTTTAATTCCAGAGCGAGTGCAAATGGAAGAACAGTTCAAGACCTTAATTGTTCTATCTCACTACCTCGAGACAGCAAGATTCCGGCAGTTTTGGGAGGAGGCAGCCAAGAACCGTGGCATAGTT---GACGTTGTGCCAGGTTTTGAGCAAGCAATCCAGAATTATGCGATTCACGTTCTTTCCCTGACATATCAAAAGGTTCCCAAGACGGTTCTAGCGGAGGCCATCAACATCGAAGGGCCTTCACTTGACAAGTTTGTAGAGCACCAAGTCACCAACTCCGGTTGGGTGATTGAGAAGGGCCAAGGCAAGGGTCAGCTTATTGCTCTTCCTCGCACCGAGTTTAACCAACCAGGCCTCAAGAA---AAACACTACGGAAAGCATCCCATTGGATCACATCACTCGGATCTTCCCTATTCTCGGC????????????????????????????????????????????????????????????????????????????????????????????????????????????????????????????????????????????????????????????????????????????????????????????????????????????????????????????????????????????????????????????????????????????????????????????????????????????????????????????????????????????????????????????????????????????????????????????????????????????????????????????????????????????????????????????????????????????????????????????????????????????????????????????????????????????????????????????????????????????????????????????????????????????????????????????????????????????????????????????????????????????????CGACGATGATGCGGGACTTTCTGATTTCCTTGCTTCTCTTATGGATTATACCCCTACTATCCCAGATGAATTAGTCGAACATTACGTCGCCAAAAGTGGTTTCCAATGTCCCGATGTTCGACTG----ATAAGACTGGTCGCAGTTGCCACACAGAAATTCATTTCTGAGGTTGCCGGTGATGCTCTACAGCATTGTAAGGCAAGGCAGACTGCAGTAGTCAAGGACAAGAGAGATAAACAGCAAAAG---GACAAGCGTCTAACTTTGACGATGGATGATCTCTCCAAGGCATTGCGT------------------------------------------------------------------GAGTACGGAGTGAATATGAAACACCAAGAGTATTTCGCCGACAACCCATCAACTGGAATGGATCCTGCTACGAGGGACGAA???????????????????????????????????????????????????????????????????????????????????????????????????????????????????????????????????????????????????????????????????????????????????????????????????????????????????????????????????????????????????????????????????????????????????????????????????????????????????????????????????????????????????????????????????????????????????????????????????????????????????????????????????????????????????????????????????????????????????????????????????????????????????????????????????????????????????????????????????????????????????????????????????????????????????????????????????????????????????????????????????????????????????????????????????????????????????????????????????????????????????????????????????????????????????????????????????????????????????????????????????????????????????????????????????????????????????????????????????????????????????????????????????????????????????????????????????????????????????????????????????????????????????????????????????????????????????????????????????????????????????????????????????????????????????????????????????????????????????????????????????????????????????????????????????????????????????????????????????????????????????????????????????????????????????????????????????????????????????????????????????????????????????????????????????????????????????????????????????????????????????????????????????????????????????????????????????????????????????????????????????????????????????????????????????????????????????????????????????????????????????????????????????????????????????????????????????????????????????????????????????????????????????????????????????????????????????????????????????????????????????????????????????????????????????????????????????????????????????????????????????????????????????????????????????????????????TGCAGTTAAAAAGCTCGTAGTTGAACTTTGGGATGGTCCGT-CCGGTCCGC-CTCCG-GGTGTGCACCTGTCGGCCCGTCCCTT-CTGCCGGCGATGCGCTCCTGGCCTTAACTGGCCGGGT-CGTGCCTCCGGCGCTGTTACTTTGAAGAAATTAGAGTGCTCAAAGCAAGCCCAAGCTCTGGATACATTAGCATGGGATAACATCATAGGATTTCGGTCCTATT-GCGTTGGCCTTCGGGATCGGAGTAATGATTAACAGGG-ACAGTCGGGGGCATTCGTATTTCATAGTCAGAGGTGAAATTCTTGGATTTATGAAAGACGAACCACTGCGAAAGCATTTGCCAAGGATGTTTTCATTAATCAAGAAC-GAAAGTTGGGGGCTCGAAGACGATCAGATACCGTCCTAGTCTCAACC????????????????????????????????????????????????????????????????????????????????????????????????????????????????????????????????????????????????????????????????????????????????????????????????????????????????????????????????????????????????????????????????????????????????????????????????????????????????????????????????????????????????????????????????????????????????????????????????????????????????????????????????????????????????????????????????????????????????????????????????????????????????????????????????????????????????????????????????????????????????????????????????????????????????????????????????????????????????????????????????????????????????????????????????????????????????????????????????????????????????????????????????????????????????GTTGGATTCAAAGCTGGTGTTAAAGATTACAAATTGACTTATTATACTCCTGAATATGAAACCAAAGATACTGATATCTTGGCAGCATTCCGAGTAACTCCTCAACCTGGAGTTCCAGCGGAGGAAGCAGGGGCCGCGGTAGCTGCCGAATCTTCTACTGGTACATGGACAACTGTGTGGACCGATGGACTTACCAGCCTTGATCGTTACAAAGGAAGATGCTNCCAAATCGAGCCCGTTGCTGGAGAAGATAATCAATATATTTGTTATGTGGCTTACCCTTTAGACCTTTTTGAAGAAGGTTCTGTTACTAACATGTTTACGTCCATTGTGGGTAATGTATTCGGATTCAAAGCGCTACGCGCTNNACGTCTGGAGGATCTGCGAATTCCTCCTGCTTATGTTAAAACTTTCCAAGGCCCGCCTCATGGTATCCAAGTTGAGAGAGATAAATTGAACAAGTACGGTCGTCCCCTATTAGGATGTACTATTAAACCGAAATTGGGGTTATCTGCTAAGAACTACGGTAGAGCGGTTTATGAATGTCTCCGCGGTGGACTTGATTTTACCAAGGATGATGAAAACGTGAACTCCCAACCCTTTATGCGTTGGAGAGACCGTTTCTTATTTTGTGCGGAAGCAATTTATAAAGCACAGGCCGAAACAGGTGAAATCAAAGGACATTACTTGAATGCTACTGCAGGTACATGCGAAGAAATGATCAAAAGGGCTGTATTTGCCAGAGAATTGGGAGTTCCTATCGTAATGCATGACTATTTAACGGGGGGATTCACTGCAAATACTAGCTTGGCTCATTATTGCCGCGATAATGGTCTACTTCTTCACATCCACCGCGCAATGCATGCAGTTATTGATAGACAGAAGAATCATGGTATACACTTTCGTGTACTAGCTAAAGCGTTACGTATGTCTGGTGGAGATCATATTCACTCTGGTACCGTAGTAGGTAAACTGGAAGGGGAAAGAGAAATTACCTTGGGCTTTGTTGATTTACTACGTGATGATTTTGTTGAAAAAGACCGAAGTCGCGGTATTTATTTCACTCAAGATTGGGTCTCTCTACCAGGTGTTCTGCCTGTGGCTTCAGGGGGTATTCACGTTTGGCATATGCCTGCTCTGACCGAGATCTTTGGGGATGATTCCGTACTACAGTTCGGTGGAGGAACTTTAGGACACCCTTGGGGAAATGCACCGGGTGCCGTAGCTAATCGAGTAGCCCTAGAAGCTTGTGTACAAGCTCGTAATGAGGGACGTGATCTTGCTCGTGAAGGTAATGAAATTATCCGTGAGGCTTGCAAATGGAGCCCTGAGCTAGCTGCTGCTTGTGAGGTATGGAAGGAGATCAAATTCGA--ATTTGAA-GCAATGGATACTTTGTAA??????????CACTTGAANNNNNNNNCCTNNGGCGTATCGCTCAAATCATTGGTCCGGTACTGGATGTAGCCTTTCCCCCGGGTAAGATGCCTAATATTTACAACGCTTTGGTAGTTAAGGGTCGAGATACTGTCGGACAGCAAATTAATGTCACTTGTGAGGTACAGCAATTATTAGGAAATAATCGAGTTAGAGCTGTAGCTATGAGTGCTACGGATGGTCTGACGAGAGGAATGGGAGTGATTGATACGGGAGCTCCTCTAAGTGTTCCAGTCGGTGGGGCGACTCTAGGACGAATTTTCAACGTTCTTGGAGAGCCTGTTGATAATTTAGGTCCTGTAGATACTCGCACAACATCTCCTATTCATAGATCTGCGCCTGCCTTTATACAATTAGATACCAAATTATCTATTTTTGAAACAGGGATTAAAGTAGTGGACCTTTTAGCTCC-TTATCGACGTGGGGGAAAAATAGGACTATTCGGGGGGGCTGGAGTGGGTAAAACAGTACTTATCATGGAATTGATCAACAACATTGCCAAAGCTCATGGAGGGGTATCCGTATTTGGCGGAGTAGGCGAACGTACTCGTGAAGGGAATGATCTTTACATGGAAATGAAAGAGTCTGGAGTGATTAATGAACAAAATATTGCAGAATCCAAAGTAGCTCTAGTCTATGGTCAGATGAATGAACCGCCGGGAGCTCGTATGAGAGTTGGTTTGACTGCCCTAACTATGGCGGAATATTTCCGGGATGTTAATGAACAAGATGTCCTTCTATTTATCGACAATATTTTCCGTTTCGTCCAAGCGGGGTCCGAAGTATCTGCCTTATTAGGCANNANNNNNTCTGCTGTGGGTTATCAACCTACCCTTAGTACAGAAATGGGTTCTTTGCAAGAAAGAATTACTTCTACCAAAGAGGGATCCATAACTTCTATTCAAGCAGTTTATGTACCTGCGGACGATTTGACCGACCCTGCCCCCGCTACGACATTTGCACATTTAGATGCTACTACCGTACTATCAAGAGGACTCGCTGCCAAAGGTATCTATCCAGCAGTAGATCCTTTAGATTCAACGTCAACTATGCTCCAACCTCGGATCGTTGGTGAGGAACATTATGAAATTGCGCAAAGAGTTAAGCAAACTTCACAACGTTACAAAGAACTTCAGGATATTATAGCTATCCTTGGGTTGGACGAATTATCCGAAGAGGATCGTTTAACCGTAGCAAGAGCACGAAAAATTGAGCGTTTCTTATCACAACCCTTCTTCGTAGCAGAAGTATTTACCGGTTCTCCAGGGAAATATGTTGGTCTAGCAGAAACAATTAGGGGGTTTCAACTGATCCTTTCCGGAGAATTAGATGGTCTTCCTGAGCAGGCCTTTTATTTGGTAGGTAACATCGATGAAGCTACCGCGAAGGCTATGAACTT???????????????????????????????????????????????????????????????GCTGGGGAAATGGTTGAATTTGCCAGCGGTGTGAAAGGAATAGCGTTGAATCTTGAAAATGAGAATGTAGGTATTGTTGTCTTTGGAAGTGATACCGCTATCAAAGAAGGAGATCTTGTCAAGCGCACTGGATCTATTGTGGATGTTCCTGCAGGAAAGGCAATGCTAGGCCGTCTGGTCGACGCGTTGGGAGTACCTATTGATGGAAGAGGGGCTCT---AAGCGATCACGAACGAAGACGCGTCGAAGTTAAAGCCCCTGGGATTATTGAACGGAAATCTGTGCACGAGCCTATGCAAACAGGGTTAAAAGCGGTAGATAGCCTGGTTCCTATAGGCCGTGGTCAACGAGAACTTATAATCGGGGACCGACAAACTGGAAAAACCGCTATTGCTATCGATACCATATTGAACCAAAAGCAAATGAAC--------------TCAAGGGGCACCTCT---------------------------------------------GAGAGTGAGACATTGTATTGTGTCTATGTAGCGATTGGACAGAAACGCTCAACTGTGGCACAATTAGTTCAAATTCTTTCAGAAGCGAATGCTTTGGAATATTCCATTCTTGTAGCAGCCACCGCTTCGGATCCTGCTCCTCTGCAATTTCTGGCCCCATATTCTGGGTGTGCCATGGGGGAATATTTCCGCGATAATGGAATGCACGCATTAATAATCTATGATGATCTTAGTAAACAGGCGGTGGCATATCGACAAATGTCATTATTGTTACGCCGACCACCAGGCCGTGAGGCTTTCCCAGGGGATGTTTTCTATTTACATTCCCGTCTCTTAGAAAGAGCCGCTAAACGATCGGACCAGACAGGTGCAGGTAGCTCGACCGCGTTACCCGTCATTGAAACACAAGCTGGAGACGTATCGGCCTATATCCCCACCAATGTGATCCCCATTACAGATGGACAAATCTGTTCGGAAACAGAGCTCTTTTATCGTGGAATTAGACCAGCTATTAACGTCGGCTCATCTGTCAGTCGCGTCGGGTCTGCCGCTCAGTTGAAAGCTATGAAACAAGTCCGCGGTAGTTCAAAACTTGAATTGGCACAATA????????????????????????????????????????????????????????????????????????????????????????????????????????????????????????????????????????????????????????????????????????????????????????????????????????????????????????????????????????????????????????????????????????????????????????????????????GGGGAACCTCTCGCT---GGTTTTTGGAATTCGACATCAGGAAGTGTTTTCACACCATCGACCGACATCGACTCATCCCAATCTTTAAGGAAGAGATCGACGATCCCAAGTTCTTTTACCCCACTCATAAACTCTTTTCCGCCGGACGACTCGTAGGAGGTGAGAAGGGCC------CTT-----ACT---------CCGTCCCACACAGTGTACTACTATCGGCCCTACCAGGCAACATCTACCTACACAAGCTCGATCAGGAGATAGGGAGGATCCGACAGAAGCACGAAATTCCGATTGTTCAGAGAATCAGATCGGTTCTATTAAGGACAGGTCGT---ATTGATGACCAAGAAAACTCTGGAGAAGAAGCAAGCTTCAACGCTCCCCA---------------AGACAACAGAGCCATCATTGTGGGGAGGGTAAAGAGCATCCAACGCAAAGC-GGCCTTTCATTCCCTTGTTTCGTCGTGGCACACCCCCCCCACAAGCACCCCCCGGCGAAGGGGGGACCAGAAAACGCCTTTCGTTTTCCCCCCTTCGTCGG------CCCTTGCCGCCTTCCTTAACAAGCCCTCGAGCCTCCTTTGCGCCGCCTTCCTTATA---GAA---GCCGCC---------GGGTTGACCCCGAAG---------GCCGAATTCTATGGTAGAGAACGC------TGTAATAAT------------------TGGGCC---------ATGAGAGACCTTATTAAGTATTGCAAAAGAAGGGGCCTGCTGATAGAGCTGGGTGGGGAGGCGATACTCGTTATCAGGTCAGAGAGACGCCTGGCCCGTAAGCTGG------CCCCCT------TAAATTACCATTACTT---AATAAGGATTTGTTACGCGCGATATGCCGACGACTCACTACTGGGAATCGTGGGTGCCGTAGAGCTTCTCATAGAAATACAAAAACGTATCACCCACTTCCTACAA----------------------------------------------------------------------------------------------TCCGGCCTGAACCTTTGGGTAGGCTCTGCAGGATCAACAACAATAGCTGCACGGAGTACGGTAGAATTCCCCGGTACGGTCATTCGGGAAGTCCCTCCGAGGACGACTCCCATACAATTCTTGCGAGAGCTGGAGAAGCGTCTACGGGTAAAGCACCGTATCCATATAAC-TGCTTGCCACCTACGCTCCGCCATCCATTCCAAGTTTAGGAACCTAGGTAATAGTATCCCGATCAAACTGCTGACGAAGGGGATGAGCGGAACAGGGAGTCTACTGGACGCGGTTCAACTAGCGGAGACTCTTGGAACAGCTG-------------------------------------GAGTAAGAAGTCCCCAAGTGAGCG------TATTATGGGGG--------------GCCGTCAAGCACATCCGGCAAGG---ATCAAGGGAGATCTCGTTGTTGCATAGCTCAGGTCGGAGCAACGTGCCATCGGACGTTCAAC-------------------------AGGCAGTCTCACGATCGGGCA------TGAGTGTCCGGAAGTTGTCATTGTATACTCCC------------GCGGGTCGGAAG-------------------------------------------------------------GCGGCGGGAGAAGGAGGGGGACACTGG------GCGGGATCTTTCAGCAGCGAATTCCCCATACAGATAGAGGCCCCTATCAAAAAGATACTCCGAAGGCTTCGGGATCGAGGTATCATTAGCCGAAGAAGGCCCTGGCCAATCCACGTGGCCTGCTTGACGAACGTCAGCGACGGAGACA?????????????????????????????????????????????????????????????????????????????????????????????????????????????????????????????????
Euphorbia             ATG---GATTACGTATATGGACCCGGAAGGAATCACTTGTTCGTTCCAGGACCCGTGAATATCCCCGAACCGGTTCTCCGGGCAATGAACCGGAACAATGAAGACTACCGTTCCCCCGCTGTCCCCGCCCTCACRAAAACACTTCTTGAAGATGTCAAAAAGATCTTCAAAACCACATCTGGAACTCCATTTATGATTCCAACCACAGGTACTGGAGCTTGGGAGAGTGCTTTGACTAACACATTGTCTCCCGGAGACCGGACTATCTCGTTCCTGATTGGACAGTTCAGTTTGCTTTGGATTGACCAGCAACAACGACTCGGTTTCGATGTTGATGTGATTGAAAGTGAATGGGGTCAAGGTGCTAATCTTGAAATTCTTGCTTCAAAACTTTCTGCTGATTCTGCT---CATACTATTAAGGCTATNTGCATTGT-CACAATGAGACT--GCTCTGGGGTTCCAATAACTTGG?????????????????????????????????????????????????????????????????????????????????????????????????????????????????????????????????????????????????????????????????????????????????????????????????????????????????????????????????????????????????????????????????????????????????????????????????????????????????????????????????????????????????????????????????????????????????????????????????????????????????????????????????????????????????????????????????????????????????????????????????????????????????????????????????????????????????????????????????????????????????????????????????????????????????????????????????????????????????????????????????????????????????????????????????????????????????????????????????????????????????????????????????????ATGGTGCTAGTTTTAGCTATAGGAGACCTTCATATACCTCATAGGGCAGCTGATTTGCCCCCAAAATTCAAGTCCATGCTTGTTCCTGGCAAGATTCAACATATTATTTGCACTGGAAATCTCTGCATTAAAGAAGTACATGATTATTTGAAGAGTCTTTGTCCAGATTTGCACATAACCCATGGTGAATATGATGAAGATTCACGTTATCCGGAGACAAAAACACTTACTATTGGCCAATTTAAGCTTGGAATCTGCCATGGGCATCAGGTAATTCCATGGGGTGACTTAGATTCACTAGCAATGTTACAGAGGCAACTCGATGTGGACATCCTAGTCACAGGCCACTCCCATCAGTTCACAGCCTACAAGCATGAGGGTGGAGTTGTCATAAATCCCGGTTCTGCCACTGGTGCTTACAGTAGCTTTACTTATGATGTGAACCCAAGCTTTGTTCTTATGGATATTGATGGTCTACGAGTTGTGGTTTATGTGTACGAACTTATCGATGGTGAAGTAAAAGTTGACAAAATTGACTTCAAGAAGACAGCCTC???????????????????????????????????????????????????????????????ACTACATTTGATGCCTACGTGGTTGGGAAAGAAGATGCTCCTGGAATAGTTGTGGTTCAAGAATGGTGGGGTGTGGATTTTGAGATCAAGAACCATGCTGTTAAAATCTCCCAATTGGAACCTGGGTTTAAGGCACTTATCCCCGATTTATATCGAGGAAAGGTTGGGGTGGAAGTAGCTGAAGCTCAACATTTGATGGATGGTCTTGATTGGCAAGGTGCTCTTAAAGATATCCGTGCTTCTGTTAATTGGCTCAAGGCCAATGGTTCCAAGAAGGTAGGGGTAACTGGGTTTTGCATGGGAGGTGCACTTTCTGTAGCAAGTTCTGTTTTGGTTCCTGAGGTGGATGCTGTTGTTGCTTTTTATGGGGTTCCTCCATCAGAGCTAGCAGACCCTGCCCAGGCTAAGGCCCCTGTCCAAGCTCATTTTGGAGAGCTTGACAATTTCGTTGGATTCTCAGATGTTACGGCTGCAAAGGGTTTAGAAGAAAAGCTGAAAGCATCAGGAGTTCCATATGAGGTGCACGTGTATCCGGGAAATGCACATGCTTTTATGAATAGGTCTGAAGAAGGTGTGAAGAGGAGGAAGAGCATGGGAATGCCTGATGAGGATGATGCT---TCTGTTGACCTGGCTTGGTCTCGCTTTAAATCCTGGATGACTCGCTACCTTTTCG??ATGAGTGGAACAGTG---AAGAAGGTAACCGATGTCGCTTTCAAGGCATCC---AAGAAC------ATCGATTGGGAGGGAATGGCTAAGCTCCTCGTCACCGATGAGGCTCGCAAGGAGTTCAATACGCTCCGCCGCGCTTTCGACGACGTTAACTCCCAGCTCCAAACTAAGTTCAGCCAGGAACCTGAACCAGTAAACTGGGATTATTATAGAAAGAACATTGGCTCTCGCTTGGTTGACATGTACAAGGAAGCACATGACAGTATTGAAATTCCCAAGTTCGTGGACACCGTCACTCCTGAATATAAACCAAAGTTTGAGTCTCTGTTGGTAGAACTGAAACAAGCAGAGGAACAATCTCTAAAAGAATCTGAAAGACTTGAGAAGGAGATTGCAGAAGTCCAAGAGTTGAAGAAGAAGTTCAGTACCATGACTGCGGATGAATACTTTGAAAAGCATCCGGAGCTAAAGAAGAAGTTTGATGATGAAATCCGCAATGATTATTGGGGTTATATGCCGCAAGGAGATTACATAGAGCTTCACAGGAAG-AGGAATGGCTACCGCCTTGACCATTTCGAGCGCAAGCGCAAGAAGGAGGCTCGTGAAGTTCACAAGCGCTCTGAAAGGGCTCAGAAGGCCTTGGGTATTAAGGGTAAGATGCTTGCCAAGAAAAATTATGCTGAGAAGGCTCTCATGAAGAAAACATTGGCAATGCATGGGGAGTCATTATTGAGGCGCAAGGTGGATGATGATGTTCAGGAAGGAGCTGTTCCTGCCTATCTACTAGATCGTGAAAACACAACACGAGCAAAGATCTTAAGTAATACTGTTAAGCAAAAGAGGAAAGAAAAAGCTGGGAAATGGGAGGTTCCACTGCCCAAGGTGAGGCCTGTTGCAGAAGATGAAATGTTTAAAGTGATGAGATCTGGCAAGCGCAAGACCAAGCAGTGGAAAAGGATGGTAACTAAAGCCACGTTTGTTGGACCGGGATTTACAAGAAAACCTCCCAAGTACGAGCGTTTCATTCGTCCTTCAGGTCTTCGTTTTACAAAGGCCCATGTCACTCACCCGGAACTAAAATGCACATTCAATCTTGAGATCATTGGAGTCAAGAAAAATCCTAATGGTCAAATGTATACGTCTCTTGGTGTGATGACCAAGGGAACTATCATTGAGGTGAATGTTAGTGAATTAGGGCTTGTGACACCTGCTGGAAAAGTTGTATGGGGTAAATATGCTCAAGTAACAAATAACCCCGAGAATGACGGCTGTATAAACGCAGTTCTTCTAGTCATGGTA---ATACCGAAG------ATT-----------------------------------------------------------------------------------------------------------TTTTCTGCTTCT------------------------AAAGCCAATCAAAAGAAC------------------------------------------------GCACCTGATTTTTTGCCCATAGAAGGTGGTCATGGGCGTAAAGTCTCGGTGACG---------------------------------------------------------------------------------------AAACGGCAGAAAACTGGACCTACTGTGTTGTATATTGGTCGAATACCCCATGGTTTTTACGAGAAAGAAATGGAAGCGTACTTTTCCCAGTTTGGTACTATCAAGAGATTGAGAATCGCAAGAAGCAAGAAGACTGGAAAATCGAAACATTATGGATTCATCGAATTTGAAGATTCTGAGGTAGCAGAAGTTGTGGCTGAGTGTATGCATAACTATCTCTTGTTTGAACATCTTCTTCAAGTTCATCTTATCCCTTCCGAGCAAGTTCATCCAAAATTGTGGAAAGGCTTTAATGTT---CGGTTCCAGCTATTTGACCGGGTTCAAGTTGAAAGAAAACGGCAGAACAAGGATAGAACCCTTGAAGAGCACAAAAAATTGGTGGAGAAGATCAAGAAGAGAGATCAGAAGCGGAGAAAAAGAATAGAGGCTGTTGGTATTGAATACGAGTGCCCACAAATTGTTTGTGACCTC---CAACCTGCTCCTAAAAGGATTAAGTTTGAAGATTGAAAGGGAGATGAGATGTTGAAGAACATCTTTTTTGATGTCAAGAAGAAATTTGAGACAGCTATTGGAGTACTTAAGAAGGAGAAGATCACCATTGCTCCTGAAGATCCAGCTGCTGTGTCTCAATATGCCAAGGTCATGAAGATGATTCGAGAGAAGGCTGATTTGTTCTCAGAGTCTCAAAGAATTAAATACACTATCGATACAAAAACAAAGGATATTCCAGATGCTCGGACATACTTGTTGACGTTGAAGGAAATACGACTTAAGAGAGGTATTGCTACTGATGAGCTTGGTGCAGAGGCTATGATGATGGATGCTTTGGAGAAAGTTGAAAAGGAAATCAAGAAACCTCTAATGAGAAGTGATAAGAAAAATATGGCTCTTCTACTTGCAGAGTTTGACAAAATTAATAAGAAGCTAGGAATTCGAAAGGAAGATCTCCCCAAGTATGAAGAAGAGTTGGAACTCAAAATTGCCAAGGCACAATTAGAGGAACTGAAGAAGGATGCTCTTGAGGTCATGGATACCCAAAAGAAGAGGGAGGAATTTAAGGATGAG-------GAAATGGTAGACGTGAAATCATTGGATATCCGGAACTTCATG????????????????????????????????????????????????????????????????????????????????????????????????????????????????????????????????????????????????????????????????????????????????????????????????????????????????????????????????????????????????????????????????????????????????????????????????????????????????????TCGCCTTTATCAGTTTGAACCTCAGAAAATGAGCACTNNNNTTGTTGCTCGCATTTTGCTTAAGGCACTCATGGCAATGCCAGCTCCAGATTTTAGCCTTTGTCTATTTTTGATCCCTGAACGAGTTCAAATGGAGGAACAGTTCAAGACATTGATTGTTCTTTCTCATTATTTGGAGACAGGGAGGTTCCGGCAGTTTTGGGATGAAGCAGCTAAGAGTCGGCACATAGTT---GAAACTGTGCCAGGTTTTGAGCAAGCAGTTCAATCGTATGCAATTCATCTGCTTTCCTTGACTTATCAAAAGATTCCCCGGTCTGTACTCGCTGAGGCTATTAACATAGAAGGTTTATCCTTGGACAAGTTCTTAGAGCAACAAGAAGCAAACTGTGGGTGGACTATAGAGAAGGGGCATGGCCGGGGGCAGCTGATTGTCTTGCCCAGCAACGAGTTTAACCACCCCGAGCTCAAGAA---AAACACTGCAGATACTGTACCATTAGACCACATTGCCCGTATCTTCCCCATTCTTGGAATGGCACTAAGGAAATTTTACAGCGAGATTAAGGGATTGAAGGTGAAGGAATTGCCTGGCCATGTGAAGCCGATGCTTTCAATTGATTACTTGAAGAAATCTGTGGAGAGAGGGTTGGAAAATTACCGTGTCAAGTACATCGAGACCGATTCGATTGTTCCTCTCTACCATGTCTGCTTTGGGGGGATGATCTTTTCTTACCTTATTGCTCTTCCCGAGGAACGTCGCCATCTTGTGCACAAGGAGCACGGATGGCTTACGTTGAACGAGGTGTTGTGAAATCAAAGCGATCACTATGGAGACTGAGAACTATCACTGATTTCTTCTGGGCTATTGTAAACTTCATAAGTGTATTCTTTTCTACTATGTTTTCGATGGACAAGTCAAATACTTACCGGAAAGGATCTGGCTCTAGCAAGAAA---TGGGATGGTGGC---CCCGGT---------------GGGCCTGGAAGT------GGACCATATGGTGGTGGC------------------------------------------------------CCTCGAGGTCCACCT---CGAGGT---TTGGATAATGTTCGAGGGATT------------------GACCACAGTTCCTTACCGGCCTGTGGTTCCTGCTGCGGGCGATGATGATGCAGCTCTCACTGAATTTCTCTCTTCCTTGATGGATTACACTCCCACTATACCTGATGAATTGGTGGAGCATTATCTTGCCAAGAGTGGGTTTCAGTGTCCTGATGTTCGATTA----ATTAGATTAGTTGCAGTTGCTACTCAGAAATTTGTTGCAGAGGTTGCAAGCGATGCACTTCAGCAGTGCAAAGCTCGTCAAACAACAGTTGTCAAAGATAAAAGAGACAAGCAGCAAAAG---GAAAAACGCCTC-ACTTGACTATGGATGATCTGTCCAAGGCATTGCGT------------------------------------------------------------------GATTATGGAGTTAATGTGAAGCACCAGGAGTATTTTGCTGATAGCCCATCAACAGGGATGGACCCTGCTTCTAGAGATGAGATGGCGACGGCGTTG------GTGCGATCTGGT---------------CTCCGAAATGCT-CTT------CGCGGCGGCTCC---------------------------AGAACTTCTGCCGCTCCCAAGAGG---TCCTTC------TCCTCTGGT------CATGGCGATGTTGAATTTGAGGCTGCAGAGGCATCAAAGTGGGAGAAGATAACGTATATGGGGATTGCAGGGTGCTCTGCCCTAGCTGTCTATTGCCTATCAAAGGGCCATCACCATGAAGAGGAACCTCCTGCCTATCCATATTTGCACATTCGTAATAAGGAGTTCCCGTGGGGACCAGATGGGCTTTTTGAGAGGAAA------------CAC---------CATTAA????????????????????????????????????????????????????????????????????????????????????????????????????????????????????????????????????????????????????????????????????????????????????????????????????????????????????????????????????????????????????????????????????????????????????????????????????????????????????????????????????????????????????????????????????????????????????????????????????????????????????????????????????????????????????????????????????????????????????????????????????????????????????????????????????????????????????????????????????????????????????????????????????????????????????????????????????????????????????????????????????????????????????????????????????????????????????????????????????????????????????????????????????????????????????????????????????????????????????????????????????????????????NNNATGCTTGTCTCNNAGANTAAGCCATGCATGTGTAAGTAT-GAACTAATTCAGACTGTGAAACTGCGAGTGGCTCATTAAATCAGTTATAGTTTGTTTGATGGTATCT-GCTACTCGGATAACCGTAGTAATTCTAGAGCTAATACGTGCAACAAACCCCGACTTCT-GGAAGGGATGCATTTATTAGATAAAAGGTCGACGCGGGCTCTGCCCGTTGCTCTGATGATTCATGATAACTCGACAGATCGCAC-GGCCATCGTGCCGGCGACGCATCATTCAAATTTCTGCCCTATCAACTTTCGATGGTAGGATAGAGGCCTACCATGGTGGTGACGGGTGACGGAGAATTAGGGTTCGATTCCGGAGAGGGAGCCTGAGAAACGGCTACCACATCCAAGGAAGGCAGCAGGCGCGCAAATTACCCAATCCTGACACGGGG-AGGTAGTGACAATAAATAACAATACCGGGCTCATT-GAGTCTGGTAATTGGAATGAGTACAATCTAAATCCCTTAACGA-GGATCCATTGGAGGGCAAGTCTGGTGCCAGCAGCCGCGGTAATTCCAGCTCCAATAGCGTATATTTAAGTTGTTGCAGTTAAAAAGCTCGTAGTTGGACCTTGGGTTGGGTCGA-CCGGTCCGC-CTTTT-GGTGTGCACCTGTCGGCTCGTCCCTT-CTGCCGGCGATGCGCTCCTGGCCTTAATTGGCCGGGT-CGTGCCTCCGGCGCTGTTACTTTGAAGAAATTAGAGTGCTCAAAGCAAGCCTACGCTCTGWATACATTAGCATGGGATAACATCATAGGATTTCGGTCCTATT-CTGTTGGCCTTCGGGATCGGAGTAATGATTAACAGGG-ACAGTCGGGGGCATTCGTATTTCATAGTCAGAGGTGAAATTCTTGGATTTATGAAAGACGAACAACTGCGAAAGCATTTGCCAAGGATGTTTTCATTAATCAAGAAC-GAAAGTTGGGGGCTCGAAGACGATCAGATACCGTCCTAGTCTCAACCATAAACGATGCCGACCAGGGATCGGCGGATGTTGCTTTTAGGACTCCGCCGG-CACCTTATGAGAAATCAAAGTC-TTTGGGTTCCGGGGGGAGTATGGTCNCAAGGCTGAAACTTAAAGGAATTGACGGAAGGGCACCACCAGGAGTGGAGCCTGCGGCTTAATTTGACTCAACACGGGGAAACTTACCAGGTCCAGACATAGTAAGGATTGACAGACTGAGAGCTCTTTCTTGATTCTATGGGTGGTGGTGCATGGCCGTTCTTAGTTGGTGGAGCGATTTGTCTGGTTAATTCCGTTAACGNACGAGACCTCAGCCTGCTAACTAGCTATGYAGAGG-TATCCTTCTGCGGCCAGCTTCTTAGAGGGACTATGGCCTTTTAGGCCAAGGAAGTTTGAGGCAATAACAGGTCTGTGATGCCCTTAGATGTTCTGGGCCGNACGCGCGCTACACTGATGTATTCAACGAGTCTATA-GCC-TTGG-CCGACAGGCCCGGGTAATCTTTGAAA-TTTCATCGTGATGGGGATAGATCATTGCAATTGTTGGTCTTCAACGAGGAATTCCTAGTAAGCGCGAGTCATCAGCTCGCGTTGACTACGTCCCTGCCCTTTGTACACACCGCCCGTCGCTCCTACCGATTGAATGGTCCGGTGAAGTGTTCGGATCGNGGCGACGTGGGCGGTTC-GCTGCCGGCGACGTCGCGAGAAGTCCACTGAACCTTATCATTTAGAGGAAGGNGNNNAAGTGTTGGATTCAAGGCTGGTGTTAAAGATTATAAATTGACTTATTATACTCCTGACTATGAAACCAAAGATACTGATATCTTGGCAGCATTCCGAGTAACTCCCCAACCTGGAGTTCCGCCTGAGGAAGCAGGAGCTGCGGTAGCTGCTGAATCTTCTACTGGTACATGGACAGCTGTGTGGACCGATGGGCTTACCAGTCTTGATCGTTATAAAGGGCGATGCTACCACATCGAGCCCGTTGCTGGAGAAGAAAGTCAATTTATTGCTTATGTAGCTTACCCCTTAGACCTTTTTGAAGAAGGTTCTGTTACTAACATGTTTACCTCCATTGTAGGTAATGTATTTGGGTTCAAAGCCCTGCGCGCTCTACGTCTGGAGGATTTGCGAATCCCTCCTGCTTATTCCAAAACTTTCCAAGGCCCGCCTCACGGCATCCAAGTTGAGAGAGATAAATTGAACAGGTGTGGTCGCCCCCTATTGGGCTGTACTATTAAACCTAAATTGGGGTTATCTGCTAACAATTACGGTAGAGCTGTTTATGAATGTCTACGCGGTGGACTTGATTTTACCAAAGACGACGAGAACGTGAACTCCCAACCATTTATGCGTTGGAGAGACCGTTTCTTATTTTGTGCCTGAGCCATTTTTAAAGCACAGGCTGAAACAGGTGAAATCAAAGGGCATTATTTGAATGCTACCGCAGGTACATGCGAAGAAATGATCAAAAGGGCTGTATTTGCCAGGGAATTAGGAGTTCCTATCGTAATGCATGACTACTTAACAGGGGGATTCACGGCAAATACTAGCTTGGCTCATTATTGCCGAGATAATGGTTTACTTCTTCACATTCACCGCGCAATGCATGCAGTTATTGATAGACAGAAGAATCATGGTATACATTTTCGTGTATTAGCTAAGGCATTACGTATGTCTGGTGGAGATCATATTCACGCTGGTACCGTAGTAGGTAAACTTGAAGGTGAAAGAGAGATCACTTTGGGCTTTGTTGATTTACTGCGTGATGATTTTGTTGAAAAAGATCGAAGCCGCGGTATTTATTTCACTCAAGATTGGGTCTCTTTACCAGGTGTTCTTCCTGTAGCTTCAGGGGGTATTCACGTTTGGCATATGCCTGCTCTGACCGAGATCTTTGGAGATGATTCCGTACTACAATTCGGTGGAGGAACTTTAGGGCACCCTTGGGGAAATGCACCCGGTGCCGTAGCTAATCGAGTAGCTTTAGAAGCATGTGTACAAGCTCGTAATGAGGGACGTGATCTTGCTCGTGAGGGTAATGAAATTATCCGTGAGGCTGCAAAATGGAGTCCTGAACTAGCTGCTGCTTGTGAAGTATGGAAAGAGATTAAATTTGA--ATTCGAA-GCAATGGATACTTTGTAAGGAGTTTCGGCGCTTGAAAAAAAGAACCTGGGGCGTATCGTTCAAATCATTGGGCCAGTACTAGATGTAGCTTTTCCCCCGGGCAAGATGCCTAATATTTACAACGCTTTAGTAGTTAAGGGTCGAGATACTGTTGGTCAAGAAATTAATGTGACTTGTGAAGTACAACAATTATTAGGAAATAATCGAGTTCGGGCTGTAGCTATGAGTGCTACAGATGGTCTAACGAGAGGAATGGAAGTGATGGACACAAAAGCTCCTCTAAGTGTTCCAGTCGGTGGGACGACTCTAGGACGAATTTTCAACGTGCTTGGAGAACCTATTGATGATTTAGGTCCTGTAGATACTCGTGCAACATCCCCTATTCATAGATCTGCACCTGCCTTTATACAGTTAGATACAAAATTATCTATTTTTGAAACAGGAATTAAAGTAGTAGATCTTTTAGCCCC-TTATCGCCGTGGAGGAAAAATCGGACTATTCGGCGGGGCTGGAGTGGGTAAAACAGTCCTTATTATGGAATTAATCAACAACATTGCGAAAGCTCATGGGGGTGTATCTGTGTTTGGCGGAGTAGGTGAACGTACTCGTGAGGGAAATGATCTTTACATGGAAATGAAAGAATCTGGAGTAATTAATGAAAAAAATATTGCAGAATCAAAAGTAGCTCTAGTCTATGGTCAGATGAACGAACCGCCGGGAGCTCGTATGAGAGTTGGTTTGACTGCCCTAACTATGGCGGAATATTTCCGAGATGTTAATGAACAAGACGTACTTCTATTTATTGACAATATTTTCCGTTTCGTYCAAGCAGGATCCGAAGTATCGGCCTTATTGGGTAGAATGCCTTCCGCAGTGGGTTATCAACCTACCCTTAGTACCGAAATGGGTTCTTTACAAGAAAGAATAACTTCTACCAAAGAAGGGTCTATAACTTCTATTCAAGCCGTTTATGTACCTGCCGACGATTTGACTGACCCTGCTCCTGCCACCACATTTGCACATTTAGACGCTACTACTGTACTATCAAGAGGATTAGCCGCTAAAGGTATCTATCCAGCAGTAGATCCTTTAGATTCAACGTCAACTATGCTCCAACCTCAGATTGTTGGTGAGGAACATTATGAAACTGCGCAAAGAGTTAAGCAAACTTTACAACGTTACAAAGAACTTCAGGACATTATAGCTATCCTGGGGTTGGACGAATTATCCGAAGAAGATCGCTTAACTGTAGCAAGAGCGCGAAAAATTGAACGTTTCTTATCACAACCCTTTTTCGTAGCAGAAGTATTTACCGGTTCGCCGGGGAAATATGTCGGTCTAGCAGAAACAATTAGAGGGTTTAAATTGATCCTTTCCGGAGAATTAGATAGTCTCCCTGAACAGGCCTTTTATTTGGTAGGTAATATCGATGAAGCTACTGCGAAGGCTACGAACTT?????????????????????????????????????????????????????????????????????????????????????????????????AAGGAATAGCCTTGAATCTGGACAATGAGAATGTAGGGATTGTTGTCTTTGGCAGTGATACCGCTATTAAAGAGGGAGATCTTGTCAAGCGCACTGGATCTATTGTGGATGTTCCCGCGGGAAAGGCTATGCTAGGCCGTGTGGTCGACGCGTTGGGAGTACCTATTGATGGAAGAGGGGCTCT---AAGCGATCACGAGCGAAGACGTGTCGAAGTGAAAGCGCCTGGGATTATTGAACGTAAATCAGTGCACGAGCCTATGCAAACTGGCTTAAAAGCGGTAGATAGCCTGGTTCCTATAGGTCGTGGTCAACGAGAACTTATAATCGGGGACCGACAAACTGGAAAAACTGCTATTGCTATCGATACCATATTAAACCAAAAGCAAATGAAC--------------TCAAGGGCCACCTCT---------------------------------------------GAGAGTGAGACATTGTATTGTGTCTATGTAGCGATTGGACAAAAACGCTCAACTGTGGCACAATTAGTTCAAATTCTTGAAGAAGCGAATGCTTTGGAATATTCCATTCTTGTAGCAGCCACCGCTTCGGATCCTGCTCCTCTGCAATTTCTGGCCCCATATTCTGGCTGTGCCATGGGAGAATATTTCCGCGATAATGGAATGCACGCATTAATAATCTATGATGATCTTAGTAAACAGGCCGTGGCATATCGACAAATGTCATTATTGTTACGCCGACCACCAGGCCGTGAGGCTTTCCCAGGAGATGTCTTCTATTTACACTCCCGGCTCTTAGAAAGAGCCGCTAAACGATCGGACCAAACAGGTGCAGGTAGCTTGACCGCCTTACCCGTCATAGAAACACAAGCTGGAGACGTATCGGCTTATATTCCTACCAATGTAATCTCAATTACAGATGGGCAAATCTGTTTGGAAACAGAGCTCTTTTATCGCGGGATTAGACCTGCGATTAACGTCGGCTTATCTGTAAGTCGCGTCGGGTCTGCAGCCCAATTGAAAGTGATGAAAGAAGTCTGCGGAAGTTTAAAACTGGAGTTGGCACAATATCGCGAAGTCGCCGCCTTTGCTCAATTTGGCTCAGACCTTGATGCTGCGACTCAGGCATTACTCAATAGAGGCGCAAGGCTTACAGAAGTACTGAAGCAGCCGCAATATGCCCCACTACCGATTGAAA??????????????????????????????????????????????????????????????GAATGGTACTCGAATCCATTTACGATTCCGAGTTTCCAGACACATTGCACTTCCGCTCGGGTCGAGGCTGCCACTCGGTCCTAAGACGGATCAAAGAAGAGTGGGGAACCTCTCGCT---GGTTTTTAGAATTCGACATCAGGAACTATTTTCACACCATCGACCGACATCGACTCATCTCAATCTTTAAGGAAGAGATCGACGATCCCAAGTTCTTTTACTCCATTCAGAAAGTCTTTTCCGCCGGACGACTCGTAGGAGGTGAGAAGGCCC------CTT-----ACT---------CCGTCCCACACAGTGTACTACTATCGGCCCTACCAGGCAACATCTACCTACACAAGCTCGATCAGGAGATAGGGAGGATCCGACAGAAGTACGAAATTCCGATTGTTCAGAGAATCAGATCGGTTCTATTAAGGACAGGTCGT---ATTGATGACCAAGAAAATTCTGGAGAAGAAGCAAGCTTCAACGCTCCCCA---------------AGGCAACAGAGCCATTATTGTGGGGAGGGTAAAGAGCATCCAACGCAAAGC-GGCCTTTCATTCCCTTGTTTCGTCGTGGCACATCCCCCCCACAAGCACCCCCAGGCCCAGGGGGGACCAGAAAACGCCTTTCGTTTTCCCCCCTTCGTCGG------CACTTGCCGCCTTTCTTAACAAGCCCTCGAGCCTCCTTTGCGCCGCCTTCCTCATA---GAA---TCCGCC---------GGTTTTACCCCGAAG---------GCCGAATTCTATGGTAGAGAACGC------TATAATAATAAT---------------TGGGCC---------ATGAGACACCTTATTAAGTATTGCAAAAGAAAGGGCCTGCTGATAGAGCTGGGCGGGGAGGCGATACTAGTTATCAGGTCAGAGAGACGGCTGACCCGTAAGCTGG------CTCCCT------TAAAAAGCCATTACTT---AAGAAATCTTTCTTACGCGCGATATGCCGACGACTTACTACTGGGAATCGTAGGTGCCGTAGAGGTTATCATAGAAATACAAAAACGTATCGCCCAATTCCTACAA----------------------------------------------------------------------------------------------TCCGGCCTGAACCTTTTGGTAGGCTCGGCAGGATCAACAACAATAGCTGCACGGAGTACGGTAGAATTCCTCGGTACGGTCATTCGGGAAGTTCCTCCGAGGACGACTCCCATACAATTCTTTCGAGAGCTGGAGAAGCGTCTACGGGTAAAGCACCGTATCCATATAAC-TGCTTGCCACCTACGCTCCGCCATCCATTCCAAGTTTAGGAACCTAGCGAATAGTATCCCGATCAAACAGCTGACGAAGGAGATGAGCGAAAGAGGGAGTCTACTGGACGGGGTTCAACTAGCGGAGACTCTTGGAACAACTG-------------------------------------GAGTAAGAAGTCCCCAAGCGAGCG------TATTATGGGGG--------------ACCGTAAAGCACATCCGGCAAGG---ATCAAGGGGGATCTCGTTGTTACATAGCTCAGGTCGGAGCAAGGCGCCATCGGACGTTCAAC-------------------------AGGCAGTCTCACGATCGGGCA------TGAGTGTCCGGAAGTTGTCATTGTATACTCCC------------GCGGGTCGGAAG-------------------------------------------------------------GCGGCGGGGGAAGGAGGAGGACACTGG------GCGGGATCTATCAGCAGCGAATTCCCCATACAGATAGAGGCGCCTATCAAAAAGATACTCCGAAGGCTTCGGGATCGAGGTATCATTAGCCGAAGAAGACCCTGGCCAATCCACGTGGCCTGCTTGACGAGCGTCAGCGACGGAGACATCGTAAATTGGTCCGCGGGCATCGCGATAAGTCCTCTGTCCTACTACAGGTGCCGCGACAACCTTTACCAAGTCCGAACGATTGTCGACCACC????????????????????????????????????
Festuca               ????????????????????????????????????????????????????????????????????????????????????????????????????????????????????????????????????????????????????????????????????????????????????????????????????????????????????????????????????????????????????????????????????????????????????????????????????????????????????????????????????????????????????????????????????????????????????????????????????????????????????????????????????????????????????????????????????????????????????????????????????????????????????????????????????????????????????????????????????????????????????????????????????????????????????????????????????????????????????????????????????????????????????????????????????????????????????????????????????????????????????????????????????????????????????????????????????????????????????????????????????????????????????????????????????????????????????????????????????????????????????????????????????????????????????????????????????????????????????????????????????????????????????????????????????????????????????????????????????????????????????????????????????????????????????????????????????????????????????????????????????????????????????????????????????????????????????????????????????????????????????????????????ATGGTGCTGGTACTCGCGCTGGGGGATCTGCACATCCCGCACCGTGCGCCCGACCTGCCCGCCAAGTTTAAGTCCATGCTCGTGCCGGGCAAGATCCAGCACATCATCTGCACGGGAAACCTCTGCATCAAGGAAATTCACGACTACCTGAAAAGCCTCTGCCCTGATCTCCACATTACCAGAGGTGAATATGATGAGGATGCTCGTTACCCAGAGACTAAAACAGTTACAATTGGTCAGTTCAAGCTAGGGCTATGCCATGGTCATCAGGTTGTTCCATGGGGCGACCTGGACTCTCTAGCGATGCTCCAGCGGCAACTGGACGTGGACATCCTCGTCACTGGGCACACCCACCAGTTCAAGGCCTACAAGCACGAGGGGGGCGTCGTCATCAACCCTGGCTCTGCTACGGGCGCCTACAGCAGCATCACCTATGACGTGAACCCGAGCTTCGTGCTCATGGACATCGACGGCCTCCGCGTTGTCGTGTACGTGTATGAGCTCATCGACGGCGAGGTGAAGGTCGACAAGATCGACTTCAAGAAGACCGCGACATGGCCGCCGACGCCGCC------AGCCAGTTCCAGAAGATCCAGATCCAGCGCGAG---GACACGACCTTCGATGCATATGTTGTTGGCAAAGAAAATGCTCCTGGAGTTGTAGTTCTGCAAGAGTGGTGGGGGGTTGACTATGAGGTCAAGAATCATGCCATCCATATTTCCCAAATTGGTGATGGATATAGAGCACTTATTCCAGATTTATACCGTGGGAAGGTTGCTTTGGAGGTAGCTGAAGCTCAACATCTGATGGATGGTCTAGACTGGCAGGGTGCAATAAAAGATATTCAGGCTTCAGTTAAATGGCTGAAGGAAAATGGATCATCCAAGGTTGGTGTTACTGGTTACTGCATGGGGGGTGCTTTGGCAATTGCAAGTGGAGTTTTGGTCCCAGAGGTTGATGCTGTTGTTGCTTTCTATGGGACGCCATCTTCAGAGCTTGCTGATCCTTCCAAGGCCCAGGCTCCTATCCAGGCTCATTTTGGGGAGCTTGACAGTTTTGTTGGGTTTGCAGATGTGACTGCAGCCAAGTCATTAGAGGAGAAGCTCAAGTCTGCTGGGGTATCACATGAAGTCCACATATACCCT????????????????????????????????????????????????????????????????????????????????????????????????????????????????????????????????????????????????ATGAGCGGG---GTC---AAGAAGGTGACGGACCTCGCGGCCAAGGCCGGC---AAGGCG------ATTGACTGGGACGGCATGGCTAAGATGCTCGTCTCCGAGGAGGCCCGGAAGGAGTTCGCCAACCTCCGCCGCACCTTCGAGGACGTCAACCACCAGCTCCAGACCAAGTACTCCCAGGAGCCACAACCAATTGACTGGGAGTACTACAGAAAAGGAATCGGAGCGAAAGTGGTGGATATGTACAAGCAGGCTTACGATAGTATTGAGATCCCCAAGTTTGTTGACACTGTCACTCCTGAGTACAAGCCAAAGTTTGATGCCCTGGTAGTTGAATTGAAGGAAGCAGAGAAGACATCTCTGAAGGAATCAGAGAGGATAGACAAAGAGATTGCTGAACTGAGGGAGATGAAGAAAAAGATGAGCACAATGACAGCAGACGAATACTTTGAGAAGCACCCTGAACTCAAGAAGAAGTTTGATGAGGAGATCCGTAACGATTACTGGGGATACATGCCTCAGGGAGACTACATCGAGCTCCACCAGAAG-CGCCATGGACGGCGCCTGGACTACGAGGACCGCAAGCGCAAGAGGGAGGCCCGCGCGGTCAAGAAGAACTCCAAGGATGCCCGCAACTTGCTCGGCGCTAAGGGTAAGAGGTTCGCCAAGAAGCGGTATGCAGAGAAGGCGCAGATGAAGAAGACCCTGAAAATGCATGATGAGTCAACTTCCCGTCAGAAGGTTGATGATGATGTTCAAGAGGGCGCTATCCCTCCGTATCTGCTGGATCGTGATCAGACGCAGCGCGCCAAGGTTCTCAGCAACACCATTAAGCAAAAGAGGAAAGAAAAGGCTGGAAAATGGGATGTTCCCTTGCCAAAGGTCAGACCAGTTGCTGAAGAAGAGATGTTCAAAGTTCTTCGGACTGGCAAGAGGAAAACCAAGCAATGGAAGAGAATGGTAACTAAAGCCACCTTTGTTGGTCCTGGATTTACAAGGAAGCCACCAAAGTACGAAAGGTTCATTCGGCCCACTGGTCTGCGTTTCACGAAAGCTCATGTGACTCACCCTGAACTGAAATGTACGTTCAACCTTGACATAATTTCTGTGAAGAAAAATCCAAATGGTCCAATGTATACTTCTCTTGGTGTTATGACAAGGGGAACAATCATTGAGGTGAATGTCAGCGAACTTGGACTCGTAACCCCTGCTGGAAAAGTTGTTTGGGGTAAATACGCCCAGGTGACAAATAACCCAGAGAACGATGGCTGTATCAATGCTGTCTTACTTGTG?????????????????????????????????????????????????????????????????????????????????????????????????????????????????????????????????????????????????????????????????????????????????????????????????????????????????????????????????????????????????????????????????????????????????????????????????????????????????????????????????????????????????????????????????????????????????????????????????????????????????????????????????????????????????CTATGAGGACCAGATGCAAGGTTTCTTTCAGCAGTTTGGGGCTGT-AAGAGGGTCAGGATCTCCCGGAACCGAAAGACAGGAAAGTCTAAGCATTATGGATACATCGAGTTTGAGAACCCTGAGGTGGCGAAGATTGTAGCCGATGAGATGAATAACTACCTGCTGTATGAGCACACCCTGCAAATTGCTCTTGTCCCACCAGAGAAAGTTCATGCCAAATTATGGAAAGGGGTGCGGAAG---GGATTTGTACCAATTGACCGGGTAGCAATTGAACGAAAGAAGCTTAGCAAGGATAAAACAGTAGAAGAGCACAAGAGGATGCTTGAAGGAATTGTAAAACGGGACGAGAAGCGTCGCAAAAGAATCAAGGCTGCCGGTATTGATTACGAGTGCCCAGCCCTGGTCGGC---TTT---CAGCCTTCAGCTAAGAAGATCAAGTTTGATGAGGAT?????????????????????????????????????????????????????????????????????????????????????????????????????????????????????????????????????????????????????????????????????????????????????????????????????????????????????????????????????????????????????????????????????????????????????????????????????????????????????????????????????????????????????????????????????????????????????????????????????????????????????????????????????????????????????????????????????????????????????????????????????????????????????????????????????????????????????????????????????????????????????????????????????????????????????????????????????????????????????????????????????????????????????????????????????????????????????????????????????????????????????????????????????????????????????????????????????????????????????????????????????????????????????????????????????????????????????????????????????????????????????????????????????????????????????????????????????????????????????????????????????????????????????????????????????????????????????????????????????????????????????????????????????????????????????????????????AGAGACTGGTAGGTTCCGCCAGTTTTGGGATGAGGCATCAAAGAACCGTAACATATTG---GAAGTTGTTCCAGGTTTTGAGCAGGCAATCCAAGGCTATGCTATTCATGTGCTCTCCTTAACATACCAGAAAGTTCCTAGGCCAGTTCTAGCAGAGGCCATCAACATTGAAGGTCTTGCACTGGACAAGTTTATGGAGTATCATGCTGCAAACTCAGGATGGGTAATTGAGAAGGG---TGCACACTCCCAACTGATTGTCCTTCCACGCAACGAGTTCAATCACCCCGAACTCAAGAA---GAACACAGCTGACACCGTTCCGTTCGAGCACATCACTCGCATATTCCCTGTCTTGAGCATGGCGATGCGTGCCCTGTACAACGAGATCCGCGCGATGAAGGTGCGCGAGGTGCCGGCGTACCTCAAGCCGCGCCTCACCTGGGAGAACCTGAAGAAGAGCACCGACCAGGCGGTGGACCGCTACATCGAGAAGTACATCGAGACCAGCTCCCCGGAGCCGCTCTTCCACATCTGCTTCGGCGGCATGGTCTTCTCCTACCTCGTCAACCTGCCCGTCGAGCGCCGCCACCTCGAGCACCTCGAGAAGCAATGGCTTACGTCGAGAGAGGTGTTGTGAAAAGCAAGCGGACAATATGGCGACTAAGCATAATCCCTGACTTCTTTAAGGCTGTCATGAACTTCATAAGAATGTTCATTCTCACTATGTTCTCTGTCGAGAAGACAGACAGCTACAAGAAAGGATATGGTGGTGGTAAGAAG---TGGGATGGTGGA---CCTGGTGGGGGA---------GGTCCTGGTGGC------GGTCCATATGGGGGCGGTGGCGGTGGAGGTGGC---------------------------------------CCTCGTGGTCCT------CGCACA---CTGTCTGACCTCCGCTCCAAC------------------GATCAGAGTTCCCTCCCTGCTTGTGGATCCTGCTGTGGA----------------------------CTCTCCTCCCTCATGGACTACTCCCCAACGATTCCGGACGAGCTGGTGGAGCACTACCTCGGCCGCAGCGGGTTCCACTGTCCCGATGTACGCCTA----ACAAGGCTGGCTGCTGTAGCTACTCAAAAATTCATTTCAGACATTGCAAGTGACTCTCTTCAGCACTGCAAAGCCAGGGTTGCAGCACCTATCAAAGATAACAAAAGCAAACAACCGAAG---GATAGACGTCTTGTATTGACAATGGATGATCTTTCTAAAGCCTTGCGT------------------------------------------------------------------GAGCATGGTGTTAACCTGAAACACCCGGAATACTTTGCGGATAGCCCATCAGCAGGGATGGCCCCTTCAACAAGAGAGGAGATGGCTTCCGCCGCG------GCGAGATCCGGC---------------CTCCGCTCCCTG-GCGGCG---CGCACCAAGGCC------CCC---------------------GCT---CCGGCG---AGGCGC---CCCATG------TCCTCCTCCGCC------CACGACGACGCATATGAGACG---------GCCAAGTGGGAGAAGATCACCATCGTCGCGGCCGTGTCCTGCACCCTCCTGGCGGCGTGGAACCTCTCCAAGGGCCACCCCCACTACGACGAGCCGCCGGCGTACCCCTATCTGCACATCCGCAACAAGGAGTTCCCCTGGGGACCTAATGGCCTATTTGAGACCAAG------------CACGAC------CATTGA???????????????????????????????????????????????????????????????????????????????????????????????????????????????????????????????????????????????????????????????????????????????????????????????????????????????????????????????????????????????????????????????????????????????????????????????????????????????????????????????????????????????????????????????????????????????????????????????????GAAGTCGATAAGCTGAGCGTGGAGCAGCTGAAGGCGCTCAAGGAGCAGACCGATCTGGAGGTCAATCTCCTCCAGGACAGCCTCACCAAGATCCGCACCGCCGCCACCCGCCTCGAGAACGCCACCGCCGCCCTCCACGAGCTCTCCCTCCGCCCTCACGGGAAGAAACTGCTTGTGCCGCTCACGGCGTCCCTCTACGTTCCCGGCACGCTTGACGATGCCGAGAAGGTCCTCGTCGATGTCGGCACGGGCTACTTCATCGAGAAAAGTATGACTCAAGGAAAAGAATACTGTGAAAGGAAAATTAATTTGCTGAGGTCCAATTTCGATGAACTACTTGAGATGGCAACGAAGAAGAAAAGCATAGCAGACGAAATGGGCATGCTCCTACAAGCTAAGCTGCGGCAGGCATCAGCAAGCCCGAGCTCGTNTATGCT-GTCTCAAAGATTAAGCCATGCATGTGCAAGTAT-GAACCAATTTGAACTGTGAAACTGCGAATGGCTCATTAAATCAGTTATAGTTTGTTTGATGGTACGT-GCTACTCGGATAACCGTAGTAATTCTAGAGCTAATACGTGCAACAAACCCCGACTTCT-GGGAGGGGCGCATTTATTAGATAAAAGGCTGACGCGGGCTCTGCCCGCTGATCCGATGATTCATGATAACTCGACGGATCGCAA-GGCCCTCGTGCCGGCGACGCATCATTCAAATTTCTGCCCTATCAACTTTCGATGGTAGGATAGGGGCCTACCATGGTGGTGACGGGTGACGGAGAATTAGGGTTCGATTCCGGAGAGGGAGCCTGAGAAACGGCTACCACATCCAAGGAAGGCAGCAGGCGCGCAAATTACCCAATCCTGACACGGGG-AGGTAGTGACAATAAATAACAATACCGGGCGCATTAGTGTCTGGTAATTGGAATGAGTACAATCTAAATCCCTTAACGA-GGATCCATTGGAAGGCAAGTCTGGTGCCAGCAGCCGCGGTAATTCCAGCTCCAATAGCGTATATTTAAGTTGTTGCAGTTAAAAAGCTCGTAGTTGGACTTTGGGCCGGGTCGG-CCGGTCCGC-CTCAC-GGCGAGCACCGACCAACTCGACCCTT-CAGCCGGCGATGCGCTCCTAGCCTTAATTGGCCGGGT-CGTGCCACCGGCATCGTTACTTTGAAGAAATTAGAGTGCTCAAAGCAAGCCATCGCTCTGGATACATTAGCATGGGATAACATCATAGGATTCCGGTCCTATT-GTGTTGGCCTTCGGGATCGGAGTAATGATTAATAGGG-ACAGTCGGGGGCATTCGTATTTCATAGTCAGAGGTGAAATTCTTGGATTTATGAAAGACGAACAACTGCGAAAGCATTTGCCAAGGATGTTTTCATTAATCAAGAAC-GAAAGTTGGGGGCTCGAAGACGATCAGATACCGTCCTAGTCTCAACCATAAACGATGCCGACCAGGGATCGGCGGATGTTGCTTATAGGACTCCGCCGG-CACCTTATGAGAAATCAAAGTC-TTTGGGTTCCGGGGGGAGTATGGTCGCAAGGCTGAAACTTAAAGGAATTGACGGAAGGGCACCACCAGGCGTGGAGCCTGCGGCTTAATTTGACTCAACACGGGGAAACTTACCAGGTCCAGACATAGCAAGGATTGACAGACTGAGAGCTCTTTCTTGATTCTATGGGTGGTGGTGCATGGCCGTTCTTAGTTGGTGGAGCGATTTGTCTGGTTAATTCCGTTAACGAACGAGACCTCAGCCTGCTAACTAGCTATGCGGAGC-CATCCCTCCGCAGCTAGCTTCTTAGAGGGACTATCGCCGTTTAGGCGACGGAAGTTTGAGGCAATAACAGGTCTGTGATGCCCTTAGATGTTCTGGGCCGCACGCGCGCTACACTGATGTATTCAACGAGTATATA-GCC-TTGG-CCGACAGGCCCGGGTAATCTTGAGAAATTTCATCGTGATGGGGATAGATCATTGCAATTGTTGGTCTTCAACGAGGAATGCCTAGTAAGCGCGAGTCATCAGCTCGCGTTGACTACGTCCCTGCCCTTTGTACACACCGCCCGTCGCTCCTACCGATTGAATGGTCCGGTGAAGTGTTCGGATCGCGGCGACGGGGGCGGTTC-GCCGCCCCCGACGTCGCGAGAAGTCCATTGAACCTTATCATTTAGAGGAAGGAGTTCAGGTGTTGGATTTCAAGCTGGTGTTAAAGATTATAAATTGACTTACTACACCCCGGAGTATGAAACCAAGGATACTGATATCTTGGCAGCATTCCGAGTAACTCCTCAGCCTGGGGTTCCGCCGGAAGAAGCAGGGGCTGCAGTAGCTGCCGAATCTTCTACTGGTACATGGACAACTGTTTGGACTGATGGACTTACCAGTCTTGATCGTTACAAAGGACGATGCTATCACATCGAGCCTGTTCCTGGGGAAGACAGCCAATGGATCTGTTATGTAGCTTATCCATTAGACTTATTTGAAGAGGGTTCCGTTACTAACATGTTTACTTCCATTGTAGGTAACGTATTTGGTTTCAAAGCCCTACGTGCTCTACGTCTGGAGGATCTACGAATTCCCGTTGCTTATTCAAAAACTTTCCAAGGCCCGCCTCATGGTATCCAAGTTGAAAGAGATAAGTTGAACAAGTATGGTCGTCCTTTATTGGGATGTACTATTAAACCAAAATTGGGATTATCTGCAAAAAATTACGGTAGAGCGTGTTATGAGTGTCTACGTGGTGGACTTGATTTTACCAAAGATGATGAAAACGTAAACTCACAACCATTTATGCGTTGGAGAGACCGTTTTGTCTTTTGTGCCGAAGCTCTTTATAAAGCACAGGCCGAAACCGGTGAAATTAAGGGGCATTACTTGAATGCGACTGCAGGTACATGTGAAGAAATGATTAAGAGAGCTGTATTTGCGAGAGAATTAGGGGTTCCTATTGTAATGCATGACTACATAACTGGGGGATTCACCGCAAATACTAGTTTGGCTCATTATTGCCGCGACAATGGCCTACTTCTTCACATTCACCGTGCAATGCACGCAGTTATTGATAGACAGAAAAATCATGGTATGCATTTCCGTGTATTAGCTAAAGCATTGCGTATGTCTGGGGGAGATCATATCCACTCCGGTACAGTAGTAGGTAAGTTAGAAGGGGAACGCGAAATGACTTTAGGTTTTGTTGATTTATTGCGCGATGATTTTATTGAAAAAGATCGTGCTCGCGGTATCTTTTTCACTCAGGACTGGGCATCCATGCCTGGTGTTATACCGGTAGCTTCGGGTGGTATTCATGTTTGGCATATGCCAGCTCTGACCGAAATCTTTGGGGATGATTCCGTATTACAATTTGGTGGAGGAACTTTAGGGCATCCTTGGGGGAATGCACCTGGTGCAGCAGCTAATCGAGTGGCTTTAGAAGCCTGTGTACAAGCTCGTAACGAAGGGCGCGATCTTGCTCGTGAAGGTAATGAAATTATCCGAGCAGCTTGCAAATGGAGTCCTGAACTAGCCGCGGCTTGTGAAGTATGGAAGGCGATCAAATTCGA--GTTCGAG-CCGGTAGATACTATCGAT???????????????????????????????????????????????????GGGCCCGTGCTGGATGTCACTTTTCCCCCGGGCAAGTTACCCTATATTTATAATGCTTTGGTAGTCCAGAGTAGAGACACTGCCGATAAGCAAATTAATGTGACTTGTGAGGTACAACANNTATTAGGAAATAATCKAGTTAGAGCTGTAGCTATGAGTGCTACAGACGGGTTGATGAGAGGGATGGAAGTGATTGACACGGGAGCTCCGCTTAGTGTTCCGGTCGGTGGAGCTACTCTCGGACGAATTTTCAACGTTCTTGGGGAGCCTGTTGACAATTTGGGTCCTGTAGATAGTAGTGCGACGTTCCCTATTCATAGATCCGCACCCGCCTTTATCGAGTTAGATACGAAATTATCCATCTTTGAAACAGGTATTAAGGTTGTCGATCTTTTAGCTCC-TTATCGACGTGGAGGAAAAATAGGACTATTCGGGGGGGCTGGAGTAGGTAAAACAGTACTCATCATGGAATTAATCAATAACATTGCTAAAGCTCATGGGGGCGTATCTGTATTTGGCGGGGTAGGGGAACGGACTCGTGAAGGAAATGATCTTTATATGGAAATGAAGGAATCCGGAGTAATTAATGAAAAAAATATTGAGGAATCAAAGGTAGCTCTAGTCTATGGCCAAATGAATGAACCACCGGGAGCTCGTATGAGAGTTGGTTTAACTGCCCTAACTATGGCAGAATATTTCCGAGATGTTAATAAGCAAGACGTGCTTTTATTCATCGATAATATCTTTCGTTTTGTTCAAGCAGGATCAGAGGTATCCGCTTTATTAGGGAGAATGCCCTCCGCCGTGGGTTATCAACCTACTCTTAGTACAGAAATGGGTTCTTTGCAAGAAAGAATTGCTTCTACTAAAAAGGGATCCATAACTTCGATTCAAGCAGTTTATGTACCTGCGGACGATTTGACCGACCCTGCTCCTGCCACAACATTTGCACATTTGGATGCTACTACCGTACTTTCCAGAGGATTAGCTTCCAAGGGTATTTATCCAGCAGTAGATCCTTTAGATTCAACCTCAACTATGTTACAGCCTCGGATCGTGGGCAACGAACATTATGAAACTGCACAAAGAGTTAAGGANACTTTACAACGTTACAAAGAACTTCAGGACATTATCGCTATTCTTGGGTTGGATGAATTATCGGAGGAGGATCGTTTAACTGTAGCAAGAGCAAGAAAAATTGAGCGTTTYTTATCACAACCTTTCTTTGTGGCAGAAGTTTTTACCGGTTCCCCAGGAAAGTATGTTGGTCTTGCAGAAACTATTAGGGGATTTCAACTAATACTTTCCGGAGAATTAGATGGCCTACCCGAACAGGCTTTTTATTTGGTGGGTAACATCGATGAAGCTAGCACGAAAGCTATAACCTT?????????????????????????????????????????????????????????????????????????????????????????????????????????????????????????????????????????????????????????????????????????????????????????????????????????????????????????????????????????????????????????????????????????????????????????????????????????????????????????????????????????????????????????????????????????????????????????????????????????????????????????????????????????????????????????????????????????????????????????????????????????????????????????????????????????????????????????????????????????????????????????????????????????????????????????????????????????????????????????????????????????????????????????????????????????????????????????????????????????????????????????????????????????????????????????????????????????????????????????????????????????????????????????????????????????????????????????????????????????????????????????????????????????????????????????????????????????????????????????????????????????????????????????????????????????????????????????????????????????????????????????????????????????????????????????????????????????????????????????????????????????????????????????????????????????????????????????????????????????????????????????????????????????????????????????????????????????????????????????????????????????????????????????????????????????????????????????????????????????????????????????????????????????????????????????????????????????????????????????????????????????????????????????????????????????????????????????????????????????????????????????????????????????????????????????????????????????????????????????????????????????????????????????????????????????????????????????????????????????????????????????????????????????????????????????????????????????????????????????????????????????????????????????????????????????????????????????????????????????????????????????????????????????????????????????????????????????????????????????????????????????????????????????????????????????????????????????????????????????????????????????????????????????????????????????????????????????????????????????????????????????????????????????????????????????????????????????????????????????????????????????????????????????????????????????????????????????????????????????????????????????????????????????????????????????????????????????????????????????????????????????????????????????????????????????????????????????????????????????????????????????????????????????????????????????????????????????????????????????????????????????????????????????????????????????????????????????????????????????????????????????????????????????????????????????????????????????????????????????????????????????????????????????????????????????????????????????????????????????????????????????????????????????????????????????????????????????????????????????????????????????????????????????????????????????????????????????????????????????????????????????????????????????????????????????????????????????????????????????????????????????????????????????????????????????????????????????????????????????????????????????????????????????????????????????????????????????????????????????????????????????????????????????????????????????????????????????????????????????????????????????????????????????????????????????????????????????????????????????????????????????????????????????????????????????????????????????????????????????????????????????????????????????????????????????????????????????????????????????????????????????????????????????????????????????????????????????????????????????????????????
Gerbera               ??????????????????????????????????????????????????????????????????????????????????????????????????????????????????????????????????????????????????????????????????????????????????????????????????????????????????????????????????????????????????????????????????????????????????????????????????????????????????????????????????????????????????????????????????????????????????????????????????????????????????????????????????????????????????????????????????????????????????????????????????????????????????????????????????????????????????????????????????????????????????????????????????????????????????????????????????????????????????????????????????????????????????????????????????????????????????????????????????????????????????????????????????????????????????????????????????????????????????????????????????????????????????????????????????????????????????????????????????????????????????????????????????????????????????????????????????????????????????????????????????????????????????????????????????????????????????????????????????????????????????????????????????????????????????????????????????????????????????????????????????????????????????????????????????????????????????????????????????????????????????????????????????????????????????????????????????????????????????????????????????????????????????????????????????????????????????????????????????????????????????????????????????????????????????????????????????????????????????????????????????????????????????????????????????????????????????????????????????????????????????????????????????????????????????????????????????????????????????????????????????????????????????????????????????????????????????????????????????????????????????????????????????????????????????????????????????????????????????????????????????????????????????????????????????????????????????????????????????????????????????????????????????????????????????????????????????????????????????????????????????????????????????????????????????????????????????????GCCGATTTGTACCGTGGGAAGGTTGGTCTCGATGTTGCAGAAGCACAACATTTGATGGAAGGTCTTGACTGGCCGGGTGCCGTCAAGGATATTCATGCTTCAGTTAGCTGGCTCAAGGCCAATGGCTCTCAGAAGGTCGGTGTGACCGGTTATTGCATGGGTGGGGCTCTTGCTATTGCAAGTTCTGTTCTAGTCCCTGGGGTCGATGCTGTTGTAGCATTTTATGGTGTTCCTCCACCACAACTTGCGGATCCTGCCAATGCCAAAGCACCCGTACAGGCTCATTTCGGGGAAGATGACAATTTGGTTGGATTTTCAGATGTTAAGACTGCAAAGGCTTTAGAGGAAAAACTTAAGGCGTGTGGGAGCCCACATGAGGTGCACGTGTACCCCGGAATATCACATGCGTTTATGAACACGTCTCCCGAAGGTGTCGAGAGGAGGAAGGGTATGGGAATGACCGACGAGAATAAAGCC---GCTGCTGAGCTGGCGTGGACTCGTTTCGAGTCATGGATGAACCGTTATTTATCAAAC??????????????????????????????????????????????????????????????????????????????????????????????????????????????????????????????????????????????????????????????????????????????????????????????????????????????????????????????????????????????????????????????????????????????????????????????????????????????????????????????????????????????????????????????????????????????????????????????????????????????????????????????????????????????????????????????????????????????????????????????????????????????????????????????????????????????????????????????????????????????????????????????????????????????????????????????????????????????????????????????????????????????????????????????????????????????????????????????????????????????????????????????????????????????????????????????????????????????????????????????????????????????????????????????????????????????????????????????????????????????????????????????????????????????????????????????????????????????????????????????????????????????????????????????????????????????????????????????????????????????????????????????????????????????????????????????????????????????????????????????????????????????????????????????????????????????????????????????????????????????????????????????????????????????????????????????????????????????????????????????????????????????????????????????????????????????????????????????????????????????????????????????????????????????????????????????????????????????????????????????????????????????????????????????????????????????????????????????????????????????????????????????????????????????????????????????????????????????????????????????????????????????????????????????????????????????????????????????????????????????????????????????????????????????????????????????????????????????????????????????????????????????????????????????????????????????????????????????????????????????????????????????????????????????????????????????????????????????????????????????????????????????????????????????????????????GTTAACCGT---TTTTACCAACCCAGGGATGGGGTTTATATCGAACGTAAACGCCATAACAAGGAAAGGACACTTGAAGAACACAAGAAGTTGGTAGATGGAATCTTGAAAAGAGACGAGAGGAGGCGTAAGAAGATTGAAGCTGCTGGCATTGATTATCAATGTCCAGAAATAGTGGGGAGTAAA---GAGCCTGCACCTAAGAAGATAAGGTTTGAAGACTAAAAGGGTGACGAAATGCTGAAGGGTATATTTCTTGAGGTAAAGAAGAAATTTGAGACAGCTATGGGTGTTCTTCGGAAAGAGAAAATTACTATTGCTCCTGAAGATCCTGCAGCAGTTGACCACTATGCCAAAGTCATGCAGACTGTAAGGGAAAAGGCCGGTCTCTTCTCAGAGTCTCAGAGGATCCAGTTCACCATTAAGTCAAAAACCGAAGGAATCCAGGATGCTCGGTCATATCTTTTGGCCTTGAAGGATATACGTCTCAAGAGAGGCCTT---ACCGATGAACTAGGTGCAGAGGCTATGATGTTTGATGCACTTGAGAAAGTTGAGAAAGAAATTAAGAAGCCACTCATGAGGAATGACAAGAAGGGGATAGCCCTCCTGATGGAAGAGTTCAACAAGATGAACCAAAAGCTTAGCATACGCAAGGAAGACTTGCCTAAATATGAAGAGCAATTGGAGAAAAAGATTGCGAAAGCACAACTGGAAGAGCTGAAGAAGGATTGTTTTGAAGCAATGGAAACACAAAAGAAAAGGGAGGAGTTTCATGACGAA-------GAGATGCCGGATGTGAAGTCTTTGGACATTCGAAACATGCTT???????????????????????????????????????????????????????????????????????????????????????????????????????????????????????????????????????????????????????????????????????????????????????????????????????????????????????????????????????????????????????????????????????????????????????????????????????????????????????????????????????????????????????????????????????????????????????????????????????????????????????????????????????????????????????????????????????????????????????????????????????????????????????????????????????????????????????????????????????????????????????????????????????????????????????????????????????????????????????????????????????????????????????????????????????????????????????????????????????????????????????????????????????????????????????????????????????????????????????????????????????????????????????????????????????????ATGGCGATGAGGAAATTCTTTAACGAGATCAGAGGGATGAAAGTGGTAGACGTGCCGTCCCACGTGAGACCGATGGTCACAAAAAGCAACGCCAAGTCATTCGTCCAGAGATCGTTGGATAACTACCATGCCAAATACATCGAGACCGACTCTATCGTGCCTCTCTATCACGTCTGTTTCGGCGGCATGATCTTCTCTTACCTCGTTGCCCTTCCTGAGGAGCGCCGTCACCTCGAACACCAGAAACATGC?????TTACGTCGAGCGAGGTGTTGTGACATCCAAGCGAACCATATGGCGACTCAGAACCATCACTGATTTCTTTCGGTCAATTATTAATTTCATCCGCGTGTTCTTCATGACTATGTTTTCGATGGAAAAATCCGATGCTTACAAGAAAAGTTCCGGTGCCAGCAAGAAA---TGGGATGGTGGCGGTCCTGGT---------------GGACCC---AGC------GGCCCATACGGTGGTGGT------------------------------------------------------CCACGAGGGCCGCCA---CGTGGG---CTTGATAATGTTAGAGGCATA------------------GACCATAACTCTCTTCCAGCCTGTGGATCTTGCTGTGGTTGAAGATGAAAACACTCTCTCGGATTTTCTTGCTTCTTTAACGGACTACACACCAACTATTCCTGATGAACTGGTGGAACATTACTTGGCCAAAAGTGGGTTTTAATGTCCGGATGTTCGATTG----ATCAGGCTAGTCGCAGTTGCCACACAGAAGTTTGTTTCTGAGATTGCTACTGATGCTCTTCAGCAATGCAAGGCAAGACAAGCAGCCGTTGTGAGGGACAGAAAAGATAAGCAGCAAAAG---GATAAGCGCCTAGTCATGACCATGGATGACCTATCCNAGGCTCTTCAA------------------------------------------------------------------GAGTACGGTGTAAACGTTAAGCATCAAGAGTATTTCGCGGATAGCCCTTCAGCTGGACTGGAATCTGCTCCGAGAGATGAAATGTCGTCGGCGATT------GTGAGATCTACT---------------CTCCGAACGGCT-CTT------CGAGGTGGTGCA---------CGA------------------CGGAATCCGGCATCTACGAGG---TCATTT------TCTGCCGGAGCATCGGCTGAAGAAGAAGCTCGTGAGGCA---------GCGAAATGGGAGAAGATTACTTATGTAGGGATTGCTGCGTGCACGATTCTTTCGTTTGTTAACCTGTCCAAGGGACATCCTCATTTCGAAGAACCCCCTCCGTATCCGTACTTGCACATTCGTAACAAGGAGTTTCCATGGGGCCCCGATGGACTATTTGAAGCGAAG---------AAACAC---------CATTGAATGGCCGGAAGATTGAGCCATGCCGTGTCTCAGATCATGGGCGGAAACGGT------GTCGTTGGCCGATCCGTCGCCGCCTCC---CTTCGTCTCCGATCCGAAATGGGCTTACCGGACCGCAAACATATCGTTCCCGATAAACCCCTCCCTGTAAATGATGAGCTACTTTGGAACAATGGGACTCCATTCCCTGAACCCTGCATTGATCGTATAGCC---GACACAGTTGGAAAGTATGAAACACTTGGTTGGTTATGTGGTGGATTGGGATTTTTTGCAACTCTTGGATTGATGGCTGTATGGAATGATAAAGCTTCTACGATTCCATATACGCCAAAGGTATTCCCGTATGACAACCTTCGAGTGGAGCTTGGTGGAGAACTGGAGATGGAGAAGATGAGCGTAGAACAGCTCAAAGCAATCAAAGAACAAACGGATCTAGAAGTTAATCTTCTTCAAGACAGCCTCAATAACATCCGTACGGCCACTACGCGTCTTGATCTCGCTTCTACAGCCCTACATGATCTCTCTATTCGTCCTCAAGGGAAGAAGATGCTTGTTCCTTTGACGGCTTCGCTCTATGTTCCTGGCACGCTCGATGATGCCGAAAAAGTTCTTGTTGATGTTGGGACTGGTTATTTCATCGAGAAAACAATGG???????????????????????????????????????????????????????????????????????????????????????????????????????????????????????????????????????????????????????????CATATGCTTGTCTCAAAGATTAAGCCATGCATGTGTAAGTAT-GAACAAATTCAGACTGTGAAACTGCGAATGGCTCATTAAATCAGTTATAGTTTGTTTGATGGTACCT-GCTACTCGGATAACCGTAGTAATTCTAGAGCTAATACGTGCAACAAACCCCGACTTCT-GGAAGGGATGCATTTATTAGATAAAAGGTCGACGCGGGCTCTGCCCGTTGCTGCGATGATTCATGATAACTCGACGGATCGCAC-GGCCCTCGTGCCGGCGACGCATCATTCAAATTTCTGCCCTATCAACTTTCGATGGTAGGATAGTGGCCTACTATGGTGGTGACGGGTGACGGAGAATTAGGGTTCGATTCCGGAGAGGGAGCCTGAGAAACGGCTACCACATCCAAGGAAGGCAGCAGGCGCGCAAATTACCCAATCCTGACACGGGG-AGGTAGTGACAATAAATAACAATACCGGGCTCAAACGAGTCTGGTAATTGGAATGAGTACAATCTAAATCCCTTAACGA-GGATCCATTGGAGGGCAAGTCTGGTGCCAGCAGCCGCGGTAATTCCAGCTCCAATAGCGTATATTTAAGTTGTTGCAGTTAAAAAGCTCGTAGTTGGACTTTGGGTTGGGTCGG-CCGGTCCGC-CTTTA-GGTGTGCACCGGTTTACTCGTCCCTT-TTGTCGGCGATGCGCTCCTGGCCTTAATTGGCCGGGT-CGTGCCTCCGGCGCTGTTACTTTGAAGAAATTAGAGTGCTCAAAGCAAGCCTACGCTCTGTATACATTAGCATGGGATAACATCATAGGATTTCGGTCCTATT-ACGTTGGCCTTCGGGATCGGAGTAATGATTAACAGGG-ACAGTCGGGGGCATTCGTATTTCATAGTCAGAGGTGAAATTCTTGGATTTATGAAAGACGAACAACTGCGAAAGCATTTGCCAAGGATGTTTTCATTAATCAAGAAC-GAAAGTTGGGGGCTCGAAGACGATCAGATACCGTCCTAGTCTCAACCATAAACGATGCCGACCAGGGATCAGCGGATGTTGCTTTTAGGACTCCGCTGG-CACCTTATGAGAAATCAAAGTT-TTTGGGTTCCGGGGGGAGTATGGTCGCAAGGCTGAAACTTAAAGGAATTGACGGAAGGGCACCACCAGGAGTGGAGCCTGCGGCTTAATTTGACTCAACACGGGGAAACTTACCAGGTCCAGACATAGTAAGGATTGACAGACTGAGAGCTCTTTCTTGATTCTATGGGTGGTGGTGCATGGCCGTTCTTAGTTGGTGGAGCGATTTGTCTGGTTAATTCCGTTAACGAACGAGACCTCAGCCTGCTAACTAGCTATGTGGAGG-TATCCCTCCATGGCCAGCTTCTTAGAGGGACTATGGCCTTTTAGGCCACGGAAGTTTGAGGCAATAACAGGTCTGTGATGCCCTTAGATGTTCTGGGCCGCACGCGCGCTACACTGATGTATTCAACGAGTATATA-GCC-TTGG-CCGACAGGCCCGGGAAATCTTTGAAA-TTTCATCGTGATGGGGATAGATCATTGCAATTGTTGGTCTTCAACGAGGAATTCCTAGTAAGCGCGAGTCATCAGCTCGCGTTGACTACGTCCCTGCCCTTTGTACACACCGCCCGTCGCTCCTACCGATTGAATGGTCCGGTGAAGTGTTCGGATCGCGGCGACGTGGGCGGTTC-GCCGCCGGCGACGTCGCGAGAAGTCCACTGAACCTTATCATTGAGAGGAAGGAGAAGAAGTGTTGGATTCAAAGCTGGTGTTAAAGATTATAAATTGACTTATTATACTCCTGACTATGAAACCAAGGATACTGATATCTTGGCAGCATTTCGAGTAACTCCTCAACCTGGAGTTCCGCCTGAAGAAGCAGGGGCCGCAGTAGCTGCCGAATCTTCTACTGGTACATGGACAACTGTGTGGACCGATGGACTTACCAGCCTTGATCGTTACAAAGGGCGATGCTATGGAATCGAGCCTGTTCCTGGAGAAGAAAGTCAATTTATTGCTTATGTAGCTTACCCATTAGACCTTTTTGAAGAAGGTTCTGTTACTAACATGTTTACTTCCATTGTAGGTAAGGTATTTGGGTTCAAAGCCCTGCGTGCTCTACGTCTGGAAGATTTGCGAATCCCTATTGCGTATGTTAAAACTTTCCAAGGTCCCCGTCACGGCATCCAAGTTGAGAGAGATAAATTGAACAAGTATGGTCGTCCCCTGTTGGGATGTACTATTAAACCGAAATTGGGGTTATCCGCTAAAAACTACGGTAGAGCTGTTTATGAATGTCTTCGTGGTGGCCTTGATTTTACTAAAGATGATGAGAACGTGAACTCCCAACCATTTATGCGTTGGAGAGACCGTTTCTTATTTTGTACCGAAGCTCTTTTTAAAGCACAAACTGAAACAGGTGAAATCAAAGGGCATTACTTGAATGCTACTGCGGGTACATGCGAAGAAATGATGAAAAGGGCTGTATTTGCCAGAGAATTGGGAGTTCCTATCATAATGCATGACTACCTAACAGGGGGATTCACTGCAAATACTACCTTGGCTCATTATTGCCGAGATAATGGCCTACTTCTTCACATCCACCGCGCAATGCATGCAGTTATTGATAGACAGAAGAATCATGGTATGCACTTTCGTGTACTAGCTAAAGCGTTACGTATGTCTGGTGGAGATCATATTCATTCCGGTACCGTAGTAGGTAAACTTGAAGGGGAAAGAGAAATCACTTTGGGCTTTGTTGATTTACTGCGTGATGATTTTATTGAAAAAGATCGAAGTCGCGGTATTTATTTCACCCAAGATTGGGTCTCTCTACCAGGTGTTCTGCCCGTAGCTTCGGGGGGTATTCACGTTTGGCATATGCCCGCTCTGACCGAGATCTTTGGGGATGATTCCGTACTACAGTTCGGTGGAGGAACTTTAGGGCACCCTTGGGGAAATGCACCCGGTGCCGTAGCTAATCGAGTAGCTCTAGAAGCATGTGTCCAAGCTCGTAATGAGGGACGCGATCTTGCTAGGGAGGGTAATGAAATTATCCGTGAGGCTGCCAAATGGAGTCCTGAACTAGCTGCTGCTTGTGAAGTATGGAAGGCGATCAAATTTGA--GTTTAAT-CCAGTGGATACTTTGGATGGGGTTTCCACGCTTGAAAAAAGAAACCTGGGGCGTATCGCCCAAATCATTGGTCCAGTACTAGATGTAGCTTTTCCGCCAGGCAAAATGCCTAATATTTATAACGCTCTGGTAGTTAAGGGTCGAGATACTGTTGGTCAACCAATTAATGTGACTTGTGAGGTACAGCAATTATTAGGAAACAATCGAGTTAGGGCCGTAGCTATGAGTGCTACAGACGGTCTAACGAGAGGAATGGACGTAATTGATACGGGAGCTCCGCTAAGTGTTCCGGTCGGTGGAGCGACTCTCGGACGAATTTTCAACGTGCTTGGCGAGCCTGTTGATAATTTAGGTCCTGTAGATACTAGCACAACATTTCCTATTCATAGATCTGCGCCTGCCTTTATACAGTTAGATACAAAATTATCTATTTTTGAAACCGGAATTAAAGTAGTAGATCTTTTAGCCCC-TTATCGCCGTGGAGGAAAAATCGGACTATTCGGGGGAGCTGGCGTGGGTAAAACAGTACTCATTATGGAATTGATTAACAATATTGCCAAAGCTCACGGAGGCGTATCTGTATTTGGCGGAGTCGGTGAACGGACTCGTGAAGGAAATGATCTTTACATGGAAATGAAAGAATCTGGAGTAATTAATGAACAAAATATTGCAGAATCTAAAGTGGCTCTAGTTTACGGTCAGATGAATGAACCGCCGGGAGCTCGTATGAGAGTTGGTTTGACTGCCCTAACTATGGCGGAATATTTCCGAGATGTTAATGAACAAGACGTACTTTTATTTATTGACAATATCTTCCGTTTTGTCCAAGCAGGATCTGAAGTATCCGCCTTGTTGGGTAGAATGCCTTCCGCTGTGGGTTATCAACCTACCCTTAGTACCGAAATGGGTTCTTTACAAGAAAGAATTACTTCTACCAAAGAAGGGTCCATAACTTCTATTCAAGCTGTTTATGTACCTGCAGATGATTTGACCGACCCTGCTCCTGCTACGACATTTGCACATTTAGATGCTACTACCGTACTATCAAGAGGATTAGCCGCCAAAGGTATCTATCCAGCAGTAGATCCTTTAGATTCAACGTCAACTATGCTACAACCCCGGATCGTTGGTGAAGAACATTATGAAATTGCACAACAGGTTAAGCAAACTTTACAACGTTACAAAGAACTTCAAGACATTATAGCTATTCTTGGATTGGACGAATTATCCGAAGAGGATCGTTTAACCGTAGCAAGAGCGCGAAAAATTGAGCGTTTCTTATCACAACCTTTTTTCGTAGCAGAAGTATTTACGGGTTCTCCGGGAAAATATGTTGGTTTAGCAGAAACAATTAGAGGCTTTCAATTAATCCTTTCCGGAGAATTAGATGGTCTTCCTGAACAGGCCTTTTATTTGGTAGGTAACATCGATGAAGCTACGGCGAAGGCTATGAACTT?????????????????????????????????????????????????????????????????????????????????????????????????????????????????????????????????????????????????????????????????????????????????????????????????????????????????????????????????????????????????????????????????????????????????????????????????????????????????????????????????????????????????????????????????????????????????????????????????????????????????????????????????????????????????????????????????????????????????????????????????????????????????????????????????????????????????????????????????????????????????????????????????????????????????????????????????????????????????????????????????????????????????????????????????????????????????????????????????????????????????????????????????????????????????????????????????????????????????????????????????????????????????????????????????????????????????????????????????????????????????????????????????????????????????????????????????????????????????????????????????????????????????????????????????????????????????????????????????????????????????????????????????????????????????????????????????????????????????????????????????????????????????????????????????????????????????????????????????????????????????????????????????????????????????????????????????????????????????????????????????????????????????????????????????????????????????????????????????????????????????????????????????????????????????????????????????????????????????????????????????????????????????????????????????????????????????????????????????????????????????????????????????????????????????????????????????????????????????????????????????????????????????????????????????????????????????????????????????????????????????????????????????????????????????????????????????????????????????????????????????????????????????????????????????????????????????????????????????????????????????????????????????????????????????????????????????????????????????????????????????????????????????????????????????????????????????????????????????????????????????????????????????????????????????????????????????????????????????????????????????????????????????????????????????????????????????????????????????????????????????????????????????????????????????????????????????????????????????????????????????????????????????????????????????????????????????????????????????????????????????????????????????????????????????????????????????????????????????????????????????????????????????????????????????????????????????????????????????????????????????????????????????????????????????????????????????????????????????????????????????????????????????????????????????????????????????????????????????????????????????????????????????????????????????????????????????????????????????????????????????????????????????????????????????????????????????????????????????????????????????????????????????????????????????????????????????????????????????????????????????????????????????????????????????????????????????????????????????????????????????????????????????????????????????????????????????????????????????????????????????????????????????????????????????????????????????????????????????????????????????????????????????????????????????????????????????????????????????????????????????????????????????????????????????????????????????????????????????????????????????????????????????????????????????????????????????????????????????????????????????????????????????????????????????????????????????????????????????????????????????????????????????????????????????????????????????????????????????????????????????????
Glycine               ATG---GATTATTTCAATGCACCAGGAAGAAACCATCTCTTTGTTCCAGGGCCGGTTAACATTCCGGACCAGATCATCCGGGCCATGAACAGAAACAATGAGGACTACCGTTCTCCAGCAATTCCACCTATGACAAAACCCTTGTTGGAGGATTGCAAGAAGATTTTCAAGACCACTACTGGAACCCCATTTCTCATCCCTACAACTGGTACTGGTGCTTGGGAGAGTGCTCTCACAAACACACTGTCTACTGCGGATCGAATTGTATCGTTCCTGATTGGCCAATTCAGCTTGCTTTGGATTGATCAGCAGCAACGCCTGAAGTTCAATGTTGATGTTGTTGAGAGTGAATGGGGCCATGGTGCTAAGCTTGATGTTCTGGAATCAAAGATTGCTTCAGATACTTCA---CACACTATAAAGGCAATTTGCATTGTTCACAATGAGACTGCAACTGGGGTCACCAATGACTTGGCCAAAGTGAGACAAATTCTTGATTCCTACCAGCATCCAGCCCTCCTTATTGTTGATGGAGTGTCTTCCATTTGTGCTCTTGATTTCCGCATGGATGAATGGGGAGTTGATGTGGCAATAACTGGCTCCCAGAAGGCCCTTTCCCTTCCCACTGGGATAGGTATTGTGGTTGCAGGCCCTAAAGCTATTGAGGCCTCAAAACATGCTAAATCACTTAGAGTTTTCTTTGACTGGAAAGACTACCTCAAATTCTACCAGCTAGGAACCTATTGGCCATACACTCCTTCCATACATTTGCT-GTATGGT-CTGAGAGCTGCTCTTGATCTGATTTTT---GAGGAAGGACTCGAAAATGTGATCGCAAGGCACAGTCGTTTAGGCAAAGCAACCAGACT-TGCTGTA-GAGGCATGGGGTTTGAAGAATTGCACCCAAAAGGAAGAGTGGTACAGTGACACTGTGACTGCTGTTCTTGTTCCTGCTTACATTGATAGTACTGAAATAGTTAGGAGGGCATGGAAGAGATACAATTTGAGCTTAGGTCTTGGACTGAACAAAGTTGCTGGGAAGGTTTTCAGAATTGGACATCTTGGCCACTTGAATGAGTTGCAACTGTTGGGATGTCTAGCTGGTGTAGAGATGATACTCAAAGATGTGGGTTATCCTGTAAAGCTTGGAAGTGGAGTTGCTGCTGCCAGTGCATACTTACAGAACACTATTCCTATGATCCCTTCCAGGATTATGGTGCTGGTTTTGGCCCTGGGGGATTTGCACATACCCCACAGGGCGCCTGATCTTCCTGCTAAGTTCAAATCCATGCTTGTCCCTGGCAAGATCCAGCACATAATTTGTACTGGAAATTTATGTATTAAAGAAATTCATGACTACTTAAAGACTCTTTGTCCAGACTTGCATATAACTCGTGGTGAGTATGACGAAGAGACAAAATATCCGGAGACCAAAACACTAACCATTGGCCAATTTAAGCTGGGACTATGCCATGGTCATCAGGTTATTCCATGGGGAGACCTAGACTCACTGGCAATGCTACAGAGGCAGCTCGATGTAGACATCCTTGTCACAGGTCACACCCATCAATTTACAGCTTACAAACACGAGGGAGGTGTGGTTATAAATCCAGGTTCTGCAACAGGTGCCTACAGCAGCATCACTTATGATGTGAACCCAAGCTTTGTCCTTATGGACATCGATGGTCTGCGAGTTGTGGTTTATGTATACGAACTTATTGATGGAGAGGTTAAGGTTGACAAGATTGATTTTAAGAAAACATCCACATGGCTTCCACTGAATCA------TCCCCTTTCAAGAAAATTCAGATTCAAAGGGAT---GACACTACATTTGACGCATATGTGGTTGGAAAAGAGGATGCTCCTGGAATTGTTGTGATTCAGGAGTGGTGGGGTGTGGATTACGAAATTAAGAACCATGCCGTGAAGATTTCTCAGCTTGGTAGTGGGTTTAAAGCTCTTATTCCAGATTTATACAGAGGAAAGGTTGGTCTGGATGTTGCTGAAGCTCAGCATTTGATGGATGGTCTTGATTGGCAAGGTGCTGTGAAGGATATTGCTGCTTCGGTTAACTGGCTTAAAGCAAATGGCTCAAAGAAGGCTGGTGTAACTGGATTTTGTATGGGAGGTGCTCTCTCTATTGCCAGTTCTGTCTTGGTTCAAGAGGTTGACGCTTCTGTAGCATTCTATGGAGTTCCTGCTTCTCAACTTGCTGACCCTGCACAAGCCAAGGCTCCTGTTCAGGCTCATTTTGGAGAGCTGGACAATTTTGTTGGCTTTTCAGATGTTACAGCGGCCAAGGCATTGGAAGAGAAGCTGAAGGCATCCGGAATTCCACATGAGGTACATATCTATCCTGGCAATGCACATGCATTCATGAACAGGTCAACTGAAGGAATCCAGAGGAGGAAGAACATGGGAATGCCTGATGAAGATGAAGCT---GCAGTTCAGCTTGCTTGGTCTCGCTTTGAGACATGGATGACCCGTTATCTGTCTAGTATGAGCGGAACGGTG---AAGAAAGTAACCGATGTAGCATTCAAGGTGGGA---AGGAAC------ATCGATTGGGATGGAATGGCGAAGCTTCTCGTCTCCGATGAGGCTCGCAGGGAGTTCTCCAATCTCCGTCGCGCTTTCGACGAGGTTAACTCCCAACTCGAAACCAAGTTCAGCCAGGAACCTGAACCCATAGACTGGGATTACTATAGAAAAGGAATTGGCACTCGCTTGGTGGATATGTACAAGGAGCATTATGAGAGCATTGAGGTCCCCAAGTTTGTTGACACAGTAACTCCTCAATACAAGACTAAATTTGATGCCCTATTGATTGAGCTTAAAGAAGCAGAGGAGAAATCTCTGAAGGAGTCTGAGCGTTTGGAAAAGGAAATTGTTGAAGTACAAGAGTTGAAGAAAAAGCTCAGTACCATGACGGCAGATGAGTACTTTGAAAAACATCCTGAGCTGAGGAAGAAGTTTGATGATGAGATCAGAAATGATAACTGG??????ATGCCGCAAGGGGATTACATAGAACGCCACAGAAGA-GACTATGGCTACCGTCTCGATCACTTCGAGCGTAAGCGCAAGAAAGAGGCACGTCAAGTTCACAAGCGCTCTGCAATTGCCCAGAAGGCTCTGGGTATTAAGGGCAAAATGATTGCCAAGAAAAATTATGCTGAAAAGGCGCAGATGAAGAAGACTTTGGCTATGCATGAAGAATCATCGTCTAGGCGCAAGACTGATGATAATGTTCAGGATGGAGCTGTTCCTGCATATCTTCTTGATCGTGATAACACGACCAGAGCAAAGGTTCTTAGCAACACCATTAAGCAAAAGAGGAAGGAGAAGGCAGGGAAATGGGATGTTCCTCTACCTAAGGTACGTCCCGTGGCTGAAGATGAAATGTTCAAAGTGGTCCGAACTGGTAAAAGAAAGACCAAGCAATGGAAGAGGATGGTTACAAAAGCTACATTTGTTGGGCCTGGTTTTACCAGAAAACCTCCAAAGTACGAGCGGTTCATTCGTCCGACAGGATTGCGGTTCACTAAAGCTCATGTCACTCACCCAGAACTTAAATGCACATTCAATCTAGAATTAATTGGAGTGAAGAAAAACCCCAATGGCCCTATGTACACCTCTCTTGGTGTCATTACCAAGGGAACTATAATTGAGGTGAATGTCAGTGAACTTGGTCTTGTCACGCCGGCTGGGAAAGTTGTGTGGGGTAAATACGCTCAGGTCACAAATAACCCAGAAAACGATGGTTGTATAAATGCTGTTTTGCTTGTTATGGGG---AAGAAGGCG------AAGAAAGCT---ATGAAGAAGAATTTGAAAAGG---GCTTCCTTTAAT-----------------------------------------------------------------------------------------------AAGAATCCATCTGAG------------------------------------------------------GATGCTGATTTCTTGCCCTTGGAAGGTGGCCCTGCTCGTAAGCTCGCCGGCCAG---------------------------------------------------------------------------CAGAAGCCGCCGCCGCCGCCGGAGAACACCGCCACGGTTTTGTACGTCGGTCGGATCCCACATGGGTTCTATGAGAAGGAGATGGAAGGTTATTTTGGGCAATTTGGAACCATTAAGAGGTTGAGAATCGCAAGAAATAAAAAGTCTGGAAAATCAAGACATTTTGGGTTCATAGAATTTGAATCTCCTGAGGTAGCAAAAATTGTGGCTGATACTATGCATAATTATCTCCTTTTTGAACACCTTCTCCAAGTTTATGTGATACCTCCAGAGCATGTTCATCCAAGAATATGGAGAGGATTCAATTAC---CATTACAAGCCATTGGATTCTGTCCAAATTGAACGGAAGCGTCATGACAAGGATAGAACATTGGAAGAGCACAAGAAGTTGGTGGAGAAGGTTCTGAAACATGACCAAAAACGACGTAAAAGGATAGAGGCTGCTGGGATTGATTATGAATGCCCTGAGATTGTGGGTAACATC---CAACCTGCTCCAAAGAAAATAAAGTTTGAAGACTGAAAGGGAGACGAGATGCTGAAGAACATTTTTGTGGAGGTGAAGAACAAATTTGAGACCGCCATAGGAATATTAAAGAAGGAGAAAATCACCATTGACCCAGAAGATCCAGCTGCTGTTTCTCATTATGCAAAGGTCATGAAAACAATTAGAGAGAAGGCAAGCTTATTGTCGGAGTCCCAAGACATACTATCCACCATTGAAATTGAGACACAGGATATTCCAGATGCTCGGACCTATCTTCTGACTTTGAAGGAAATAAGAGTCAAGAGAGGTCTT---ACAGATGATCTTGGTGCGGAGGCTCTGATGATAGATGCATTGGACAAAGTTGAAAAGGATTTAAAAAAACCTTTACTGAGAAATGATAAGAAAGGAATGGACCTTCTCTTGGCTGAGTTTGATAAGATTAATAAGAAACTTGGAATTCGAAAGGAAGATCTACCGAAGTATGAAGAGGAGCTAGAACTTAAAGTAGCCAAAGCACAACTGGAGGAGCTGAAGAAGGATGCTCTTGAGGCAATGGAAACTCAAAAGAAGAGGGAGGAATTCAAGGATGAG-CCT---GAATCAGTCGATGTCAAAACTTTGGACATCAGAAACTTCCTTATGGGAAGAGAAAAGGAGACA---------------------------------ACAAAG---------------------------------------------------------------------------------------------------------------------GTAGCTTACACAGTGGAGCAGCTTGTAGCCTTCAATCCATACAATCCCGATATTCTTCCAGATCTCGAAAACTATGTCAACGACCAGGTTTCGTCGCAAACTTACAGCCTGGACGCGAATCTCTGCCTTCTTCGCCTCTACCAGTTTGAACCAGAGAAAATGAGTTCCCAGATTGTGGCCCGCATATTGGTCAAGGCTCTCATGGCAATGCCGGCGCCAGATTTCAGCCTTTGTCTCTTTTTGATTCCAGAACGCGTGCAAATGGAGGAGCAGTTCAAGACTTTGATTGTCCTGTCTCACTATTTGGAGACAGGAAGATTTCGGCAGTTCTGGGATGAAGCAGCAAAAAGTCGTCATATAGTT---GAAGCTGTGCCAGGATTTGAGCAGGCAATCCAAGGATATGCAATCCATGTCCTTTCCTTGACTTACCAAAGGATTCCTAGAACTGTGCTTGCTGAGGCCATTAACATAGAAGGTTTATCCTTGGACAAATTCCTTGAAAATCAAGTGGCCAACAATGGTTGGGTTATTGAGAAGAGCCAAGGTAGGGCTCAACTTATTGTCCTCCCTAGAAATGAATTTAATGACCCAGCTTTGAAGAA---AAATGCCGCAGACAGTGTACCATTGGAGCACATTACTCGCATCTTCCCTATTCTTAGTATGGCGCTGAGGAGATTCTACAACGAGATCAAGGGGAAGAGGGTGAGCGAGGTCCCTGAGCACGTGAAGCCGATGCTGTCCCTGAGCTACATCAAGAAAGCGATTCAGAGAGGCTTCGACAATTACCATGCCAAGTACATTGAAACCAGTTCCCCTGATCCCATCTTCCATGTCTGCTACGGCGGCATGATCTTCTCCTACCTCGTCGCTCTCCCCCACGAGCGCCGCCACCTCCTCCACGCCCAGGAGCAATGGCTTACGTTGAGCGAGGTGTTGTCAAATCAAAGCGATCAATATGGCGGCTTAAAACAATCACTGATTTTTTCTGGGCCATTGTTAACTACATAGGCTTGTTTTTTGCAACTATGTTCTCGATGGAAAAGTCAGATGCCTACAGAAAAGGTTCT---GTTGGTAAGAAA---TGGGATGGCGGTGCTCCTGGAGGA------------GGTCCTGGTGGT------GGT------GGCGGCGGTGGTGGCGGT---------------------------------------------CCCCGAGGTCCTCCT---CGTGGGGGTCTTGACAATGTTCGTGGGCTAGATAGTATAAGGGGACGTGATCATAGTTCACTTCCTGCCTGCGGTTCCTGCTGTGGCCGATGACGATTCTGCTCTCTCTGATTTCCTCGCTTCCTTAATGGATTATACTCCCACTATACCCGATGAATTGGTGGAGCATTACTTGGCCAAGAGCGGTTTTCAATGTCCCGATGTTCGATTG----ACTAGGTTGGTAGCTGTTGCCACTCAGAAGTTTGTAGCTGAAGTTGCAGGAGATGCACTTCAGCACTGCAAAGCAAGACAAGCAACAATTCCAAAAGACAAAAGAGACAAGCAGCAGAAG---GATAAGCGCCTTGTTTTGACAATGGAAGACCTTTCAAAGGCATTGCGT------------------------------------------------------------------GAGTATGGCGTGAATTTAAGGCATCAAGAATATTTTGCTGATAGTCCTTCTACCGGAATGGATCCTGCTACTCGTGAAGAAATGGCGACATCGCTG------GTGCGATCGGGTTTT------------CTTCGTAGCGCC-CTA------CGAGGAAGAGCT---------CGT------------------AGCTCTCAGGTTCCCAAGCGA---AACTTT------GCTTCCTCTGGT---CATCACGATGATGCATATGAGACG---------GCCAAATGGGAGAAGATTACATATTTAGGCATTGTTGGTTGCACCGGTTTAGCCGTTTATAATCTATCAAAGGGCCACCCGCACTTCAAAGAACCTCCTGCATACCCATATTTGCATATCCGCAATAAGGAATTCCCCTGGGGTCCCGATGGACTATTTGAAACGAAG------CAC---CACGACGAG---CATTAAATGGCAGGGAGATTGACGAACGCAGCATCGAGGATCTTAGGCGGAAACGGC------GTCGTTTACCGATCCGTTGCTTCCTCT---CTTCGCCTCCGCTCCGGCATGGGCCTCCCCGTCGGCAAACACTATGTTCCCGACAAACCCCTTCCCATGAATGAGGAACTCCTGTGGGACAACGGCACTGCATTTCCCGAACCGTGTATAGATCGTATTGCT---GACACTGTCGGAAAGTATGAAGCATTGGCCTGGCTGTGTGGGGGATTGAGTTTTTTCGCGTCGCTGGGATTGTTGGCTGTGTGGAATGACAAAGCCTCCAAGACACCGTTTGCACCCAAAGTATATCCATATGACAATCTGCGAGTGGAGCTTGGTGGTGAACCAGGTCTGGAGAGGATGAGCGTGGAGCAGCTGAAGGCGGTGAAAGAGCAAGCCGATCTGGAAGTTAATCTTCTCCAAGACAGCCTCTCCAACATTCGCACCGCCACCACCCGCCTCGAGATCGCCTCCTCCGCCCTCAACGATCTCTCCCTCCGCCCCCAGGGCAACCACATCCTCGTCCCCCTCACCGCCTCCCTCTACGTCCCCGCCACCCTCCACGACTCCCAACACGTCCTCGTCGACGTCGGCACCGGCTACTTCATCGAGAAAACCATGCCCGAAGGAAAAGATTACTGCGACCGCAAAATCAACTTGCTCAAATCTAACTTTGATCAACTCGTCGAGGTTGCATCCAAAAAGAAAAATGTGGCAGATGAAGCTGGTGTTATTTTGCAGGCAAAATTGAAGCAGTTAGCGTCTTCATCCTAA???CATATGCTTGTCTCAAAGATTAAGCCATGCATGTGTAAGTAT-GAACTAATTCAGACTGTGAAACTGCGAATGGCTCATTAAATCAGTTATAGTTTGTTTGATGGTATCT-ACTACTCGGATAACCGTAGTAATTCTAGAGCTAATACGTGCAACAAACCCCGACTTCT-GGAAGGGATGCATTTATTAGATAAAAGGTCAACACAGGCTCTGCCTGTTGCTTTGATGATTCATGATAACTCGTCGGATCGCAC-GGCCTTTGTGCCGGCGACGCATCATTCAAATTTCTGCCCTATCAACTTTCGATGGTAGGATAGTGGCCTACCATGGTGGTGACGGGTGACGGAGAATTAGGGTTCGATTCCGGAGAGGGAGCCTGAGAAACGGCTACCACATCCAAGGAAGGCAGCAGGCGCGCAAATTACCCAATCCTGACACGGGG-AGGTAGTGACAATAAATAACAATACCGGGCTCATT-GAGTCTGGTAATTGGAATGAGTACAATCTAAATCCCTTAACGATGGATCCATTGAAGGGCAAGTCTGGTGCCAGCAGCCGCGGTAATTCCAGCTCCAATAGCGTATATTTAAGTTGTTGCAGTTAAAAAGCTCGTAGTTGGACCTTGGGTTGGGTCGA-TCGGTCCGC-CTCC--GGTGTGCACCGGTCGGCTCGTCCCTT-CTGCCGGCGATGCGCTCCTGTCCTTAACTGGCCGGGT-CGTGCCTCCGGTGCTGTTACTTTGAAGAAATTAGAGTGCTCAAAGCAAGCCTACGCTCTGTATACATTAGCATGGGATAACACCACAGGATTCTGATCCTATT-GTGTTGGCCTTCGGGATCGGAGTAATGATTAACAGGG-ACAGTCGGGGGCATTCGTATTTCATAGTCAGAGGTGAAATTCTTGGATTTATGAAAGACGAACAACTGCGAAAGCATTTGCCAAGGATGTTTTCATTAATCAAGAAC-GAAAGTTGGGGGCTCGAAGACGATCAGATACCGTCCTAGTCTCAACCATAAACGATGCCGACCAGGGATCAGCGGATGTTGCTTTTAGGACTCCGCTGG-CACCTTATGAGAAATCAAAGTC-TTTGGGTTCCGGGGGGAGTATGGTCGCAAGGCTGAAACTTAAAGGAATTGACGGAAGGGCACCACCAGGAGTGGAGCCTGCGGCT-AATTTGACTCAACACGGGGAAACTTACCAGGTCCAGACATAGTAAGG-TTGACAGACTGAGAGCTCTTTCTTGATTCTATGGGTGGTGGTGCATGGCCGTTCTTAGTTGGTGGAGCGATTTGTCTGGTTAATTCCGTTAACGAACGAGACCTCAGCCTGCTAAATAGCTATGTGGAGG-TAACCCTCCACGGCCAGCTTCTTAGAGGGACTATGGCCGCTTAGGCCACGGAAGTTTGAGGCAATAACAGGTCTGTGATGCCCTTAGATGTTCTGGGCCGCACGCGCGCTACACTGATGTATTCAACGAGTCTATA-GCC-TTGG-CCGACAGGTCCGGGTAATCTTTGAAA-TTTCATCGTGATGGGGATAGATCATTGCAATTGTTGGTCTTCAACGAGGAATTCCTAGTAAGCGCGAGTCATCAGCTCGCGTTGACTACGTCCCTGCCCTTTGTACACACCGCCCGTCGCTCCTACCGATTGAATGGTCCGGTGAAGTGTTCGGATTGCGGCGACGTGAGCGGTTC-GCTGCCCGCGACGTTGTGAGAAGTCCACTGAACCTTATCATTTAGAGGAAGGAGAAGAAGTGTTGGGTTCAAAGCTGGTGTTAAAGATTATAAATTGACTTATTATACTCCTGACTATGAAACCAAAGATACTGATATCTTGGCAGCATTCCGAGTAACTCCTCAACCAGGAGTTCCGCCTGAAGAAGCAGGTGCCGCGGTAGCCGCCGAATCTTCTACTGGTACATGGACAACTGTGTGGACCGATGGGCTTACCAGTCTTGATCGTTACAAAGGGCGATGCTACGGCCTTGAACCTGTTGCTGGGGAAGAAAATCAATATATTGCTTATGTAGCTTATCCCTTAGACCTTTTTGAAGAAGGTTCTGTTACTAACATGTTTACTTCCATTGTCGGTAATGTATTTGGGTTCAAGGCCCTGCGTGCTCTACGTCTGGAGGATTTGCGAATCCCTACTGCTTATATTAAAACTTTCCAAGGTCCGCCTCATGGCATCCAAGTTGAGAGAGATAAATTGAACAAGTATGGTCGTCCCCTATTAGGATGTACTATTAAACCTAAATTGGGGTTATCCGCTAAGAATTATGGTAGAGCTGTTTATGAATGTCTTCGTGGGGGACTTGATTTTACCAAAGATGATGAAAATGTGAATTCCCAACCATTTATGCGTTGGAGAGACCGTTTCTTATTTTGTGCCGAAGCCATTTTTAAATCACAGGCTGAAACAGGTGAAATCAAAGGGCATTACTTGAATGCAACTGCGGGTACATGCGAAGAAATGATGAAAAGAGCTGTATTTGCCAGAGAATTAGGCGTTCCTATCGTAATGCATGATTATTTAACGGGGGGATTCACTGCAAATACTAGCTTGGCTCATTATTGCCGAGATAATGGTCTACTTCTTCATATACACCGTGCAATGCATGCAGTTATCGACAGACAAAAGAATCATGGTATGCACTTTCGTGTACTAGCTAAAGCATTACGTTTGTCTGGTGGAGATCATGTTCACGCCGGTACCGTAGTAGGTAAACTTGAAGGGGAAAGAGAAATCACTTTAGGTTTTGTTGATTTACTACGTGATGATTTTGTTGAAAAAGATCGAAGTCGCGGTATTTATTTCACTCAGGATTGGGTTTCTCTACCAGGTGTTTTGCCTGTAGCTTCGGGAGGTATTCACGTTTGGCATATGCCTGCTCTGACCGAGATCTTTGGGGATGATTCTGTACTCCAATTTGGCGGAGGAACTTTAGGACACCCTTGGGGAAATGCACCAGGTGCTGTAGCTAATCGAGTAGCTCTTGAAGCATGTGTGCAGGCTCGAAATGAAGGACGCGATCTTGCTCGTGAAGGTAATGAAATTATCCGTGAGGCTAGCAAATGGAGTCCTGAATTAGCTGCTGCTTGTGAAGTATGGAAGGAGATCAAATTTGA--ATTCGAA-GCAATGGATACTTTGTAAGAGGTTTCTGCGCTTGAAAAAAAAAATCTGGGACGTATCGCCCAAATAATTGGTCCGGTACTAGATGTAGCTTTTCCCCCAGGTAAGATGCCTAATATTTACAACGCTCTGATAGTTAAGGGTCGAGATACTGTTGGTCAACAAATTAATGTGACTTGTGAAGTACAGCAATTATTAGGAAATAATCGAATTAGAGCTGTAGCTATGAGTGCGACAGAAGGTCTAATGAGAGGAATGGAAGTGATTGACACAGGAGCTGCCCTAAGTGTTCCAGTAGGTGGAGCAACTCTAGGACGAATTTTCAACGTGCTTGGAGAGCCCATTGATAATTTAGGTCCTGTAGATACTCGCACAACATCTCCCATTCATAGATCTGCGCCTGCCTTTATACAATTAGATACAAAATTAGCCATTTTTGAAACAGGAATAAAAGTAGTAGATCTTTTAGCTCC-TTATCGTCGTGGAGGAAAAATAGGACTTTTCGGTGGAGCTGGAGTGGGTAAAACGGTACTGATTATGGAATTGATCAATAACATTGCCAAAGCTCATGGAGGTGTATCTGTATTTGGCGGAGTAGGTGAACGTACTCGTGAGGGAAATGATCTTTATATGGAAATGAAAGAATCTGGAGTAATTAATGAACAAAATATTGCAGAATCAAAAGTAGCTCTAGTATATGGTCAAATGAATGAACCGCCCGGAGCTCGTATGAGAGTTGGTTTAACTGCCCTGACTATGGCGGAATATTTTCGAGATGTCAATGAACAAGATGTACTTCTATTTATCGACAATATCTTTCGCTTCGTCCAAGCAGGATCTGAAGTATCTGCCTTATTGGGTCGAATGCCTTCTGCTGTGGGTTATCAACCCACTCTTAGTACTGAAATGGGTTCTTTACAAGAAAGAATCACTTCTACCAAAGAGGGGTCCATAACTTCTATTCAAGCAGTTTATGTACCCGCAGACGATTTAACCGATCCTGCGCCTGCTACGACATTTGCACATTTAGATGCTACTACTGTACTATCAAGAGGATTAGCGGCCAAAGGTATCTATCCAGCAGTAGATCCTTTAGATTCAACCTCAACTATGCTCCAACCTCGAATCGTTGGTGAAGAACATTATGAGACTGCGCAAAGAGTTAAACAAACTTTACAACGTTACAAAGAACTTCAAGACATTATAGCTATCCTTGGCTTGGACGAATTATCCGAAGAAGATCGCTTAACCGTAGCAAGAGCACGAAAAATTGAGCGTTTCTTATCACAACCTTTTTTCGTAGCAGAAGTTTTTACCGGTTCGCCGGGGAAATATGTTAGTCTAGCAGAAACAATTAGAGGGTTTAAATTGATTCTTTCTGGAGAATTAGATGGTCTTCCTGAACAAGCCTTTTATTTGGTAGGTAATATCGATGAAGCTACTGCGAAAGCTACGAACTT?????????????????????????????????????????????????????????????????????????????????????????????????????????????????????????????????????????????????????????????????????????????????????????????????????????????????????????????????????????????????????????????????????????????????????????????????????????????????????????????????????????????????????????????????????????????????????????????????????????????????????????????????????????????????????????????????????????????????????????????????????????????????????????????????????????????????????????????????????????????????????????????????????????????????????????????????????????????????????????????????????????????????????????????????????????????????????????????????????????????????????????????????????????????????????????????????????????????????????????????????????????????????????????????????????????????????????????????????????????????????????????????????????????????????????????????????????????????????????????????????????????????????????????????????????????????????????????????????????????????????????????????????????????????????????????????????????????????????????????????????????????????????????????????????????????????????????????????????????????????????????????????????????????????????????????????????????????????????????????????????????????????????????????????????????????????????????????????????????????????????????????????????????????????????????????????????????????????????????????????????????????????????????????????????????????????????????????????????????????????????????????????????????????????????????????????????????????????????????????????????????????????????????????????????????????????????????????????????????????????????????????????????????????????????????????????????????????????????????????????????????????????????????????????????????????????????????????????????????????????????????????????????????????????????????????????????????????????????????????????????????????????????????????????????????????????????????????????????????????????????????????????????????????????????????????????????????????????????????????????????????????????????????????????????????????????????????????????????????????????????????????????????????????????????????????????????????????????????????????????????????????????????????????????????????????????????????????????????????????????????????????????????????????????????????????????????????????????????????????????????????????????????????????????????????????????????????????????????????????????????????????????????????????????????????????????????????????????????????????????????????????????????????????????????????????????????????????????????????????????????????????????????????????????????????????????????????????????????????????????????????????????????????????????????????????????????????????????????????????????????????????????????????????????????????????????????????????????????????????????????????????????????????????????????????????????????????????????????????????????????????????????????????????????????????????????????????????????????????????????????????????????????????????????????????????????????????????????????????????????????????????????????????????????????????????????????????????????????????????????????????????????????????????????????????????????????????????????????????????????????????????????????????????????????????????????????????????????????????????????????????????????????????????????????????????????????????????????????????????????????????????????????????????????????????????????????????????????????????????????????????
[truncated: 748,655 more chars]
